# Supplementary material for: Detection and Analysis of Syntenic Quantitative Trait Loci Controlling Cell Wall Quality in Angiosperms
Source: Front Plant Sci. 2022 Mar 3;13:855093. doi: 10.3389/fpls.2022.855093 (PMC8928447; doi:10.3389/fpls.2022.855093)
Supplement: Supplementary file 2 [file Table_1.xlsx]

## Sheet: Sheet1
Supplementary Table 1 - The list of 610 cell wall related QTLs retreived through literature search
QTL ID	Reference	Species	Species_ID (as in analysis)	Cell wall related trait	Broad trait	Chromosome	bp_Start_1LOD	bp_End_1LOD	QTL_Length_bp	Number of genes included in QTL	Number of candidate cell wall genes included in QTL
QTL_001	Chavigneau, Hélène, Nadia Goué, Sabrina Delaunay, Audrey Courtial, Lise Jouanin, Matthieu Reymond, Valérie Méchin, and Yves Barrière. "QTL for floral stem lignin content and degradability in three recombinant inbred line (RIL) progenies of Arabidopsis thaliana and search for candidate genes involved in cell wall biosynthesis and degradability." Open Journal of Genetics 2012 (2012).	Arabidopsis_thaliana	BC	Neutral_Detergent_Fiber	CEL	BC_Chr_01	3138900	7454300	4315400	1529	70
QTL_002	Chavigneau, Hélène, Nadia Goué, Sabrina Delaunay, Audrey Courtial, Lise Jouanin, Matthieu Reymond, Valérie Méchin, and Yves Barrière. "QTL for floral stem lignin content and degradability in three recombinant inbred line (RIL) progenies of Arabidopsis thaliana and search for candidate genes involved in cell wall biosynthesis and degradability." Open Journal of Genetics 2012 (2012).	Arabidopsis_thaliana	BC	Lignin_Content	LIG	BC_Chr_01	3138900	7454300	4315400	1529	70
QTL_003	Chavigneau, Hélène, Nadia Goué, Sabrina Delaunay, Audrey Courtial, Lise Jouanin, Matthieu Reymond, Valérie Méchin, and Yves Barrière. "QTL for floral stem lignin content and degradability in three recombinant inbred line (RIL) progenies of Arabidopsis thaliana and search for candidate genes involved in cell wall biosynthesis and degradability." Open Journal of Genetics 2012 (2012).	Arabidopsis_thaliana	BC	CW_degradability	SAC	BC_Chr_01	3138900	7454300	4315400	1529	70
QTL_004	Chavigneau, Hélène, Nadia Goué, Sabrina Delaunay, Audrey Courtial, Lise Jouanin, Matthieu Reymond, Valérie Méchin, and Yves Barrière. "QTL for floral stem lignin content and degradability in three recombinant inbred line (RIL) progenies of Arabidopsis thaliana and search for candidate genes involved in cell wall biosynthesis and degradability." Open Journal of Genetics 2012 (2012).	Arabidopsis_thaliana	BC	CW_degradability	SAC	BC_Chr_01	3138900	8488400	5349500	1866	90
QTL_005	Chavigneau, Hélène, Nadia Goué, Sabrina Delaunay, Audrey Courtial, Lise Jouanin, Matthieu Reymond, Valérie Méchin, and Yves Barrière. "QTL for floral stem lignin content and degradability in three recombinant inbred line (RIL) progenies of Arabidopsis thaliana and search for candidate genes involved in cell wall biosynthesis and degradability." Open Journal of Genetics 2012 (2012).	Arabidopsis_thaliana	BC	Lignin_Content	LIG	BC_Chr_01	6591700	9787900	3196200	1084	60
QTL_006	Chavigneau, Hélène, Nadia Goué, Sabrina Delaunay, Audrey Courtial, Lise Jouanin, Matthieu Reymond, Valérie Méchin, and Yves Barrière. "QTL for floral stem lignin content and degradability in three recombinant inbred line (RIL) progenies of Arabidopsis thaliana and search for candidate genes involved in cell wall biosynthesis and degradability." Open Journal of Genetics 2012 (2012).	Arabidopsis_thaliana	BC	Lignin_Content	LIG	BC_Chr_01	9770500	15443900	5673400	1440	47
QTL_007	Chavigneau, Hélène, Nadia Goué, Sabrina Delaunay, Audrey Courtial, Lise Jouanin, Matthieu Reymond, Valérie Méchin, and Yves Barrière. "QTL for floral stem lignin content and degradability in three recombinant inbred line (RIL) progenies of Arabidopsis thaliana and search for candidate genes involved in cell wall biosynthesis and degradability." Open Journal of Genetics 2012 (2012).	Arabidopsis_thaliana	BC	Lignin_Content	LIG	BC_Chr_01	18366600	22655100	4288500	1438	46
QTL_008	Chavigneau, Hélène, Nadia Goué, Sabrina Delaunay, Audrey Courtial, Lise Jouanin, Matthieu Reymond, Valérie Méchin, and Yves Barrière. "QTL for floral stem lignin content and degradability in three recombinant inbred line (RIL) progenies of Arabidopsis thaliana and search for candidate genes involved in cell wall biosynthesis and degradability." Open Journal of Genetics 2012 (2012).	Arabidopsis_thaliana	BC	Lignin_Content	LIG	BC_Chr_01	20985300	24461000	3475700	1173	41
QTL_009	Chavigneau, Hélène, Nadia Goué, Sabrina Delaunay, Audrey Courtial, Lise Jouanin, Matthieu Reymond, Valérie Méchin, and Yves Barrière. "QTL for floral stem lignin content and degradability in three recombinant inbred line (RIL) progenies of Arabidopsis thaliana and search for candidate genes involved in cell wall biosynthesis and degradability." Open Journal of Genetics 2012 (2012).	Arabidopsis_thaliana	BC	CW_degradability	SAC	BC_Chr_01	22939600	25328500	2388900	750	31
QTL_010	Chavigneau, Hélène, Nadia Goué, Sabrina Delaunay, Audrey Courtial, Lise Jouanin, Matthieu Reymond, Valérie Méchin, and Yves Barrière. "QTL for floral stem lignin content and degradability in three recombinant inbred line (RIL) progenies of Arabidopsis thaliana and search for candidate genes involved in cell wall biosynthesis and degradability." Open Journal of Genetics 2012 (2012).	Arabidopsis_thaliana	BC	Neutral_Detergent_Fiber	CEL	BC_Chr_01	25504500	27958700	2454200	807	36
QTL_011	Chavigneau, Hélène, Nadia Goué, Sabrina Delaunay, Audrey Courtial, Lise Jouanin, Matthieu Reymond, Valérie Méchin, and Yves Barrière. "QTL for floral stem lignin content and degradability in three recombinant inbred line (RIL) progenies of Arabidopsis thaliana and search for candidate genes involved in cell wall biosynthesis and degradability." Open Journal of Genetics 2012 (2012).	Arabidopsis_thaliana	BC	CW_degradability	SAC	BC_Chr_01	23570000	26061500	2491500	769	33
QTL_012	Chavigneau, Hélène, Nadia Goué, Sabrina Delaunay, Audrey Courtial, Lise Jouanin, Matthieu Reymond, Valérie Méchin, and Yves Barrière. "QTL for floral stem lignin content and degradability in three recombinant inbred line (RIL) progenies of Arabidopsis thaliana and search for candidate genes involved in cell wall biosynthesis and degradability." Open Journal of Genetics 2012 (2012).	Arabidopsis_thaliana	BC	CW_degradability	SAC	BC_Chr_01	25504500	27958700	2454200	807	36
QTL_013	Chavigneau, Hélène, Nadia Goué, Sabrina Delaunay, Audrey Courtial, Lise Jouanin, Matthieu Reymond, Valérie Méchin, and Yves Barrière. "QTL for floral stem lignin content and degradability in three recombinant inbred line (RIL) progenies of Arabidopsis thaliana and search for candidate genes involved in cell wall biosynthesis and degradability." Open Journal of Genetics 2012 (2012).	Arabidopsis_thaliana	BC	Neutral_Detergent_Fiber	CEL	BC_Chr_02	592600	1784200	1191600	400	10
QTL_014	Chavigneau, Hélène, Nadia Goué, Sabrina Delaunay, Audrey Courtial, Lise Jouanin, Matthieu Reymond, Valérie Méchin, and Yves Barrière. "QTL for floral stem lignin content and degradability in three recombinant inbred line (RIL) progenies of Arabidopsis thaliana and search for candidate genes involved in cell wall biosynthesis and degradability." Open Journal of Genetics 2012 (2012).	Arabidopsis_thaliana	BC	CW_degradability	SAC	BC_Chr_02	592600	2082100	1489500	483	10
QTL_015	Chavigneau, Hélène, Nadia Goué, Sabrina Delaunay, Audrey Courtial, Lise Jouanin, Matthieu Reymond, Valérie Méchin, and Yves Barrière. "QTL for floral stem lignin content and degradability in three recombinant inbred line (RIL) progenies of Arabidopsis thaliana and search for candidate genes involved in cell wall biosynthesis and degradability." Open Journal of Genetics 2012 (2012).	Arabidopsis_thaliana	BC	CW_degradability	SAC	BC_Chr_02	592600	2082100	1489500	483	10
QTL_016	Chavigneau, Hélène, Nadia Goué, Sabrina Delaunay, Audrey Courtial, Lise Jouanin, Matthieu Reymond, Valérie Méchin, and Yves Barrière. "QTL for floral stem lignin content and degradability in three recombinant inbred line (RIL) progenies of Arabidopsis thaliana and search for candidate genes involved in cell wall biosynthesis and degradability." Open Journal of Genetics 2012 (2012).	Arabidopsis_thaliana	BC	CW_degradability	SAC	BC_Chr_02	592600	4793100	4200500	1282	12
QTL_017	Chavigneau, Hélène, Nadia Goué, Sabrina Delaunay, Audrey Courtial, Lise Jouanin, Matthieu Reymond, Valérie Méchin, and Yves Barrière. "QTL for floral stem lignin content and degradability in three recombinant inbred line (RIL) progenies of Arabidopsis thaliana and search for candidate genes involved in cell wall biosynthesis and degradability." Open Journal of Genetics 2012 (2012).	Arabidopsis_thaliana	BC	Lignin_Content	LIG	BC_Chr_02	6906000	11371600	4465600	1459	55
QTL_018	Chavigneau, Hélène, Nadia Goué, Sabrina Delaunay, Audrey Courtial, Lise Jouanin, Matthieu Reymond, Valérie Méchin, and Yves Barrière. "QTL for floral stem lignin content and degradability in three recombinant inbred line (RIL) progenies of Arabidopsis thaliana and search for candidate genes involved in cell wall biosynthesis and degradability." Open Journal of Genetics 2012 (2012).	Arabidopsis_thaliana	BC	Lignin_Content	LIG	BC_Chr_03	6173700	9709900	3536200	1183	45
QTL_019	Chavigneau, Hélène, Nadia Goué, Sabrina Delaunay, Audrey Courtial, Lise Jouanin, Matthieu Reymond, Valérie Méchin, and Yves Barrière. "QTL for floral stem lignin content and degradability in three recombinant inbred line (RIL) progenies of Arabidopsis thaliana and search for candidate genes involved in cell wall biosynthesis and degradability." Open Journal of Genetics 2012 (2012).	Arabidopsis_thaliana	BC	Neutral_Detergent_Fiber	CEL	BC_Chr_04	89500	1902700	1813200	605	28
QTL_020	Chavigneau, Hélène, Nadia Goué, Sabrina Delaunay, Audrey Courtial, Lise Jouanin, Matthieu Reymond, Valérie Méchin, and Yves Barrière. "QTL for floral stem lignin content and degradability in three recombinant inbred line (RIL) progenies of Arabidopsis thaliana and search for candidate genes involved in cell wall biosynthesis and degradability." Open Journal of Genetics 2012 (2012).	Arabidopsis_thaliana	BC	Lignin_Content	LIG	BC_Chr_04	89500	539400	449900	164	6
QTL_021	Chavigneau, Hélène, Nadia Goué, Sabrina Delaunay, Audrey Courtial, Lise Jouanin, Matthieu Reymond, Valérie Méchin, and Yves Barrière. "QTL for floral stem lignin content and degradability in three recombinant inbred line (RIL) progenies of Arabidopsis thaliana and search for candidate genes involved in cell wall biosynthesis and degradability." Open Journal of Genetics 2012 (2012).	Arabidopsis_thaliana	BC	CW_degradability	SAC	BC_Chr_04	89500	1902700	1813200	605	28
QTL_022	Chavigneau, Hélène, Nadia Goué, Sabrina Delaunay, Audrey Courtial, Lise Jouanin, Matthieu Reymond, Valérie Méchin, and Yves Barrière. "QTL for floral stem lignin content and degradability in three recombinant inbred line (RIL) progenies of Arabidopsis thaliana and search for candidate genes involved in cell wall biosynthesis and degradability." Open Journal of Genetics 2012 (2012).	Arabidopsis_thaliana	BC	CW_degradability	SAC	BC_Chr_04	89500	2401200	2311700	748	30
QTL_023	Chavigneau, Hélène, Nadia Goué, Sabrina Delaunay, Audrey Courtial, Lise Jouanin, Matthieu Reymond, Valérie Méchin, and Yves Barrière. "QTL for floral stem lignin content and degradability in three recombinant inbred line (RIL) progenies of Arabidopsis thaliana and search for candidate genes involved in cell wall biosynthesis and degradability." Open Journal of Genetics 2012 (2012).	Arabidopsis_thaliana	BC	CW_degradability	SAC	BC_Chr_04	641400	4964800	4323400	1165	30
QTL_024	Chavigneau, Hélène, Nadia Goué, Sabrina Delaunay, Audrey Courtial, Lise Jouanin, Matthieu Reymond, Valérie Méchin, and Yves Barrière. "QTL for floral stem lignin content and degradability in three recombinant inbred line (RIL) progenies of Arabidopsis thaliana and search for candidate genes involved in cell wall biosynthesis and degradability." Open Journal of Genetics 2012 (2012).	Arabidopsis_thaliana	BC	Neutral_Detergent_Fiber	CEL	BC_Chr_04	11200	762700	751500	263	13
QTL_025	Chavigneau, Hélène, Nadia Goué, Sabrina Delaunay, Audrey Courtial, Lise Jouanin, Matthieu Reymond, Valérie Méchin, and Yves Barrière. "QTL for floral stem lignin content and degradability in three recombinant inbred line (RIL) progenies of Arabidopsis thaliana and search for candidate genes involved in cell wall biosynthesis and degradability." Open Journal of Genetics 2012 (2012).	Arabidopsis_thaliana	BC	CW_degradability	SAC	BC_Chr_04	11200	1513700	1502500	524	27
QTL_026	Chavigneau, Hélène, Nadia Goué, Sabrina Delaunay, Audrey Courtial, Lise Jouanin, Matthieu Reymond, Valérie Méchin, and Yves Barrière. "QTL for floral stem lignin content and degradability in three recombinant inbred line (RIL) progenies of Arabidopsis thaliana and search for candidate genes involved in cell wall biosynthesis and degradability." Open Journal of Genetics 2012 (2012).	Arabidopsis_thaliana	BC	CW_degradability	SAC	BC_Chr_04	11200	762700	751500	263	13
QTL_027	Chavigneau, Hélène, Nadia Goué, Sabrina Delaunay, Audrey Courtial, Lise Jouanin, Matthieu Reymond, Valérie Méchin, and Yves Barrière. "QTL for floral stem lignin content and degradability in three recombinant inbred line (RIL) progenies of Arabidopsis thaliana and search for candidate genes involved in cell wall biosynthesis and degradability." Open Journal of Genetics 2012 (2012).	Arabidopsis_thaliana	BC	Lignin_Content	LIG	BC_Chr_04	1073800	4964800	3891000	1022	17
QTL_028	Chavigneau, Hélène, Nadia Goué, Sabrina Delaunay, Audrey Courtial, Lise Jouanin, Matthieu Reymond, Valérie Méchin, and Yves Barrière. "QTL for floral stem lignin content and degradability in three recombinant inbred line (RIL) progenies of Arabidopsis thaliana and search for candidate genes involved in cell wall biosynthesis and degradability." Open Journal of Genetics 2012 (2012).	Arabidopsis_thaliana	BC	Lignin_Content	LIG	BC_Chr_04	1138200	4916000	3777800	988	16
QTL_029	Chavigneau, Hélène, Nadia Goué, Sabrina Delaunay, Audrey Courtial, Lise Jouanin, Matthieu Reymond, Valérie Méchin, and Yves Barrière. "QTL for floral stem lignin content and degradability in three recombinant inbred line (RIL) progenies of Arabidopsis thaliana and search for candidate genes involved in cell wall biosynthesis and degradability." Open Journal of Genetics 2012 (2012).	Arabidopsis_thaliana	BC	Lignin_Content	LIG	BC_Chr_04	16252400	17470500	1218100	414	21
QTL_030	Chavigneau, Hélène, Nadia Goué, Sabrina Delaunay, Audrey Courtial, Lise Jouanin, Matthieu Reymond, Valérie Méchin, and Yves Barrière. "QTL for floral stem lignin content and degradability in three recombinant inbred line (RIL) progenies of Arabidopsis thaliana and search for candidate genes involved in cell wall biosynthesis and degradability." Open Journal of Genetics 2012 (2012).	Arabidopsis_thaliana	BC	Neutral_Detergent_Fiber	CEL	BC_Chr_05	2731900	4765300	2033400	690	23
QTL_031	Chavigneau, Hélène, Nadia Goué, Sabrina Delaunay, Audrey Courtial, Lise Jouanin, Matthieu Reymond, Valérie Méchin, and Yves Barrière. "QTL for floral stem lignin content and degradability in three recombinant inbred line (RIL) progenies of Arabidopsis thaliana and search for candidate genes involved in cell wall biosynthesis and degradability." Open Journal of Genetics 2012 (2012).	Arabidopsis_thaliana	BC	CW_degradability	SAC	BC_Chr_05	27400	3414800	3387400	1201	55
QTL_032	Chavigneau, Hélène, Nadia Goué, Sabrina Delaunay, Audrey Courtial, Lise Jouanin, Matthieu Reymond, Valérie Méchin, and Yves Barrière. "QTL for floral stem lignin content and degradability in three recombinant inbred line (RIL) progenies of Arabidopsis thaliana and search for candidate genes involved in cell wall biosynthesis and degradability." Open Journal of Genetics 2012 (2012).	Arabidopsis_thaliana	BC	Neutral_Detergent_Fiber	CEL	BC_Chr_05	2863000	5420700	2557700	879	37
QTL_033	Chavigneau, Hélène, Nadia Goué, Sabrina Delaunay, Audrey Courtial, Lise Jouanin, Matthieu Reymond, Valérie Méchin, and Yves Barrière. "QTL for floral stem lignin content and degradability in three recombinant inbred line (RIL) progenies of Arabidopsis thaliana and search for candidate genes involved in cell wall biosynthesis and degradability." Open Journal of Genetics 2012 (2012).	Arabidopsis_thaliana	BC	CW_degradability	SAC	BC_Chr_05	2863000	5420700	2557700	879	37
QTL_034	Chavigneau, Hélène, Nadia Goué, Sabrina Delaunay, Audrey Courtial, Lise Jouanin, Matthieu Reymond, Valérie Méchin, and Yves Barrière. "QTL for floral stem lignin content and degradability in three recombinant inbred line (RIL) progenies of Arabidopsis thaliana and search for candidate genes involved in cell wall biosynthesis and degradability." Open Journal of Genetics 2012 (2012).	Arabidopsis_thaliana	BC	Neutral_Detergent_Fiber	CEL	BC_Chr_05	1258400	4122800	2864400	976	45
QTL_035	Chavigneau, Hélène, Nadia Goué, Sabrina Delaunay, Audrey Courtial, Lise Jouanin, Matthieu Reymond, Valérie Méchin, and Yves Barrière. "QTL for floral stem lignin content and degradability in three recombinant inbred line (RIL) progenies of Arabidopsis thaliana and search for candidate genes involved in cell wall biosynthesis and degradability." Open Journal of Genetics 2012 (2012).	Arabidopsis_thaliana	BC	CW_degradability	SAC	BC_Chr_05	1258400	4122800	2864400	976	45
QTL_036	Chavigneau, Hélène, Nadia Goué, Sabrina Delaunay, Audrey Courtial, Lise Jouanin, Matthieu Reymond, Valérie Méchin, and Yves Barrière. "QTL for floral stem lignin content and degradability in three recombinant inbred line (RIL) progenies of Arabidopsis thaliana and search for candidate genes involved in cell wall biosynthesis and degradability." Open Journal of Genetics 2012 (2012).	Arabidopsis_thaliana	BC	CW_degradability	SAC	BC_Chr_05	1258400	4122800	2864400	976	45
QTL_037	Chavigneau, Hélène, Nadia Goué, Sabrina Delaunay, Audrey Courtial, Lise Jouanin, Matthieu Reymond, Valérie Méchin, and Yves Barrière. "QTL for floral stem lignin content and degradability in three recombinant inbred line (RIL) progenies of Arabidopsis thaliana and search for candidate genes involved in cell wall biosynthesis and degradability." Open Journal of Genetics 2012 (2012).	Arabidopsis_thaliana	BC	Neutral_Detergent_Fiber	CEL	BC_Chr_05	14108700	17315000	3206300	879	37
QTL_038	Chavigneau, Hélène, Nadia Goué, Sabrina Delaunay, Audrey Courtial, Lise Jouanin, Matthieu Reymond, Valérie Méchin, and Yves Barrière. "QTL for floral stem lignin content and degradability in three recombinant inbred line (RIL) progenies of Arabidopsis thaliana and search for candidate genes involved in cell wall biosynthesis and degradability." Open Journal of Genetics 2012 (2012).	Arabidopsis_thaliana	BC	CW_degradability	SAC	BC_Chr_05	16740600	20235700	3495100	1087	54
QTL_039	Chavigneau, Hélène, Nadia Goué, Sabrina Delaunay, Audrey Courtial, Lise Jouanin, Matthieu Reymond, Valérie Méchin, and Yves Barrière. "QTL for floral stem lignin content and degradability in three recombinant inbred line (RIL) progenies of Arabidopsis thaliana and search for candidate genes involved in cell wall biosynthesis and degradability." Open Journal of Genetics 2012 (2012).	Arabidopsis_thaliana	BC	CW_degradability	SAC	BC_Chr_05	14108700	17315000	3206300	879	37
QTL_040	Chavigneau, Hélène, Nadia Goué, Sabrina Delaunay, Audrey Courtial, Lise Jouanin, Matthieu Reymond, Valérie Méchin, and Yves Barrière. "QTL for floral stem lignin content and degradability in three recombinant inbred line (RIL) progenies of Arabidopsis thaliana and search for candidate genes involved in cell wall biosynthesis and degradability." Open Journal of Genetics 2012 (2012).	Arabidopsis_thaliana	BC	Lignin_Content	LIG	BC_Chr_05	22669600	25652100	2982500	1012	49
QTL_041	Lisec, Jan, Rhonda C. Meyer, Matthias Steinfath, Henning Redestig, Martina Becher, Hanna Witucka‐Wall, Oliver Fiehn et al. "Identification of metabolic and biomass QTL in Arabidopsis thaliana in a parallel analysis of RIL and IL populations." The Plant Journal 53, no. 6 (2008): 960-972.	Arabidopsis_thaliana	BC	Galactose	HEM	BC_Chr_04	6810745	8167827	1357082	458	26
QTL_042	Lisec, Jan, Rhonda C. Meyer, Matthias Steinfath, Henning Redestig, Martina Becher, Hanna Witucka‐Wall, Oliver Fiehn et al. "Identification of metabolic and biomass QTL in Arabidopsis thaliana in a parallel analysis of RIL and IL populations." The Plant Journal 53, no. 6 (2008): 960-972.	Arabidopsis_thaliana	BC	Mannose	HEM	BC_Chr_04	8167827	8959714	791887	244	5
QTL_046	https://eucgenie.org/	Eucalyptus_grandis	NG	Cellulose_Content	CEL	NG_Chr_02	6586028	26544788	19958760	797	28
QTL_047	https://eucgenie.org/	Eucalyptus_grandis	NG	Cellulose_Content	CEL	NG_Chr_09	12224945	20378904	8153959	279	9
QTL_048	https://eucgenie.org/	Eucalyptus_grandis	NG	Cellulose_Content	CEL	NG_Chr_01	13332902	16557501	3224599	163	4
QTL_049	https://eucgenie.org/	Eucalyptus_grandis	NG	Cellulose_Content	CEL	NG_Chr_10	7944258	15976259	8032001	499	26
QTL_050	https://eucgenie.org/	Eucalyptus_grandis	NG	Cellulose_Content	CEL	NG_Chr_11	8895986	16793961	7897975	500	20
QTL_051	https://eucgenie.org/	Eucalyptus_grandis	NG	Cellulose_Content	CEL	NG_Chr_05	28404158	55035298	26631140	828	30
QTL_052	https://eucgenie.org/	Eucalyptus_grandis	NG	Xylose_Content	HEM	NG_Chr_08	63997895	66572750	2574855	184	11
QTL_053	https://eucgenie.org/	Eucalyptus_grandis	NG	Monolignol_Ratio	LIG	NG_Chr_08	60166049	64679221	4513172	243	7
QTL_054	https://eucgenie.org/	Eucalyptus_grandis	NG	Monolignol_Ratio	LIG	NG_Chr_01	13665361	15507250	1841889	79	3
QTL_055	https://eucgenie.org/	Eucalyptus_grandis	NG	Monolignol_Ratio	LIG	NG_Chr_10	30823591	34939678	4116087	218	12
QTL_056	https://eucgenie.org/	Eucalyptus_grandis	NG	Monolignol_Ratio	LIG	NG_Chr_04	16783901	30964640	14180739	664	30
QTL_057	https://eucgenie.org/	Eucalyptus_grandis	NG	Monolignol_Ratio	LIG	NG_Chr_01	13554542	15507250	1952708	83	3
QTL_058	https://eucgenie.org/	Eucalyptus_grandis	NG	Monolignol_Ratio	LIG	NG_Chr_10	30265253	33615280	3350027	199	8
QTL_059	https://eucgenie.org/	Eucalyptus_grandis	NG	Monolignol_Ratio	LIG	NG_Chr_04	27118015	31207665	4089650	208	9
QTL_060	https://eucgenie.org/	Eucalyptus_grandis	NG	Monolignol_Ratio	LIG	NG_Chr_06	36518261	38995393	2477132	224	25
QTL_061	https://eucgenie.org/	Eucalyptus_grandis	NG	Monolignol_Ratio	LIG	NG_Chr_01	14219460	33511069	19291609	960	70
QTL_062	https://eucgenie.org/	Eucalyptus_grandis	NG	Monolignol_Ratio	LIG	NG_Chr_10	29706915	33056942	3350027	220	11
QTL_063	https://eucgenie.org/	Eucalyptus_grandis	NG	Monolignol_Ratio	LIG	NG_Chr_04	25713191	31207665	5494474	252	9
QTL_064	https://eucgenie.org/	Eucalyptus_grandis	NG	Monolignol_Ratio	LIG	NG_Chr_06	36721471	39198603	2477132	227	24
QTL_065	https://eucgenie.org/	Eucalyptus_grandis	NG	Lignin_Content	LIG	NG_Chr_02	57742698	61459199	3716501	178	11
QTL_066	https://eucgenie.org/	Eucalyptus_grandis	NG	Lignin_Content	LIG	NG_Chr_05	9006110	24133748	15127638	728	42
QTL_067	https://eucgenie.org/	Eucalyptus_grandis	NG	Lignin_Content	LIG	NG_Chr_09	1723576	2211170	487594	24	1
QTL_068	https://eucgenie.org/	Eucalyptus_grandis	NG	Lignin_Content	LIG	NG_Chr_09	12224945	19918749	7693804	266	9
QTL_069	https://eucgenie.org/	Eucalyptus_grandis	NG	Lignin_Content	LIG	NG_Chr_10	29706915	36203503	6496588	476	29
QTL_070	https://eucgenie.org/	Eucalyptus_grandis	NG	Lignin_Content	LIG	NG_Chr_04	16783901	30964640	14180739	664	30
QTL_071	https://eucgenie.org/	Eucalyptus_grandis	NG	Lignin_Content	LIG	NG_Chr_06	35705419	39198603	3493184	274	26
QTL_072	https://eucgenie.org/	Eucalyptus_grandis	NG	Cellulose_Content	CEL	NG_Chr_06	42035919	46014736	3978817	436	14
QTL_073	https://eucgenie.org/	Eucalyptus_grandis	NG	Cellulose_Content	CEL	NG_Chr_09	4613689	19548367	14934678	565	29
QTL_074	https://eucgenie.org/	Eucalyptus_grandis	NG	Cellulose_Content	CEL	NG_Chr_04	24598085	31757367	7159282	365	20
QTL_075	https://eucgenie.org/	Eucalyptus_grandis	NG	Xylose_Content	HEM	NG_Chr_08	66451838	70451297	3999459	237	11
QTL_076	https://eucgenie.org/	Eucalyptus_grandis	NG	Monolignol_Ratio	LIG	NG_Chr_07	29207560	49295436	20087876	1150	63
QTL_077	https://eucgenie.org/	Eucalyptus_grandis	NG	Monolignol_Ratio	LIG	NG_Chr_01	34363990	37281206	2917216	254	18
QTL_078	https://eucgenie.org/	Eucalyptus_grandis	NG	Lignin_Content	LIG	NG_Chr_01	34089299	37281206	3191907	269	22
QTL_079	https://eucgenie.org/	Eucalyptus_grandis	NG	Lignin_Content	LIG	NG_Chr_11	1540000	8816630	7276630	479	16
QTL_080	https://eucgenie.org/	Eucalyptus_grandis	NG	Lignin_Content	LIG	NG_Chr_02	7865839	13986548	6120709	196	7
QTL_081	https://eucgenie.org/	Eucalyptus_grandis	NG	Lignin_Content	LIG	NG_Chr_06	39354002	44615609	5261607	554	23
QTL_082	Stombaugh, S. K., James H. Orf, H. G. Jung, K. Chase, K. G. Lark, and D. A. Somers. "Quantitative trait loci associated with cell wall polysaccharides in soybean seed." (2004).	Glycine_max	ES	Arabinose/Galactose	HEM	ES_Chr_05	39925712	41398020	1472308	688	42
QTL_083	Stombaugh, S. K., James H. Orf, H. G. Jung, K. Chase, K. G. Lark, and D. A. Somers. "Quantitative trait loci associated with cell wall polysaccharides in soybean seed." (2004).	Glycine_max	ES	Pectins	PEC	ES_Chr_05	39925712	41398020	1472308	688	42
QTL_084	Stombaugh, S. K., James H. Orf, H. G. Jung, K. Chase, K. G. Lark, and D. A. Somers. "Quantitative trait loci associated with cell wall polysaccharides in soybean seed." (2004).	Glycine_max	ES	CW_polysaccharides	CW	ES_Chr_05	39925712	41398020	1472308	688	42
QTL_085	Stombaugh, S. K., James H. Orf, H. G. Jung, K. Chase, K. G. Lark, and D. A. Somers. "Quantitative trait loci associated with cell wall polysaccharides in soybean seed." (2004).	Glycine_max	ES	Arabinose_Content	HEM	ES_Chr_09	43310936	45421004	2110068	198	5
QTL_086	Stombaugh, S. K., James H. Orf, H. G. Jung, K. Chase, K. G. Lark, and D. A. Somers. "Quantitative trait loci associated with cell wall polysaccharides in soybean seed." (2004).	Glycine_max	ES	Arabinose/Galactose	HEM	ES_Chr_09	43310936	45421004	2110068	198	5
QTL_087	Stombaugh, S. K., James H. Orf, H. G. Jung, K. Chase, K. G. Lark, and D. A. Somers. "Quantitative trait loci associated with cell wall polysaccharides in soybean seed." (2004).	Glycine_max	ES	Galactose	HEM	ES_Chr_05	36180348	41691256	5510908	688	42
QTL_088	Stombaugh, S. K., James H. Orf, H. G. Jung, K. Chase, K. G. Lark, and D. A. Somers. "Quantitative trait loci associated with cell wall polysaccharides in soybean seed." (2004).	Glycine_max	ES	Rhamnose	PEC	ES_Chr_05	36180348	41691256	5510908	688	42
QTL_089	Stombaugh, S. K., James H. Orf, H. G. Jung, K. Chase, K. G. Lark, and D. A. Somers. "Quantitative trait loci associated with cell wall polysaccharides in soybean seed." (2004).	Glycine_max	ES	CW_polysaccharides	CW	ES_Chr_05	36180348	41691256	5510908	688	42
QTL_090	Stombaugh, S. K., James H. Orf, H. G. Jung, K. Chase, K. G. Lark, and D. A. Somers. "Quantitative trait loci associated with cell wall polysaccharides in soybean seed." (2004).	Glycine_max	ES	Xylose_Content	HEM	ES_Chr_06	47820560	49159716	1339156	136	5
QTL_091	Stombaugh, S. K., James H. Orf, H. G. Jung, K. Chase, K. G. Lark, and D. A. Somers. "Quantitative trait loci associated with cell wall polysaccharides in soybean seed." (2004).	Glycine_max	ES	Arabinose_Content	HEM	ES_Chr_17	18770910	27767046	8996136	235	6
QTL_092	Stombaugh, S. K., James H. Orf, H. G. Jung, K. Chase, K. G. Lark, and D. A. Somers. "Quantitative trait loci associated with cell wall polysaccharides in soybean seed." (2004).	Glycine_max	ES	Arabinose_Content	HEM	ES_Chr_09	43310936	45421004	2110068	198	5
QTL_093	Asekova, Sovetgul, Krishnanand P. Kulkarni, Minsu Kim, Jeong‐Hwa Kim, Jong Tae Song, J. Grover Shannon, and Jeong‐Dong Lee. "Novel quantitative trait loci for forage quality traits in a cross between PI 483463 and ‘Hutcheson’in soybean." Crop Science 56, no. 5 (2016): 2600-2611.	Glycine_max	ES	Acid_detergent_fiber_(ADF)	CEL	ES_Chr_19	43125670	45144455	2018785	224	14
QTL_094	Asekova, Sovetgul, Krishnanand P. Kulkarni, Minsu Kim, Jeong‐Hwa Kim, Jong Tae Song, J. Grover Shannon, and Jeong‐Dong Lee. "Novel quantitative trait loci for forage quality traits in a cross between PI 483463 and ‘Hutcheson’in soybean." Crop Science 56, no. 5 (2016): 2600-2611.	Glycine_max	ES	Acid_detergent_fiber_(ADF)	CEL	ES_Chr_19	43125670	45144455	2018785	224	14
QTL_095	Asekova, Sovetgul, Krishnanand P. Kulkarni, Minsu Kim, Jeong‐Hwa Kim, Jong Tae Song, J. Grover Shannon, and Jeong‐Dong Lee. "Novel quantitative trait loci for forage quality traits in a cross between PI 483463 and ‘Hutcheson’in soybean." Crop Science 56, no. 5 (2016): 2600-2611.	Glycine_max	ES	Acid_detergent_fiber_(ADF)	CEL	ES_Chr_19	43125670	45144455	2018785	224	14
QTL_096	Asekova, Sovetgul, Krishnanand P. Kulkarni, Minsu Kim, Jeong‐Hwa Kim, Jong Tae Song, J. Grover Shannon, and Jeong‐Dong Lee. "Novel quantitative trait loci for forage quality traits in a cross between PI 483463 and ‘Hutcheson’in soybean." Crop Science 56, no. 5 (2016): 2600-2611.	Glycine_max	ES	Acid_detergent_fiber_(ADF)	CEL	ES_Chr_13	39540081	43826000	4285919	526	34
QTL_097	Asekova, Sovetgul, Krishnanand P. Kulkarni, Minsu Kim, Jeong‐Hwa Kim, Jong Tae Song, J. Grover Shannon, and Jeong‐Dong Lee. "Novel quantitative trait loci for forage quality traits in a cross between PI 483463 and ‘Hutcheson’in soybean." Crop Science 56, no. 5 (2016): 2600-2611.	Glycine_max	ES	Acid_detergent_fiber_(ADF)	CEL	ES_Chr_19	43125670	45144455	2018785	224	14
QTL_098	Asekova, Sovetgul, Krishnanand P. Kulkarni, Minsu Kim, Jeong‐Hwa Kim, Jong Tae Song, J. Grover Shannon, and Jeong‐Dong Lee. "Novel quantitative trait loci for forage quality traits in a cross between PI 483463 and ‘Hutcheson’in soybean." Crop Science 56, no. 5 (2016): 2600-2611.	Glycine_max	ES	Neutral_Detergent_Fiber	CEL	ES_Chr_12	35088362	35906038	817676	87	10
QTL_099	Asekova, Sovetgul, Krishnanand P. Kulkarni, Minsu Kim, Jeong‐Hwa Kim, Jong Tae Song, J. Grover Shannon, and Jeong‐Dong Lee. "Novel quantitative trait loci for forage quality traits in a cross between PI 483463 and ‘Hutcheson’in soybean." Crop Science 56, no. 5 (2016): 2600-2611.	Glycine_max	ES	Neutral_Detergent_Fiber	CEL	ES_Chr_13	35422987	39540081	4117094	498	23
QTL_100	Asekova, Sovetgul, Krishnanand P. Kulkarni, Minsu Kim, Jeong‐Hwa Kim, Jong Tae Song, J. Grover Shannon, and Jeong‐Dong Lee. "Novel quantitative trait loci for forage quality traits in a cross between PI 483463 and ‘Hutcheson’in soybean." Crop Science 56, no. 5 (2016): 2600-2611.	Glycine_max	ES	Neutral_Detergent_Fiber	CEL	ES_Chr_19	43125670	45144455	2018785	224	14
QTL_101	Asekova, Sovetgul, Krishnanand P. Kulkarni, Minsu Kim, Jeong‐Hwa Kim, Jong Tae Song, J. Grover Shannon, and Jeong‐Dong Lee. "Novel quantitative trait loci for forage quality traits in a cross between PI 483463 and ‘Hutcheson’in soybean." Crop Science 56, no. 5 (2016): 2600-2611.	Glycine_max	ES	Neutral_Detergent_Fiber	CEL	ES_Chr_19	37877119	37995833	118714	13	0
QTL_102	Asekova, Sovetgul, Krishnanand P. Kulkarni, Minsu Kim, Jeong‐Hwa Kim, Jong Tae Song, J. Grover Shannon, and Jeong‐Dong Lee. "Novel quantitative trait loci for forage quality traits in a cross between PI 483463 and ‘Hutcheson’in soybean." Crop Science 56, no. 5 (2016): 2600-2611.	Glycine_max	ES	Neutral_Detergent_Fiber	CEL	ES_Chr_19	43125670	45144455	2018785	224	14
QTL_103	Asekova, Sovetgul, Krishnanand P. Kulkarni, Minsu Kim, Jeong‐Hwa Kim, Jong Tae Song, J. Grover Shannon, and Jeong‐Dong Lee. "Novel quantitative trait loci for forage quality traits in a cross between PI 483463 and ‘Hutcheson’in soybean." Crop Science 56, no. 5 (2016): 2600-2611.	Glycine_max	ES	Neutral_Detergent_Fiber	CEL	ES_Chr_12	33153095	35019845	1866750	159	4
QTL_104	Asekova, Sovetgul, Krishnanand P. Kulkarni, Minsu Kim, Jeong‐Hwa Kim, Jong Tae Song, J. Grover Shannon, and Jeong‐Dong Lee. "Novel quantitative trait loci for forage quality traits in a cross between PI 483463 and ‘Hutcheson’in soybean." Crop Science 56, no. 5 (2016): 2600-2611.	Glycine_max	ES	Neutral_Detergent_Fiber	CEL	ES_Chr_13	33302470	33591360	288890	32	1
QTL_105	Asekova, Sovetgul, Krishnanand P. Kulkarni, Minsu Kim, Jeong‐Hwa Kim, Jong Tae Song, J. Grover Shannon, and Jeong‐Dong Lee. "Novel quantitative trait loci for forage quality traits in a cross between PI 483463 and ‘Hutcheson’in soybean." Crop Science 56, no. 5 (2016): 2600-2611.	Glycine_max	ES	Neutral_Detergent_Fiber	CEL	ES_Chr_13	34739797	35422699	682902	78	4
QTL_106	Asekova, Sovetgul, Krishnanand P. Kulkarni, Minsu Kim, Jeong‐Hwa Kim, Jong Tae Song, J. Grover Shannon, and Jeong‐Dong Lee. "Novel quantitative trait loci for forage quality traits in a cross between PI 483463 and ‘Hutcheson’in soybean." Crop Science 56, no. 5 (2016): 2600-2611.	Glycine_max	ES	Neutral_Detergent_Fiber	CEL	ES_Chr_19	37996059	38724390	728331	62	3
QTL_107	Asekova, Sovetgul, Krishnanand P. Kulkarni, Minsu Kim, Jeong‐Hwa Kim, Jong Tae Song, J. Grover Shannon, and Jeong‐Dong Lee. "Novel quantitative trait loci for forage quality traits in a cross between PI 483463 and ‘Hutcheson’in soybean." Crop Science 56, no. 5 (2016): 2600-2611.	Glycine_max	ES	Neutral_Detergent_Fiber	CEL	ES_Chr_19	43125670	45144455	2018785	224	14
QTL_108	van der Weijde, Tim, Claire L. Alvim Kamei, Edouard I. Severing, Andres F. Torres, Leonardo D. Gomez, Oene Dolstra, Chris A. Maliepaard, Simon J. McQueen-Mason, Richard GF Visser, and Luisa M. Trindade. "Genetic complexity of miscanthus cell wall composition and biomass quality for biofuels." BMC genomics 18, no. 1 (2017): 1-15.	Miscanthus_sinensis	GQ	Lignin_Content	LIG	GQ_Chr_01	41712552	45688089	3975537	110	3
QTL_109	van der Weijde, Tim, Claire L. Alvim Kamei, Edouard I. Severing, Andres F. Torres, Leonardo D. Gomez, Oene Dolstra, Chris A. Maliepaard, Simon J. McQueen-Mason, Richard GF Visser, and Luisa M. Trindade. "Genetic complexity of miscanthus cell wall composition and biomass quality for biofuels." BMC genomics 18, no. 1 (2017): 1-15.	Miscanthus_sinensis	GQ	Lignin_Content	LIG	GQ_Chr_01	48868518	59266075	10397557	208	10
QTL_110	van der Weijde, Tim, Claire L. Alvim Kamei, Edouard I. Severing, Andres F. Torres, Leonardo D. Gomez, Oene Dolstra, Chris A. Maliepaard, Simon J. McQueen-Mason, Richard GF Visser, and Luisa M. Trindade. "Genetic complexity of miscanthus cell wall composition and biomass quality for biofuels." BMC genomics 18, no. 1 (2017): 1-15.	Miscanthus_sinensis	GQ	Lignin_Content	LIG	GQ_Chr_01	50593507	59505262	8911755	173	9
QTL_111	van der Weijde, Tim, Claire L. Alvim Kamei, Edouard I. Severing, Andres F. Torres, Leonardo D. Gomez, Oene Dolstra, Chris A. Maliepaard, Simon J. McQueen-Mason, Richard GF Visser, and Luisa M. Trindade. "Genetic complexity of miscanthus cell wall composition and biomass quality for biofuels." BMC genomics 18, no. 1 (2017): 1-15.	Miscanthus_sinensis	GQ	Lignin_Content	LIG	GQ_Chr_01	49480139	58042833	8562694	168	9
QTL_112	van der Weijde, Tim, Claire L. Alvim Kamei, Edouard I. Severing, Andres F. Torres, Leonardo D. Gomez, Oene Dolstra, Chris A. Maliepaard, Simon J. McQueen-Mason, Richard GF Visser, and Luisa M. Trindade. "Genetic complexity of miscanthus cell wall composition and biomass quality for biofuels." BMC genomics 18, no. 1 (2017): 1-15.	Miscanthus_sinensis	GQ	Arabinose_Content	HEM	GQ_Chr_02	701713	6596102	5894389	387	18
QTL_113	van der Weijde, Tim, Claire L. Alvim Kamei, Edouard I. Severing, Andres F. Torres, Leonardo D. Gomez, Oene Dolstra, Chris A. Maliepaard, Simon J. McQueen-Mason, Richard GF Visser, and Luisa M. Trindade. "Genetic complexity of miscanthus cell wall composition and biomass quality for biofuels." BMC genomics 18, no. 1 (2017): 1-15.	Miscanthus_sinensis	GQ	Neutral_Detergent_Fiber	CEL	GQ_Chr_03	0	2806852	2806852	133	0
QTL_114	van der Weijde, Tim, Claire L. Alvim Kamei, Edouard I. Severing, Andres F. Torres, Leonardo D. Gomez, Oene Dolstra, Chris A. Maliepaard, Simon J. McQueen-Mason, Richard GF Visser, and Luisa M. Trindade. "Genetic complexity of miscanthus cell wall composition and biomass quality for biofuels." BMC genomics 18, no. 1 (2017): 1-15.	Miscanthus_sinensis	GQ	Hemicellulose_Content	HEM	GQ_Chr_03	0	4701477	4701477	188	1
QTL_115	van der Weijde, Tim, Claire L. Alvim Kamei, Edouard I. Severing, Andres F. Torres, Leonardo D. Gomez, Oene Dolstra, Chris A. Maliepaard, Simon J. McQueen-Mason, Richard GF Visser, and Luisa M. Trindade. "Genetic complexity of miscanthus cell wall composition and biomass quality for biofuels." BMC genomics 18, no. 1 (2017): 1-15.	Miscanthus_sinensis	GQ	Arabinose_Content	HEM	GQ_Chr_03	54663443	65399652	10736209	257	12
QTL_116	van der Weijde, Tim, Claire L. Alvim Kamei, Edouard I. Severing, Andres F. Torres, Leonardo D. Gomez, Oene Dolstra, Chris A. Maliepaard, Simon J. McQueen-Mason, Richard GF Visser, and Luisa M. Trindade. "Genetic complexity of miscanthus cell wall composition and biomass quality for biofuels." BMC genomics 18, no. 1 (2017): 1-15.	Miscanthus_sinensis	GQ	Lignin_Content	LIG	GQ_Chr_04	0	1223242	1223242	47	2
QTL_117	van der Weijde, Tim, Claire L. Alvim Kamei, Edouard I. Severing, Andres F. Torres, Leonardo D. Gomez, Oene Dolstra, Chris A. Maliepaard, Simon J. McQueen-Mason, Richard GF Visser, and Luisa M. Trindade. "Genetic complexity of miscanthus cell wall composition and biomass quality for biofuels." BMC genomics 18, no. 1 (2017): 1-15.	Miscanthus_sinensis	GQ	Lignin_Content	LIG	GQ_Chr_04	27584107	33577993	5993886	129	2
QTL_118	van der Weijde, Tim, Claire L. Alvim Kamei, Edouard I. Severing, Andres F. Torres, Leonardo D. Gomez, Oene Dolstra, Chris A. Maliepaard, Simon J. McQueen-Mason, Richard GF Visser, and Luisa M. Trindade. "Genetic complexity of miscanthus cell wall composition and biomass quality for biofuels." BMC genomics 18, no. 1 (2017): 1-15.	Miscanthus_sinensis	GQ	Arabinose_Content	HEM	GQ_Chr_04	54242415	60557832	6315417	120	3
QTL_119	van der Weijde, Tim, Claire L. Alvim Kamei, Edouard I. Severing, Andres F. Torres, Leonardo D. Gomez, Oene Dolstra, Chris A. Maliepaard, Simon J. McQueen-Mason, Richard GF Visser, and Luisa M. Trindade. "Genetic complexity of miscanthus cell wall composition and biomass quality for biofuels." BMC genomics 18, no. 1 (2017): 1-15.	Miscanthus_sinensis	GQ	Arabinose_Content	HEM	GQ_Chr_04	66171536	73890379	7718843	216	12
QTL_120	van der Weijde, Tim, Claire L. Alvim Kamei, Edouard I. Severing, Andres F. Torres, Leonardo D. Gomez, Oene Dolstra, Chris A. Maliepaard, Simon J. McQueen-Mason, Richard GF Visser, and Luisa M. Trindade. "Genetic complexity of miscanthus cell wall composition and biomass quality for biofuels." BMC genomics 18, no. 1 (2017): 1-15.	Miscanthus_sinensis	GQ	Lignin_Content	LIG	GQ_Chr_04	66873249	73890379	7017130	203	10
QTL_121	van der Weijde, Tim, Claire L. Alvim Kamei, Edouard I. Severing, Andres F. Torres, Leonardo D. Gomez, Oene Dolstra, Chris A. Maliepaard, Simon J. McQueen-Mason, Richard GF Visser, and Luisa M. Trindade. "Genetic complexity of miscanthus cell wall composition and biomass quality for biofuels." BMC genomics 18, no. 1 (2017): 1-15.	Miscanthus_sinensis	GQ	Arabinose_Content	HEM	GQ_Chr_05	12139635	24630126	12490491	526	17
QTL_122	van der Weijde, Tim, Claire L. Alvim Kamei, Edouard I. Severing, Andres F. Torres, Leonardo D. Gomez, Oene Dolstra, Chris A. Maliepaard, Simon J. McQueen-Mason, Richard GF Visser, and Luisa M. Trindade. "Genetic complexity of miscanthus cell wall composition and biomass quality for biofuels." BMC genomics 18, no. 1 (2017): 1-15.	Miscanthus_sinensis	GQ	Lignin_Content	LIG	GQ_Chr_05	12841348	23367043	10525695	465	17
QTL_123	van der Weijde, Tim, Claire L. Alvim Kamei, Edouard I. Severing, Andres F. Torres, Leonardo D. Gomez, Oene Dolstra, Chris A. Maliepaard, Simon J. McQueen-Mason, Richard GF Visser, and Luisa M. Trindade. "Genetic complexity of miscanthus cell wall composition and biomass quality for biofuels." BMC genomics 18, no. 1 (2017): 1-15.	Miscanthus_sinensis	GQ	Neutral_Detergent_Fiber	CEL	GQ_Chr_05	25331839	38804729	13472890	310	19
QTL_124	van der Weijde, Tim, Claire L. Alvim Kamei, Edouard I. Severing, Andres F. Torres, Leonardo D. Gomez, Oene Dolstra, Chris A. Maliepaard, Simon J. McQueen-Mason, Richard GF Visser, and Luisa M. Trindade. "Genetic complexity of miscanthus cell wall composition and biomass quality for biofuels." BMC genomics 18, no. 1 (2017): 1-15.	Miscanthus_sinensis	GQ	Neutral_Detergent_Fiber	CEL	GQ_Chr_05	26033552	35366335	9332783	212	12
QTL_125	van der Weijde, Tim, Claire L. Alvim Kamei, Edouard I. Severing, Andres F. Torres, Leonardo D. Gomez, Oene Dolstra, Chris A. Maliepaard, Simon J. McQueen-Mason, Richard GF Visser, and Luisa M. Trindade. "Genetic complexity of miscanthus cell wall composition and biomass quality for biofuels." BMC genomics 18, no. 1 (2017): 1-15.	Miscanthus_sinensis	GQ	Neutral_Detergent_Fiber	CEL	GQ_Chr_05	31192671	41039769	9847098	206	19
QTL_126	van der Weijde, Tim, Claire L. Alvim Kamei, Edouard I. Severing, Andres F. Torres, Leonardo D. Gomez, Oene Dolstra, Chris A. Maliepaard, Simon J. McQueen-Mason, Richard GF Visser, and Luisa M. Trindade. "Genetic complexity of miscanthus cell wall composition and biomass quality for biofuels." BMC genomics 18, no. 1 (2017): 1-15.	Miscanthus_sinensis	GQ	Neutral_Detergent_Fiber	CEL	GQ_Chr_05	31804292	41039769	9235477	190	19
QTL_127	van der Weijde, Tim, Claire L. Alvim Kamei, Edouard I. Severing, Andres F. Torres, Leonardo D. Gomez, Oene Dolstra, Chris A. Maliepaard, Simon J. McQueen-Mason, Richard GF Visser, and Luisa M. Trindade. "Genetic complexity of miscanthus cell wall composition and biomass quality for biofuels." BMC genomics 18, no. 1 (2017): 1-15.	Miscanthus_sinensis	GQ	Lignin_Content	LIG	GQ_Chr_05	31804292	41039769	9235477	190	19
QTL_128	van der Weijde, Tim, Claire L. Alvim Kamei, Edouard I. Severing, Andres F. Torres, Leonardo D. Gomez, Oene Dolstra, Chris A. Maliepaard, Simon J. McQueen-Mason, Richard GF Visser, and Luisa M. Trindade. "Genetic complexity of miscanthus cell wall composition and biomass quality for biofuels." BMC genomics 18, no. 1 (2017): 1-15.	Miscanthus_sinensis	GQ	Neutral_Detergent_Fiber	CEL	GQ_Chr_05	58776778	65321123	6544345	151	2
QTL_129	van der Weijde, Tim, Claire L. Alvim Kamei, Edouard I. Severing, Andres F. Torres, Leonardo D. Gomez, Oene Dolstra, Chris A. Maliepaard, Simon J. McQueen-Mason, Richard GF Visser, and Luisa M. Trindade. "Genetic complexity of miscanthus cell wall composition and biomass quality for biofuels." BMC genomics 18, no. 1 (2017): 1-15.	Miscanthus_sinensis	GQ	Neutral_Detergent_Fiber	CEL	GQ_Chr_06	0	6736445	6736445	278	11
QTL_130	van der Weijde, Tim, Claire L. Alvim Kamei, Edouard I. Severing, Andres F. Torres, Leonardo D. Gomez, Oene Dolstra, Chris A. Maliepaard, Simon J. McQueen-Mason, Richard GF Visser, and Luisa M. Trindade. "Genetic complexity of miscanthus cell wall composition and biomass quality for biofuels." BMC genomics 18, no. 1 (2017): 1-15.	Miscanthus_sinensis	GQ	Lignin_Content	LIG	GQ_Chr_06	0	4911991	4911991	202	9
QTL_131	van der Weijde, Tim, Claire L. Alvim Kamei, Edouard I. Severing, Andres F. Torres, Leonardo D. Gomez, Oene Dolstra, Chris A. Maliepaard, Simon J. McQueen-Mason, Richard GF Visser, and Luisa M. Trindade. "Genetic complexity of miscanthus cell wall composition and biomass quality for biofuels." BMC genomics 18, no. 1 (2017): 1-15.	Miscanthus_sinensis	GQ	Lignin_Content	LIG	GQ_Chr_06	0	4911991	4911991	202	9
QTL_132	van der Weijde, Tim, Claire L. Alvim Kamei, Edouard I. Severing, Andres F. Torres, Leonardo D. Gomez, Oene Dolstra, Chris A. Maliepaard, Simon J. McQueen-Mason, Richard GF Visser, and Luisa M. Trindade. "Genetic complexity of miscanthus cell wall composition and biomass quality for biofuels." BMC genomics 18, no. 1 (2017): 1-15.	Miscanthus_sinensis	GQ	Saccharification_yield	SAC	GQ_Chr_06	1403426	8139871	6736445	270	9
QTL_133	van der Weijde, Tim, Claire L. Alvim Kamei, Edouard I. Severing, Andres F. Torres, Leonardo D. Gomez, Oene Dolstra, Chris A. Maliepaard, Simon J. McQueen-Mason, Richard GF Visser, and Luisa M. Trindade. "Genetic complexity of miscanthus cell wall composition and biomass quality for biofuels." BMC genomics 18, no. 1 (2017): 1-15.	Miscanthus_sinensis	GQ	Saccharification_yield	SAC	GQ_Chr_06	9785936	18715603	8929667	365	18
QTL_134	van der Weijde, Tim, Claire L. Alvim Kamei, Edouard I. Severing, Andres F. Torres, Leonardo D. Gomez, Oene Dolstra, Chris A. Maliepaard, Simon J. McQueen-Mason, Richard GF Visser, and Luisa M. Trindade. "Genetic complexity of miscanthus cell wall composition and biomass quality for biofuels." BMC genomics 18, no. 1 (2017): 1-15.	Miscanthus_sinensis	GQ	Acid_detergent_fiber_(ADF)	CEL	GQ_Chr_06	114923586	120795148	5871562	244	7
QTL_135	van der Weijde, Tim, Claire L. Alvim Kamei, Edouard I. Severing, Andres F. Torres, Leonardo D. Gomez, Oene Dolstra, Chris A. Maliepaard, Simon J. McQueen-Mason, Richard GF Visser, and Luisa M. Trindade. "Genetic complexity of miscanthus cell wall composition and biomass quality for biofuels." BMC genomics 18, no. 1 (2017): 1-15.	Miscanthus_sinensis	GQ	Neutral_Detergent_Fiber	CEL	GQ_Chr_06	115535207	119327257	3792050	200	7
QTL_136	van der Weijde, Tim, Claire L. Alvim Kamei, Edouard I. Severing, Andres F. Torres, Leonardo D. Gomez, Oene Dolstra, Chris A. Maliepaard, Simon J. McQueen-Mason, Richard GF Visser, and Luisa M. Trindade. "Genetic complexity of miscanthus cell wall composition and biomass quality for biofuels." BMC genomics 18, no. 1 (2017): 1-15.	Miscanthus_sinensis	GQ	Cellulose_Content	CEL	GQ_Chr_07	15168201	25993893	10825692	439	23
QTL_137	van der Weijde, Tim, Claire L. Alvim Kamei, Edouard I. Severing, Andres F. Torres, Leonardo D. Gomez, Oene Dolstra, Chris A. Maliepaard, Simon J. McQueen-Mason, Richard GF Visser, and Luisa M. Trindade. "Genetic complexity of miscanthus cell wall composition and biomass quality for biofuels." BMC genomics 18, no. 1 (2017): 1-15.	Miscanthus_sinensis	GQ	Lignin_Content	LIG	GQ_Chr_07	18735737	25963381	7227644	267	19
QTL_138	van der Weijde, Tim, Claire L. Alvim Kamei, Edouard I. Severing, Andres F. Torres, Leonardo D. Gomez, Oene Dolstra, Chris A. Maliepaard, Simon J. McQueen-Mason, Richard GF Visser, and Luisa M. Trindade. "Genetic complexity of miscanthus cell wall composition and biomass quality for biofuels." BMC genomics 18, no. 1 (2017): 1-15.	Miscanthus_sinensis	GQ	Lignin_Content	LIG	GQ_Chr_07	18735737	25963381	7227644	267	19
QTL_139	van der Weijde, Tim, Claire L. Alvim Kamei, Edouard I. Severing, Andres F. Torres, Leonardo D. Gomez, Oene Dolstra, Chris A. Maliepaard, Simon J. McQueen-Mason, Richard GF Visser, and Luisa M. Trindade. "Genetic complexity of miscanthus cell wall composition and biomass quality for biofuels." BMC genomics 18, no. 1 (2017): 1-15.	Miscanthus_sinensis	GQ	Cellulose_Content	CEL	GQ_Chr_07	18735737	25261668	6525931	251	19
QTL_140	van der Weijde, Tim, Claire L. Alvim Kamei, Edouard I. Severing, Andres F. Torres, Leonardo D. Gomez, Oene Dolstra, Chris A. Maliepaard, Simon J. McQueen-Mason, Richard GF Visser, and Luisa M. Trindade. "Genetic complexity of miscanthus cell wall composition and biomass quality for biofuels." BMC genomics 18, no. 1 (2017): 1-15.	Miscanthus_sinensis	GQ	Xylose_Content	HEM	GQ_Chr_07	18899089	27339459	8440370	314	20
QTL_141	van der Weijde, Tim, Claire L. Alvim Kamei, Edouard I. Severing, Andres F. Torres, Leonardo D. Gomez, Oene Dolstra, Chris A. Maliepaard, Simon J. McQueen-Mason, Richard GF Visser, and Luisa M. Trindade. "Genetic complexity of miscanthus cell wall composition and biomass quality for biofuels." BMC genomics 18, no. 1 (2017): 1-15.	Miscanthus_sinensis	GQ	Acid_detergent_fiber_(ADF)	CEL	GQ_Chr_07	19510710	29785943	10275233	415	22
QTL_142	van der Weijde, Tim, Claire L. Alvim Kamei, Edouard I. Severing, Andres F. Torres, Leonardo D. Gomez, Oene Dolstra, Chris A. Maliepaard, Simon J. McQueen-Mason, Richard GF Visser, and Luisa M. Trindade. "Genetic complexity of miscanthus cell wall composition and biomass quality for biofuels." BMC genomics 18, no. 1 (2017): 1-15.	Miscanthus_sinensis	GQ	Hemicellulose_Content	HEM	GQ_Chr_07	19510710	25993893	6483183	245	17
QTL_143	van der Weijde, Tim, Claire L. Alvim Kamei, Edouard I. Severing, Andres F. Torres, Leonardo D. Gomez, Oene Dolstra, Chris A. Maliepaard, Simon J. McQueen-Mason, Richard GF Visser, and Luisa M. Trindade. "Genetic complexity of miscanthus cell wall composition and biomass quality for biofuels." BMC genomics 18, no. 1 (2017): 1-15.	Miscanthus_sinensis	GQ	Xylose_Content	HEM	GQ_Chr_07	20139163	27366807	7227644	276	16
QTL_144	van der Weijde, Tim, Claire L. Alvim Kamei, Edouard I. Severing, Andres F. Torres, Leonardo D. Gomez, Oene Dolstra, Chris A. Maliepaard, Simon J. McQueen-Mason, Richard GF Visser, and Luisa M. Trindade. "Genetic complexity of miscanthus cell wall composition and biomass quality for biofuels." BMC genomics 18, no. 1 (2017): 1-15.	Miscanthus_sinensis	GQ	Xylose_Content	HEM	GQ_Chr_07	34033081	41962437	7929356	372	14
QTL_145	van der Weijde, Tim, Claire L. Alvim Kamei, Edouard I. Severing, Andres F. Torres, Leonardo D. Gomez, Oene Dolstra, Chris A. Maliepaard, Simon J. McQueen-Mason, Richard GF Visser, and Luisa M. Trindade. "Genetic complexity of miscanthus cell wall composition and biomass quality for biofuels." BMC genomics 18, no. 1 (2017): 1-15.	Miscanthus_sinensis	GQ	Lignin_Content	LIG	GQ_Chr_07	35436507	42664150	7227643	322	15
QTL_146	van der Weijde, Tim, Claire L. Alvim Kamei, Edouard I. Severing, Andres F. Torres, Leonardo D. Gomez, Oene Dolstra, Chris A. Maliepaard, Simon J. McQueen-Mason, Richard GF Visser, and Luisa M. Trindade. "Genetic complexity of miscanthus cell wall composition and biomass quality for biofuels." BMC genomics 18, no. 1 (2017): 1-15.	Miscanthus_sinensis	GQ	Hemicellulose_Content	HEM	GQ_Chr_07	36839933	41260724	4420791	190	5
QTL_147	van der Weijde, Tim, Claire L. Alvim Kamei, Edouard I. Severing, Andres F. Torres, Leonardo D. Gomez, Oene Dolstra, Chris A. Maliepaard, Simon J. McQueen-Mason, Richard GF Visser, and Luisa M. Trindade. "Genetic complexity of miscanthus cell wall composition and biomass quality for biofuels." BMC genomics 18, no. 1 (2017): 1-15.	Miscanthus_sinensis	GQ	Arabinose_Content	HEM	GQ_Chr_07	60244669	68685038	8440369	251	4
QTL_148	van der Weijde, Tim, Claire L. Alvim Kamei, Edouard I. Severing, Andres F. Torres, Leonardo D. Gomez, Oene Dolstra, Chris A. Maliepaard, Simon J. McQueen-Mason, Richard GF Visser, and Luisa M. Trindade. "Genetic complexity of miscanthus cell wall composition and biomass quality for biofuels." BMC genomics 18, no. 1 (2017): 1-15.	Miscanthus_sinensis	GQ	Arabinose_Content	HEM	GQ_Chr_07	61345586	67706445	6360859	186	4
QTL_149	van der Weijde, Tim, Claire L. Alvim Kamei, Edouard I. Severing, Andres F. Torres, Leonardo D. Gomez, Oene Dolstra, Chris A. Maliepaard, Simon J. McQueen-Mason, Richard GF Visser, and Luisa M. Trindade. "Genetic complexity of miscanthus cell wall composition and biomass quality for biofuels." BMC genomics 18, no. 1 (2017): 1-15.	Miscanthus_sinensis	GQ	Arabinose_Content	HEM	GQ_Chr_07	69539758	83784532	14244774	331	15
QTL_150	van der Weijde, Tim, Claire L. Alvim Kamei, Edouard I. Severing, Andres F. Torres, Leonardo D. Gomez, Oene Dolstra, Chris A. Maliepaard, Simon J. McQueen-Mason, Richard GF Visser, and Luisa M. Trindade. "Genetic complexity of miscanthus cell wall composition and biomass quality for biofuels." BMC genomics 18, no. 1 (2017): 1-15.	Miscanthus_sinensis	GQ	Arabinose_Content	HEM	GQ_Chr_07	70943184	83784532	12841348	295	14
QTL_151	van der Weijde, Tim, Claire L. Alvim Kamei, Edouard I. Severing, Andres F. Torres, Leonardo D. Gomez, Oene Dolstra, Chris A. Maliepaard, Simon J. McQueen-Mason, Richard GF Visser, and Luisa M. Trindade. "Genetic complexity of miscanthus cell wall composition and biomass quality for biofuels." BMC genomics 18, no. 1 (2017): 1-15.	Miscanthus_sinensis	GQ	Arabinose_Content	HEM	GQ_Chr_07	111498508	122385362	10886854	311	8
QTL_152	van der Weijde, Tim, Claire L. Alvim Kamei, Edouard I. Severing, Andres F. Torres, Leonardo D. Gomez, Oene Dolstra, Chris A. Maliepaard, Simon J. McQueen-Mason, Richard GF Visser, and Luisa M. Trindade. "Genetic complexity of miscanthus cell wall composition and biomass quality for biofuels." BMC genomics 18, no. 1 (2017): 1-15.	Miscanthus_sinensis	GQ	Lignin_Content	LIG	GQ_Chr_08	46593743	66732906	20139163	573	17
QTL_153	van der Weijde, Tim, Claire L. Alvim Kamei, Edouard I. Severing, Andres F. Torres, Leonardo D. Gomez, Oene Dolstra, Chris A. Maliepaard, Simon J. McQueen-Mason, Richard GF Visser, and Luisa M. Trindade. "Genetic complexity of miscanthus cell wall composition and biomass quality for biofuels." BMC genomics 18, no. 1 (2017): 1-15.	Miscanthus_sinensis	GQ	Neutral_Detergent_Fiber	CEL	GQ_Chr_08	50102308	66732906	16630598	502	15
QTL_154	van der Weijde, Tim, Claire L. Alvim Kamei, Edouard I. Severing, Andres F. Torres, Leonardo D. Gomez, Oene Dolstra, Chris A. Maliepaard, Simon J. McQueen-Mason, Richard GF Visser, and Luisa M. Trindade. "Genetic complexity of miscanthus cell wall composition and biomass quality for biofuels." BMC genomics 18, no. 1 (2017): 1-15.	Miscanthus_sinensis	GQ	Neutral_Detergent_Fiber	CEL	GQ_Chr_08	104344723	115572131	11227408	0	0
QTL_155	van der Weijde, Tim, Claire L. Alvim Kamei, Edouard I. Severing, Andres F. Torres, Leonardo D. Gomez, Oene Dolstra, Chris A. Maliepaard, Simon J. McQueen-Mason, Richard GF Visser, and Luisa M. Trindade. "Genetic complexity of miscanthus cell wall composition and biomass quality for biofuels." BMC genomics 18, no. 1 (2017): 1-15.	Miscanthus_sinensis	GQ	Lignin_Content	LIG	GQ_Chr_08	105748149	114870418	9122269	0	0
QTL_156	van der Weijde, Tim, Claire L. Alvim Kamei, Edouard I. Severing, Andres F. Torres, Leonardo D. Gomez, Oene Dolstra, Chris A. Maliepaard, Simon J. McQueen-Mason, Richard GF Visser, and Luisa M. Trindade. "Genetic complexity of miscanthus cell wall composition and biomass quality for biofuels." BMC genomics 18, no. 1 (2017): 1-15.	Miscanthus_sinensis	GQ	Arabinose_Content	HEM	GQ_Chr_09	38032845	43365863	5333018	69	1
QTL_157	van der Weijde, Tim, Claire L. Alvim Kamei, Edouard I. Severing, Andres F. Torres, Leonardo D. Gomez, Oene Dolstra, Chris A. Maliepaard, Simon J. McQueen-Mason, Richard GF Visser, and Luisa M. Trindade. "Genetic complexity of miscanthus cell wall composition and biomass quality for biofuels." BMC genomics 18, no. 1 (2017): 1-15.	Miscanthus_sinensis	GQ	Saccharification_yield	SAC	GQ_Chr_09	38032845	43365863	5333018	69	1
QTL_158	van der Weijde, Tim, Claire L. Alvim Kamei, Edouard I. Severing, Andres F. Torres, Leonardo D. Gomez, Oene Dolstra, Chris A. Maliepaard, Simon J. McQueen-Mason, Richard GF Visser, and Luisa M. Trindade. "Genetic complexity of miscanthus cell wall composition and biomass quality for biofuels." BMC genomics 18, no. 1 (2017): 1-15.	Miscanthus_sinensis	GQ	Arabinose_Content	HEM	GQ_Chr_09	38734558	42664150	3929592	60	1
QTL_159	van der Weijde, Tim, Claire L. Alvim Kamei, Edouard I. Severing, Andres F. Torres, Leonardo D. Gomez, Oene Dolstra, Chris A. Maliepaard, Simon J. McQueen-Mason, Richard GF Visser, and Luisa M. Trindade. "Genetic complexity of miscanthus cell wall composition and biomass quality for biofuels." BMC genomics 18, no. 1 (2017): 1-15.	Miscanthus_sinensis	GQ	Arabinose_Content	HEM	GQ_Chr_09	45049975	53821387	8771412	156	6
QTL_160	van der Weijde, Tim, Claire L. Alvim Kamei, Edouard I. Severing, Andres F. Torres, Leonardo D. Gomez, Oene Dolstra, Chris A. Maliepaard, Simon J. McQueen-Mason, Richard GF Visser, and Luisa M. Trindade. "Genetic complexity of miscanthus cell wall composition and biomass quality for biofuels." BMC genomics 18, no. 1 (2017): 1-15.	Miscanthus_sinensis	GQ	Arabinose_Content	HEM	GQ_Chr_09	45751688	53821387	8069699	141	6
QTL_161	van der Weijde, Tim, Claire L. Alvim Kamei, Edouard I. Severing, Andres F. Torres, Leonardo D. Gomez, Oene Dolstra, Chris A. Maliepaard, Simon J. McQueen-Mason, Richard GF Visser, and Luisa M. Trindade. "Genetic complexity of miscanthus cell wall composition and biomass quality for biofuels." BMC genomics 18, no. 1 (2017): 1-15.	Miscanthus_sinensis	GQ	Lignin_Content	LIG	GQ_Chr_11	46313058	61680573	15367515	718	34
QTL_162	van der Weijde, Tim, Claire L. Alvim Kamei, Edouard I. Severing, Andres F. Torres, Leonardo D. Gomez, Oene Dolstra, Chris A. Maliepaard, Simon J. McQueen-Mason, Richard GF Visser, and Luisa M. Trindade. "Genetic complexity of miscanthus cell wall composition and biomass quality for biofuels." BMC genomics 18, no. 1 (2017): 1-15.	Miscanthus_sinensis	GQ	Lignin_Content	LIG	GQ_Chr_11	66522392	78802370	12279978	671	26
QTL_163	van der Weijde, Tim, Claire L. Alvim Kamei, Edouard I. Severing, Andres F. Torres, Leonardo D. Gomez, Oene Dolstra, Chris A. Maliepaard, Simon J. McQueen-Mason, Richard GF Visser, and Luisa M. Trindade. "Genetic complexity of miscanthus cell wall composition and biomass quality for biofuels." BMC genomics 18, no. 1 (2017): 1-15.	Miscanthus_sinensis	GQ	Glucose_Content	CW	GQ_Chr_12	4403671	10703368	6299697	136	6
QTL_164	van der Weijde, Tim, Claire L. Alvim Kamei, Edouard I. Severing, Andres F. Torres, Leonardo D. Gomez, Oene Dolstra, Chris A. Maliepaard, Simon J. McQueen-Mason, Richard GF Visser, and Luisa M. Trindade. "Genetic complexity of miscanthus cell wall composition and biomass quality for biofuels." BMC genomics 18, no. 1 (2017): 1-15.	Miscanthus_sinensis	GQ	Cellulose_Content	CEL	GQ_Chr_12	9051991	13761473	4709482	104	1
QTL_165	van der Weijde, Tim, Claire L. Alvim Kamei, Edouard I. Severing, Andres F. Torres, Leonardo D. Gomez, Oene Dolstra, Chris A. Maliepaard, Simon J. McQueen-Mason, Richard GF Visser, and Luisa M. Trindade. "Genetic complexity of miscanthus cell wall composition and biomass quality for biofuels." BMC genomics 18, no. 1 (2017): 1-15.	Miscanthus_sinensis	GQ	Glucose_Content	CW	GQ_Chr_12	14556580	26177379	11620799	109	1
QTL_166	van der Weijde, Tim, Claire L. Alvim Kamei, Edouard I. Severing, Andres F. Torres, Leonardo D. Gomez, Oene Dolstra, Chris A. Maliepaard, Simon J. McQueen-Mason, Richard GF Visser, and Luisa M. Trindade. "Genetic complexity of miscanthus cell wall composition and biomass quality for biofuels." BMC genomics 18, no. 1 (2017): 1-15.	Miscanthus_sinensis	GQ	Arabinose_Content	HEM	GQ_Chr_12	15168201	26177379	11009178	95	0
QTL_167	van der Weijde, Tim, Claire L. Alvim Kamei, Edouard I. Severing, Andres F. Torres, Leonardo D. Gomez, Oene Dolstra, Chris A. Maliepaard, Simon J. McQueen-Mason, Richard GF Visser, and Luisa M. Trindade. "Genetic complexity of miscanthus cell wall composition and biomass quality for biofuels." BMC genomics 18, no. 1 (2017): 1-15.	Miscanthus_sinensis	GQ	Saccharification_yield	SAC	GQ_Chr_12	15779822	26177379	10397557	90	0
QTL_168	van der Weijde, Tim, Claire L. Alvim Kamei, Edouard I. Severing, Andres F. Torres, Leonardo D. Gomez, Oene Dolstra, Chris A. Maliepaard, Simon J. McQueen-Mason, Richard GF Visser, and Luisa M. Trindade. "Genetic complexity of miscanthus cell wall composition and biomass quality for biofuels." BMC genomics 18, no. 1 (2017): 1-15.	Miscanthus_sinensis	GQ	Cellulose_Content	CEL	GQ_Chr_12	16391443	24954137	8562694	83	0
QTL_169	van der Weijde, Tim, Claire L. Alvim Kamei, Edouard I. Severing, Andres F. Torres, Leonardo D. Gomez, Oene Dolstra, Chris A. Maliepaard, Simon J. McQueen-Mason, Richard GF Visser, and Luisa M. Trindade. "Genetic complexity of miscanthus cell wall composition and biomass quality for biofuels." BMC genomics 18, no. 1 (2017): 1-15.	Miscanthus_sinensis	GQ	Hemicellulose_Content	HEM	GQ_Chr_12	16391443	36146801	19755358	236	1
QTL_170	van der Weijde, Tim, Claire L. Alvim Kamei, Edouard I. Severing, Andres F. Torres, Leonardo D. Gomez, Oene Dolstra, Chris A. Maliepaard, Simon J. McQueen-Mason, Richard GF Visser, and Luisa M. Trindade. "Genetic complexity of miscanthus cell wall composition and biomass quality for biofuels." BMC genomics 18, no. 1 (2017): 1-15.	Miscanthus_sinensis	GQ	Cellulose_Content	CEL	GQ_Chr_12	17003064	29908267	12905203	117	1
QTL_171	van der Weijde, Tim, Claire L. Alvim Kamei, Edouard I. Severing, Andres F. Torres, Leonardo D. Gomez, Oene Dolstra, Chris A. Maliepaard, Simon J. McQueen-Mason, Richard GF Visser, and Luisa M. Trindade. "Genetic complexity of miscanthus cell wall composition and biomass quality for biofuels." BMC genomics 18, no. 1 (2017): 1-15.	Miscanthus_sinensis	GQ	Hemicellulose_Content	HEM	GQ_Chr_12	17614685	36146801	18532116	220	1
QTL_172	van der Weijde, Tim, Claire L. Alvim Kamei, Edouard I. Severing, Andres F. Torres, Leonardo D. Gomez, Oene Dolstra, Chris A. Maliepaard, Simon J. McQueen-Mason, Richard GF Visser, and Luisa M. Trindade. "Genetic complexity of miscanthus cell wall composition and biomass quality for biofuels." BMC genomics 18, no. 1 (2017): 1-15.	Miscanthus_sinensis	GQ	Arabinose_Content	HEM	GQ_Chr_12	21284411	34311938	13027527	155	1
QTL_173	van der Weijde, Tim, Claire L. Alvim Kamei, Edouard I. Severing, Andres F. Torres, Leonardo D. Gomez, Oene Dolstra, Chris A. Maliepaard, Simon J. McQueen-Mason, Richard GF Visser, and Luisa M. Trindade. "Genetic complexity of miscanthus cell wall composition and biomass quality for biofuels." BMC genomics 18, no. 1 (2017): 1-15.	Miscanthus_sinensis	GQ	Hemicellulose_Content	HEM	GQ_Chr_12	21896032	30519888	8623856	81	1
QTL_174	van der Weijde, Tim, Claire L. Alvim Kamei, Edouard I. Severing, Andres F. Torres, Leonardo D. Gomez, Oene Dolstra, Chris A. Maliepaard, Simon J. McQueen-Mason, Richard GF Visser, and Luisa M. Trindade. "Genetic complexity of miscanthus cell wall composition and biomass quality for biofuels." BMC genomics 18, no. 1 (2017): 1-15.	Miscanthus_sinensis	GQ	Saccharification_yield	SAC	GQ_Chr_12	30875372	45681516	14806144	321	6
QTL_175	van der Weijde, Tim, Claire L. Alvim Kamei, Edouard I. Severing, Andres F. Torres, Leonardo D. Gomez, Oene Dolstra, Chris A. Maliepaard, Simon J. McQueen-Mason, Richard GF Visser, and Luisa M. Trindade. "Genetic complexity of miscanthus cell wall composition and biomass quality for biofuels." BMC genomics 18, no. 1 (2017): 1-15.	Miscanthus_sinensis	GQ	Cellulose_Content	CEL	GQ_Chr_12	33752395	65118966	31366571	1135	36
QTL_176	van der Weijde, Tim, Claire L. Alvim Kamei, Edouard I. Severing, Andres F. Torres, Leonardo D. Gomez, Oene Dolstra, Chris A. Maliepaard, Simon J. McQueen-Mason, Richard GF Visser, and Luisa M. Trindade. "Genetic complexity of miscanthus cell wall composition and biomass quality for biofuels." BMC genomics 18, no. 1 (2017): 1-15.	Miscanthus_sinensis	GQ	Hemicellulose_Content	HEM	GQ_Chr_12	36559247	63013827	26454580	980	32
QTL_177	van der Weijde, Tim, Claire L. Alvim Kamei, Edouard I. Severing, Andres F. Torres, Leonardo D. Gomez, Oene Dolstra, Chris A. Maliepaard, Simon J. McQueen-Mason, Richard GF Visser, and Luisa M. Trindade. "Genetic complexity of miscanthus cell wall composition and biomass quality for biofuels." BMC genomics 18, no. 1 (2017): 1-15.	Miscanthus_sinensis	GQ	Hemicellulose_Content	HEM	GQ_Chr_12	36559247	60206975	23647728	835	25
QTL_178	van der Weijde, Tim, Claire L. Alvim Kamei, Edouard I. Severing, Andres F. Torres, Leonardo D. Gomez, Oene Dolstra, Chris A. Maliepaard, Simon J. McQueen-Mason, Richard GF Visser, and Luisa M. Trindade. "Genetic complexity of miscanthus cell wall composition and biomass quality for biofuels." BMC genomics 18, no. 1 (2017): 1-15.	Miscanthus_sinensis	GQ	Arabinose_Content	HEM	GQ_Chr_12	37962673	50382993	12420320	382	11
QTL_179	van der Weijde, Tim, Claire L. Alvim Kamei, Edouard I. Severing, Andres F. Torres, Leonardo D. Gomez, Oene Dolstra, Chris A. Maliepaard, Simon J. McQueen-Mason, Richard GF Visser, and Luisa M. Trindade. "Genetic complexity of miscanthus cell wall composition and biomass quality for biofuels." BMC genomics 18, no. 1 (2017): 1-15.	Miscanthus_sinensis	GQ	Arabinose_Content	HEM	GQ_Chr_12	37962673	50382993	12420320	382	11
QTL_180	van der Weijde, Tim, Claire L. Alvim Kamei, Edouard I. Severing, Andres F. Torres, Leonardo D. Gomez, Oene Dolstra, Chris A. Maliepaard, Simon J. McQueen-Mason, Richard GF Visser, and Luisa M. Trindade. "Genetic complexity of miscanthus cell wall composition and biomass quality for biofuels." BMC genomics 18, no. 1 (2017): 1-15.	Miscanthus_sinensis	GQ	Hemicellulose_Content	HEM	GQ_Chr_12	44979803	55996697	11016894	464	15
QTL_181	van der Weijde, Tim, Claire L. Alvim Kamei, Edouard I. Severing, Andres F. Torres, Leonardo D. Gomez, Oene Dolstra, Chris A. Maliepaard, Simon J. McQueen-Mason, Richard GF Visser, and Luisa M. Trindade. "Genetic complexity of miscanthus cell wall composition and biomass quality for biofuels." BMC genomics 18, no. 1 (2017): 1-15.	Miscanthus_sinensis	GQ	Glucose_Content	CW	GQ_Chr_12	47786655	55996697	8210042	379	12
QTL_182	van der Weijde, Tim, Claire L. Alvim Kamei, Edouard I. Severing, Andres F. Torres, Leonardo D. Gomez, Oene Dolstra, Chris A. Maliepaard, Simon J. McQueen-Mason, Richard GF Visser, and Luisa M. Trindade. "Genetic complexity of miscanthus cell wall composition and biomass quality for biofuels." BMC genomics 18, no. 1 (2017): 1-15.	Miscanthus_sinensis	GQ	Glucose_Content	CW	GQ_Chr_12	49961966	63013827	13051861	600	20
QTL_183	van der Weijde, Tim, Claire L. Alvim Kamei, Edouard I. Severing, Andres F. Torres, Leonardo D. Gomez, Oene Dolstra, Chris A. Maliepaard, Simon J. McQueen-Mason, Richard GF Visser, and Luisa M. Trindade. "Genetic complexity of miscanthus cell wall composition and biomass quality for biofuels." BMC genomics 18, no. 1 (2017): 1-15.	Miscanthus_sinensis	GQ	Hemicellulose_Content	HEM	GQ_Chr_12	50382993	63013827	12630834	573	20
QTL_184	van der Weijde, Tim, Claire L. Alvim Kamei, Edouard I. Severing, Andres F. Torres, Leonardo D. Gomez, Oene Dolstra, Chris A. Maliepaard, Simon J. McQueen-Mason, Richard GF Visser, and Luisa M. Trindade. "Genetic complexity of miscanthus cell wall composition and biomass quality for biofuels." BMC genomics 18, no. 1 (2017): 1-15.	Miscanthus_sinensis	GQ	Hemicellulose_Content	HEM	GQ_Chr_12	50382993	63013827	12630834	573	20
QTL_185	van der Weijde, Tim, Claire L. Alvim Kamei, Edouard I. Severing, Andres F. Torres, Leonardo D. Gomez, Oene Dolstra, Chris A. Maliepaard, Simon J. McQueen-Mason, Richard GF Visser, and Luisa M. Trindade. "Genetic complexity of miscanthus cell wall composition and biomass quality for biofuels." BMC genomics 18, no. 1 (2017): 1-15.	Miscanthus_sinensis	GQ	Cellulose_Content	CEL	GQ_Chr_12	51084706	63013827	11929121	547	20
QTL_186	van der Weijde, Tim, Claire L. Alvim Kamei, Edouard I. Severing, Andres F. Torres, Leonardo D. Gomez, Oene Dolstra, Chris A. Maliepaard, Simon J. McQueen-Mason, Richard GF Visser, and Luisa M. Trindade. "Genetic complexity of miscanthus cell wall composition and biomass quality for biofuels." BMC genomics 18, no. 1 (2017): 1-15.	Miscanthus_sinensis	GQ	Arabinose_Content	HEM	GQ_Chr_12	51786419	66522392	14735973	675	27
QTL_187	van der Weijde, Tim, Claire L. Alvim Kamei, Edouard I. Severing, Andres F. Torres, Leonardo D. Gomez, Oene Dolstra, Chris A. Maliepaard, Simon J. McQueen-Mason, Richard GF Visser, and Luisa M. Trindade. "Genetic complexity of miscanthus cell wall composition and biomass quality for biofuels." BMC genomics 18, no. 1 (2017): 1-15.	Miscanthus_sinensis	GQ	Arabinose_Content	HEM	GQ_Chr_12	53891558	67224105	13332547	634	24
QTL_188	van der Weijde, Tim, Claire L. Alvim Kamei, Edouard I. Severing, Andres F. Torres, Leonardo D. Gomez, Oene Dolstra, Chris A. Maliepaard, Simon J. McQueen-Mason, Richard GF Visser, and Luisa M. Trindade. "Genetic complexity of miscanthus cell wall composition and biomass quality for biofuels." BMC genomics 18, no. 1 (2017): 1-15.	Miscanthus_sinensis	GQ	Saccharification_yield	SAC	GQ_Chr_12	58803549	70030957	11227408	542	29
QTL_189	van der Weijde, Tim, Claire L. Alvim Kamei, Edouard I. Severing, Andres F. Torres, Leonardo D. Gomez, Oene Dolstra, Chris A. Maliepaard, Simon J. McQueen-Mason, Richard GF Visser, and Luisa M. Trindade. "Genetic complexity of miscanthus cell wall composition and biomass quality for biofuels." BMC genomics 18, no. 1 (2017): 1-15.	Miscanthus_sinensis	GQ	Neutral_Detergent_Fiber	CEL	GQ_Chr_12	60908688	72978152	12069464	606	30
QTL_190	van der Weijde, Tim, Claire L. Alvim Kamei, Edouard I. Severing, Andres F. Torres, Leonardo D. Gomez, Oene Dolstra, Chris A. Maliepaard, Simon J. McQueen-Mason, Richard GF Visser, and Luisa M. Trindade. "Genetic complexity of miscanthus cell wall composition and biomass quality for biofuels." BMC genomics 18, no. 1 (2017): 1-15.	Miscanthus_sinensis	GQ	Lignin_Content	LIG	GQ_Chr_12	77048087	92626116	15578029	528	28
QTL_191	van der Weijde, Tim, Claire L. Alvim Kamei, Edouard I. Severing, Andres F. Torres, Leonardo D. Gomez, Oene Dolstra, Chris A. Maliepaard, Simon J. McQueen-Mason, Richard GF Visser, and Luisa M. Trindade. "Genetic complexity of miscanthus cell wall composition and biomass quality for biofuels." BMC genomics 18, no. 1 (2017): 1-15.	Miscanthus_sinensis	GQ	Arabinose_Content	HEM	GQ_Chr_12	87012412	105818320	18805908	0	0
QTL_192	van der Weijde, Tim, Claire L. Alvim Kamei, Edouard I. Severing, Andres F. Torres, Leonardo D. Gomez, Oene Dolstra, Chris A. Maliepaard, Simon J. McQueen-Mason, Richard GF Visser, and Luisa M. Trindade. "Genetic complexity of miscanthus cell wall composition and biomass quality for biofuels." BMC genomics 18, no. 1 (2017): 1-15.	Miscanthus_sinensis	GQ	Cellulose_Content	CEL	GQ_Chr_12	88415838	110730311	22314473	0	0
QTL_193	van der Weijde, Tim, Claire L. Alvim Kamei, Edouard I. Severing, Andres F. Torres, Leonardo D. Gomez, Oene Dolstra, Chris A. Maliepaard, Simon J. McQueen-Mason, Richard GF Visser, and Luisa M. Trindade. "Genetic complexity of miscanthus cell wall composition and biomass quality for biofuels." BMC genomics 18, no. 1 (2017): 1-15.	Miscanthus_sinensis	GQ	Cellulose_Content	CEL	GQ_Chr_12	90520977	103713181	13192204	0	0
QTL_194	van der Weijde, Tim, Claire L. Alvim Kamei, Edouard I. Severing, Andres F. Torres, Leonardo D. Gomez, Oene Dolstra, Chris A. Maliepaard, Simon J. McQueen-Mason, Richard GF Visser, and Luisa M. Trindade. "Genetic complexity of miscanthus cell wall composition and biomass quality for biofuels." BMC genomics 18, no. 1 (2017): 1-15.	Miscanthus_sinensis	GQ	Arabinose_Content	HEM	GQ_Chr_12	98099477	114238876	16139399	0	0
QTL_195	van der Weijde, Tim, Claire L. Alvim Kamei, Edouard I. Severing, Andres F. Torres, Leonardo D. Gomez, Oene Dolstra, Chris A. Maliepaard, Simon J. McQueen-Mason, Richard GF Visser, and Luisa M. Trindade. "Genetic complexity of miscanthus cell wall composition and biomass quality for biofuels." BMC genomics 18, no. 1 (2017): 1-15.	Miscanthus_sinensis	GQ	Cellulose_Content	CEL	GQ_Chr_12	124133030	128623993	4490963	0	0
QTL_196	van der Weijde, Tim, Claire L. Alvim Kamei, Edouard I. Severing, Andres F. Torres, Leonardo D. Gomez, Oene Dolstra, Chris A. Maliepaard, Simon J. McQueen-Mason, Richard GF Visser, and Luisa M. Trindade. "Genetic complexity of miscanthus cell wall composition and biomass quality for biofuels." BMC genomics 18, no. 1 (2017): 1-15.	Miscanthus_sinensis	GQ	Lignin_Content	LIG	GQ_Chr_15	1403426	6666274	5262848	232	6
QTL_197	van der Weijde, Tim, Claire L. Alvim Kamei, Edouard I. Severing, Andres F. Torres, Leonardo D. Gomez, Oene Dolstra, Chris A. Maliepaard, Simon J. McQueen-Mason, Richard GF Visser, and Luisa M. Trindade. "Genetic complexity of miscanthus cell wall composition and biomass quality for biofuels." BMC genomics 18, no. 1 (2017): 1-15.	Miscanthus_sinensis	GQ	Lignin_Content	LIG	GQ_Chr_15	1403426	6666274	5262848	232	6
QTL_198	van der Weijde, Tim, Claire L. Alvim Kamei, Edouard I. Severing, Andres F. Torres, Leonardo D. Gomez, Oene Dolstra, Chris A. Maliepaard, Simon J. McQueen-Mason, Richard GF Visser, and Luisa M. Trindade. "Genetic complexity of miscanthus cell wall composition and biomass quality for biofuels." BMC genomics 18, no. 1 (2017): 1-15.	Miscanthus_sinensis	GQ	Cellulose_Content	CEL	GQ_Chr_15	2105139	8771413	6666274	306	11
QTL_199	van der Weijde, Tim, Claire L. Alvim Kamei, Edouard I. Severing, Andres F. Torres, Leonardo D. Gomez, Oene Dolstra, Chris A. Maliepaard, Simon J. McQueen-Mason, Richard GF Visser, and Luisa M. Trindade. "Genetic complexity of miscanthus cell wall composition and biomass quality for biofuels." BMC genomics 18, no. 1 (2017): 1-15.	Miscanthus_sinensis	GQ	Xylose_Content	HEM	GQ_Chr_15	16560427	26244066	9683639	263	8
QTL_200	van der Weijde, Tim, Claire L. Alvim Kamei, Edouard I. Severing, Andres F. Torres, Leonardo D. Gomez, Oene Dolstra, Chris A. Maliepaard, Simon J. McQueen-Mason, Richard GF Visser, and Luisa M. Trindade. "Genetic complexity of miscanthus cell wall composition and biomass quality for biofuels." BMC genomics 18, no. 1 (2017): 1-15.	Miscanthus_sinensis	GQ	Lignin_Content	LIG	GQ_Chr_15	17262140	23717899	6455759	175	2
QTL_201	van der Weijde, Tim, Claire L. Alvim Kamei, Edouard I. Severing, Andres F. Torres, Leonardo D. Gomez, Oene Dolstra, Chris A. Maliepaard, Simon J. McQueen-Mason, Richard GF Visser, and Luisa M. Trindade. "Genetic complexity of miscanthus cell wall composition and biomass quality for biofuels." BMC genomics 18, no. 1 (2017): 1-15.	Miscanthus_sinensis	GQ	Lignin_Content	LIG	GQ_Chr_15	17963853	23717899	5754046	149	1
QTL_202	van der Weijde, Tim, Claire L. Alvim Kamei, Edouard I. Severing, Andres F. Torres, Leonardo D. Gomez, Oene Dolstra, Chris A. Maliepaard, Simon J. McQueen-Mason, Richard GF Visser, and Luisa M. Trindade. "Genetic complexity of miscanthus cell wall composition and biomass quality for biofuels." BMC genomics 18, no. 1 (2017): 1-15.	Miscanthus_sinensis	GQ	Cellulose_Content	CEL	GQ_Chr_15	18665566	23016186	4350620	123	1
QTL_203	van der Weijde, Tim, Claire L. Alvim Kamei, Edouard I. Severing, Andres F. Torres, Leonardo D. Gomez, Oene Dolstra, Chris A. Maliepaard, Simon J. McQueen-Mason, Richard GF Visser, and Luisa M. Trindade. "Genetic complexity of miscanthus cell wall composition and biomass quality for biofuels." BMC genomics 18, no. 1 (2017): 1-15.	Miscanthus_sinensis	GQ	Saccharification_yield	SAC	GQ_Chr_18	27400621	34678911	7278290	187	10
QTL_204	van der Weijde, Tim, Claire L. Alvim Kamei, Edouard I. Severing, Andres F. Torres, Leonardo D. Gomez, Oene Dolstra, Chris A. Maliepaard, Simon J. McQueen-Mason, Richard GF Visser, and Luisa M. Trindade. "Genetic complexity of miscanthus cell wall composition and biomass quality for biofuels." BMC genomics 18, no. 1 (2017): 1-15.	Miscanthus_sinensis	GQ	Arabinose_Content	HEM	GQ_Chr_19	701713	14525459	13823746	628	15
QTL_205	van der Weijde, Tim, Claire L. Alvim Kamei, Edouard I. Severing, Andres F. Torres, Leonardo D. Gomez, Oene Dolstra, Chris A. Maliepaard, Simon J. McQueen-Mason, Richard GF Visser, and Luisa M. Trindade. "Genetic complexity of miscanthus cell wall composition and biomass quality for biofuels." BMC genomics 18, no. 1 (2017): 1-15.	Miscanthus_sinensis	GQ	Glucose_Content	CW	GQ_Chr_19	36024477	46360872	10336395	142	7
QTL_206	Xu, Zuopeng, Shance Li, Changquan Zhang, Baocai Zhang, Kongzhi Zhu, Yihua Zhou, and Qiaoquan Liu. "Genetic connection between cell-wall composition and grain yield via parallel QTL analysis in indica and japonica subspecies." Scientific reports 7, no. 1 (2017): 1-13.	Oryza_sativa	HN	Cellulose_Content	CEL	HN_Chr_06	1310000	3770000	2460000	350	12
QTL_207	Xu, Zuopeng, Shance Li, Changquan Zhang, Baocai Zhang, Kongzhi Zhu, Yihua Zhou, and Qiaoquan Liu. "Genetic connection between cell-wall composition and grain yield via parallel QTL analysis in indica and japonica subspecies." Scientific reports 7, no. 1 (2017): 1-13.	Oryza_sativa	HN	Xylose_Content	HEM	HN_Chr_07	2820000	2850000	30000	3	0
QTL_208	Xu, Zuopeng, Shance Li, Changquan Zhang, Baocai Zhang, Kongzhi Zhu, Yihua Zhou, and Qiaoquan Liu. "Genetic connection between cell-wall composition and grain yield via parallel QTL analysis in indica and japonica subspecies." Scientific reports 7, no. 1 (2017): 1-13.	Oryza_sativa	HN	Xylose_Content	HEM	HN_Chr_08	23010000	24220000	1210000	120	1
QTL_209	Xu, Zuopeng, Shance Li, Changquan Zhang, Baocai Zhang, Kongzhi Zhu, Yihua Zhou, and Qiaoquan Liu. "Genetic connection between cell-wall composition and grain yield via parallel QTL analysis in indica and japonica subspecies." Scientific reports 7, no. 1 (2017): 1-13.	Oryza_sativa	HN	Xylose_Content	HEM	HN_Chr_10	14700000	19140000	4440000	474	18
QTL_210	Xu, Zuopeng, Shance Li, Changquan Zhang, Baocai Zhang, Kongzhi Zhu, Yihua Zhou, and Qiaoquan Liu. "Genetic connection between cell-wall composition and grain yield via parallel QTL analysis in indica and japonica subspecies." Scientific reports 7, no. 1 (2017): 1-13.	Oryza_sativa	HN	Arabinose_Content	HEM	HN_Chr_04	33310000	33410000	100000	13	0
QTL_211	Xu, Zuopeng, Shance Li, Changquan Zhang, Baocai Zhang, Kongzhi Zhu, Yihua Zhou, and Qiaoquan Liu. "Genetic connection between cell-wall composition and grain yield via parallel QTL analysis in indica and japonica subspecies." Scientific reports 7, no. 1 (2017): 1-13.	Oryza_sativa	HN	Arabinose_Content	HEM	HN_Chr_07	26320000	26420000	100000	16	1
QTL_212	Xu, Zuopeng, Shance Li, Changquan Zhang, Baocai Zhang, Kongzhi Zhu, Yihua Zhou, and Qiaoquan Liu. "Genetic connection between cell-wall composition and grain yield via parallel QTL analysis in indica and japonica subspecies." Scientific reports 7, no. 1 (2017): 1-13.	Oryza_sativa	HN	Arabinose_Content	HEM	HN_Chr_08	2180000	2430000	250000	26	1
QTL_213	Xu, Zuopeng, Shance Li, Changquan Zhang, Baocai Zhang, Kongzhi Zhu, Yihua Zhou, and Qiaoquan Liu. "Genetic connection between cell-wall composition and grain yield via parallel QTL analysis in indica and japonica subspecies." Scientific reports 7, no. 1 (2017): 1-13.	Oryza_sativa	HN	Arabinose_Content	HEM	HN_Chr_08	24640000	25590000	950000	107	3
QTL_214	Xu, Zuopeng, Shance Li, Changquan Zhang, Baocai Zhang, Kongzhi Zhu, Yihua Zhou, and Qiaoquan Liu. "Genetic connection between cell-wall composition and grain yield via parallel QTL analysis in indica and japonica subspecies." Scientific reports 7, no. 1 (2017): 1-13.	Oryza_sativa	HN	Arabinose/Xylose	HEM	HN_Chr_07	26320000	26420000	100000	16	1
QTL_215	Xu, Zuopeng, Shance Li, Changquan Zhang, Baocai Zhang, Kongzhi Zhu, Yihua Zhou, and Qiaoquan Liu. "Genetic connection between cell-wall composition and grain yield via parallel QTL analysis in indica and japonica subspecies." Scientific reports 7, no. 1 (2017): 1-13.	Oryza_sativa	HN	Arabinose/Xylose	HEM	HN_Chr_07	28940000	29690000	750000	101	9
QTL_216	Xu, Zuopeng, Shance Li, Changquan Zhang, Baocai Zhang, Kongzhi Zhu, Yihua Zhou, and Qiaoquan Liu. "Genetic connection between cell-wall composition and grain yield via parallel QTL analysis in indica and japonica subspecies." Scientific reports 7, no. 1 (2017): 1-13.	Oryza_sativa	HN	Arabinose/Xylose	HEM	HN_Chr_08	2180000	2430000	250000	26	1
QTL_217	Xu, Zuopeng, Shance Li, Changquan Zhang, Baocai Zhang, Kongzhi Zhu, Yihua Zhou, and Qiaoquan Liu. "Genetic connection between cell-wall composition and grain yield via parallel QTL analysis in indica and japonica subspecies." Scientific reports 7, no. 1 (2017): 1-13.	Oryza_sativa	HN	Arabinose/Xylose	HEM	HN_Chr_08	25700000	26110000	410000	56	3
QTL_218	Xu, Zuopeng, Shance Li, Changquan Zhang, Baocai Zhang, Kongzhi Zhu, Yihua Zhou, and Qiaoquan Liu. "Genetic connection between cell-wall composition and grain yield via parallel QTL analysis in indica and japonica subspecies." Scientific reports 7, no. 1 (2017): 1-13.	Oryza_sativa	HN	Galactose	HEM	HN_Chr_04	18600000	22760000	4160000	437	17
QTL_219	Xu, Zuopeng, Shance Li, Changquan Zhang, Baocai Zhang, Kongzhi Zhu, Yihua Zhou, and Qiaoquan Liu. "Genetic connection between cell-wall composition and grain yield via parallel QTL analysis in indica and japonica subspecies." Scientific reports 7, no. 1 (2017): 1-13.	Oryza_sativa	HN	Galactose	HEM	HN_Chr_08	2180000	2430000	250000	26	1
QTL_220	Xie, Jiankun, Xiulan Wu, Liang Jin, Yong Wan, Yingjin Huang, and Jinsong Bao. "Identification of simple sequence repeat (SSR) markers for acid detergent fiber in rice straw by bulked segregant analysis." Journal of agricultural and food chemistry 54, no. 20 (2006): 7616-7620.	Oryza_sativa	HN	Acid_detergent_fiber_(ADF)	CEL	HN_Chr_09	12349209	14705799	2356590	205	13
QTL_221	Xie, Jiankun, Xiulan Wu, Liang Jin, Yong Wan, Yingjin Huang, and Jinsong Bao. "Identification of simple sequence repeat (SSR) markers for acid detergent fiber in rice straw by bulked segregant analysis." Journal of agricultural and food chemistry 54, no. 20 (2006): 7616-7620.	Oryza_sativa	HN	In_vitro_DM_degradability	SAC	HN_Chr_02	8760434	19342016	10581582	734	27
QTL_222	Xie, Jiankun, Xiulan Wu, Liang Jin, Yong Wan, Yingjin Huang, and Jinsong Bao. "Identification of simple sequence repeat (SSR) markers for acid detergent fiber in rice straw by bulked segregant analysis." Journal of agricultural and food chemistry 54, no. 20 (2006): 7616-7620.	Oryza_sativa	HN	In_vitro_DM_degradability	SAC	HN_Chr_02	19342016	20404556	1062540	94	3
QTL_223	Xie, Jiankun, Xiulan Wu, Liang Jin, Yong Wan, Yingjin Huang, and Jinsong Bao. "Identification of simple sequence repeat (SSR) markers for acid detergent fiber in rice straw by bulked segregant analysis." Journal of agricultural and food chemistry 54, no. 20 (2006): 7616-7620.	Oryza_sativa	HN	In_vitro_DM_degradability	SAC	HN_Chr_02	20404556	24022421	3617865	423	13
QTL_224	Xie, Jiankun, Xiulan Wu, Liang Jin, Yong Wan, Yingjin Huang, and Jinsong Bao. "Identification of simple sequence repeat (SSR) markers for acid detergent fiber in rice straw by bulked segregant analysis." Journal of agricultural and food chemistry 54, no. 20 (2006): 7616-7620.	Oryza_sativa	HN	Acid_detergent_fiber_(ADF)	CEL	HN_Chr_02	25871271	28176818	2305547	251	8
QTL_225	Xie, Jiankun, Xiulan Wu, Liang Jin, Yong Wan, Yingjin Huang, and Jinsong Bao. "Identification of simple sequence repeat (SSR) markers for acid detergent fiber in rice straw by bulked segregant analysis." Journal of agricultural and food chemistry 54, no. 20 (2006): 7616-7620.	Oryza_sativa	HN	Acid_detergent_fiber_(ADF)	CEL	HN_Chr_04	20771828	24247658	3475830	431	22
QTL_226	Xie, Jiankun, Xiulan Wu, Liang Jin, Yong Wan, Yingjin Huang, and Jinsong Bao. "Identification of simple sequence repeat (SSR) markers for acid detergent fiber in rice straw by bulked segregant analysis." Journal of agricultural and food chemistry 54, no. 20 (2006): 7616-7620.	Oryza_sativa	HN	Acid_detergent_fiber_(ADF)	CEL	HN_Chr_07	18694399	19257907	563508	39	3
QTL_227	Xie, Jiankun, Xiulan Wu, Liang Jin, Yong Wan, Yingjin Huang, and Jinsong Bao. "Identification of simple sequence repeat (SSR) markers for acid detergent fiber in rice straw by bulked segregant analysis." Journal of agricultural and food chemistry 54, no. 20 (2006): 7616-7620.	Oryza_sativa	HN	In_vitro_DM_degradability	SAC	HN_Chr_02	20404556	24022421	3617865	423	13
QTL_228	Xie, Jiankun, Xiulan Wu, Liang Jin, Yong Wan, Yingjin Huang, and Jinsong Bao. "Identification of simple sequence repeat (SSR) markers for acid detergent fiber in rice straw by bulked segregant analysis." Journal of agricultural and food chemistry 54, no. 20 (2006): 7616-7620.	Oryza_sativa	HN	In_vitro_DM_degradability	SAC	HN_Chr_02	24022421	25871271	1848850	194	13
QTL_229	Xie, Jiankun, Xiulan Wu, Liang Jin, Yong Wan, Yingjin Huang, and Jinsong Bao. "Identification of simple sequence repeat (SSR) markers for acid detergent fiber in rice straw by bulked segregant analysis." Journal of agricultural and food chemistry 54, no. 20 (2006): 7616-7620.	Oryza_sativa	HN	In_vitro_DM_degradability	SAC	HN_Chr_12	8829148	19114921	10285773	485	10
QTL_230	Xie, Jiankun, Xiulan Wu, Liang Jin, Yong Wan, Yingjin Huang, and Jinsong Bao. "Identification of simple sequence repeat (SSR) markers for acid detergent fiber in rice straw by bulked segregant analysis." Journal of agricultural and food chemistry 54, no. 20 (2006): 7616-7620.	Oryza_sativa	HN	Acid_detergent_fiber_(ADF)	CEL	HN_Chr_02	25871271	28176818	2305547	251	8
QTL_231	Xie, Jiankun, Xiulan Wu, Liang Jin, Yong Wan, Yingjin Huang, and Jinsong Bao. "Identification of simple sequence repeat (SSR) markers for acid detergent fiber in rice straw by bulked segregant analysis." Journal of agricultural and food chemistry 54, no. 20 (2006): 7616-7620.	Oryza_sativa	HN	Acid_detergent_fiber_(ADF)	CEL	HN_Chr_06	3169376	19500317	16330941	1250	89
QTL_232	Xie, Jiankun, Xiulan Wu, Liang Jin, Yong Wan, Yingjin Huang, and Jinsong Bao. "Identification of simple sequence repeat (SSR) markers for acid detergent fiber in rice straw by bulked segregant analysis." Journal of agricultural and food chemistry 54, no. 20 (2006): 7616-7620.	Oryza_sativa	HN	Acid_detergent_fiber_(ADF)	CEL	HN_Chr_08	22472051	26148149	3676098	411	13
QTL_233	Novaes, Evandro, Luis Osorio, Derek R. Drost, Brianna L. Miles, Carolina RD Boaventura‐Novaes, Catherine Benedict, Christopher Dervinis et al. "Quantitative genetic analysis of biomass and wood chemistry of Populus under different nitrogen levels." New Phytologist 182, no. 4 (2009): 878-890.	Populus_trichocarpa	IU	Hemicellulose_Content	HEM	IU_Chr_01	1517551	6861300	5343749	584	32
QTL_234	Novaes, Evandro, Luis Osorio, Derek R. Drost, Brianna L. Miles, Carolina RD Boaventura‐Novaes, Catherine Benedict, Christopher Dervinis et al. "Quantitative genetic analysis of biomass and wood chemistry of Populus under different nitrogen levels." New Phytologist 182, no. 4 (2009): 878-890.	Populus_trichocarpa	IU	Cellulose_Content	CEL	IU_Chr_01	1517551	6861300	5343749	584	32
QTL_235	Novaes, Evandro, Luis Osorio, Derek R. Drost, Brianna L. Miles, Carolina RD Boaventura‐Novaes, Catherine Benedict, Christopher Dervinis et al. "Quantitative genetic analysis of biomass and wood chemistry of Populus under different nitrogen levels." New Phytologist 182, no. 4 (2009): 878-890.	Populus_trichocarpa	IU	Monolignol_Ratio	LIG	IU_Chr_01	1517551	6861300	5343749	584	32
QTL_236	Novaes, Evandro, Luis Osorio, Derek R. Drost, Brianna L. Miles, Carolina RD Boaventura‐Novaes, Catherine Benedict, Christopher Dervinis et al. "Quantitative genetic analysis of biomass and wood chemistry of Populus under different nitrogen levels." New Phytologist 182, no. 4 (2009): 878-890.	Populus_trichocarpa	IU	Cellulose/Lignin	CW	IU_Chr_01	1517551	6861300	5343749	584	32
QTL_237	Novaes, Evandro, Luis Osorio, Derek R. Drost, Brianna L. Miles, Carolina RD Boaventura‐Novaes, Catherine Benedict, Christopher Dervinis et al. "Quantitative genetic analysis of biomass and wood chemistry of Populus under different nitrogen levels." New Phytologist 182, no. 4 (2009): 878-890.	Populus_trichocarpa	IU	Monolignol_Ratio	LIG	IU_Chr_01	24197597	28848893	4651296	490	21
QTL_238	Novaes, Evandro, Luis Osorio, Derek R. Drost, Brianna L. Miles, Carolina RD Boaventura‐Novaes, Catherine Benedict, Christopher Dervinis et al. "Quantitative genetic analysis of biomass and wood chemistry of Populus under different nitrogen levels." New Phytologist 182, no. 4 (2009): 878-890.	Populus_trichocarpa	IU	Cellulose/Hemicellulose	CW	IU_Chr_01	21060123	28860455	7800332	670	41
QTL_239	Novaes, Evandro, Luis Osorio, Derek R. Drost, Brianna L. Miles, Carolina RD Boaventura‐Novaes, Catherine Benedict, Christopher Dervinis et al. "Quantitative genetic analysis of biomass and wood chemistry of Populus under different nitrogen levels." New Phytologist 182, no. 4 (2009): 878-890.	Populus_trichocarpa	IU	Monolignol_Ratio	LIG	IU_Chr_06	520982	2268955	1747973	206	7
QTL_240	Novaes, Evandro, Luis Osorio, Derek R. Drost, Brianna L. Miles, Carolina RD Boaventura‐Novaes, Catherine Benedict, Christopher Dervinis et al. "Quantitative genetic analysis of biomass and wood chemistry of Populus under different nitrogen levels." New Phytologist 182, no. 4 (2009): 878-890.	Populus_trichocarpa	IU	Hemicellulose_Content	HEM	IU_Chr_06	7091315	8792646	1701331	187	10
QTL_241	Novaes, Evandro, Luis Osorio, Derek R. Drost, Brianna L. Miles, Carolina RD Boaventura‐Novaes, Catherine Benedict, Christopher Dervinis et al. "Quantitative genetic analysis of biomass and wood chemistry of Populus under different nitrogen levels." New Phytologist 182, no. 4 (2009): 878-890.	Populus_trichocarpa	IU	Cellulose_Content	CEL	IU_Chr_06	1342131	3629699	2287568	257	11
QTL_242	Novaes, Evandro, Luis Osorio, Derek R. Drost, Brianna L. Miles, Carolina RD Boaventura‐Novaes, Catherine Benedict, Christopher Dervinis et al. "Quantitative genetic analysis of biomass and wood chemistry of Populus under different nitrogen levels." New Phytologist 182, no. 4 (2009): 878-890.	Populus_trichocarpa	IU	Cellulose/Hemicellulose	CW	IU_Chr_06	1342131	3629699	2287568	257	11
QTL_243	Novaes, Evandro, Luis Osorio, Derek R. Drost, Brianna L. Miles, Carolina RD Boaventura‐Novaes, Catherine Benedict, Christopher Dervinis et al. "Quantitative genetic analysis of biomass and wood chemistry of Populus under different nitrogen levels." New Phytologist 182, no. 4 (2009): 878-890.	Populus_trichocarpa	IU	Cellulose/Lignin	CW	IU_Chr_06	1342131	3629699	2287568	257	11
QTL_244	Novaes, Evandro, Luis Osorio, Derek R. Drost, Brianna L. Miles, Carolina RD Boaventura‐Novaes, Catherine Benedict, Christopher Dervinis et al. "Quantitative genetic analysis of biomass and wood chemistry of Populus under different nitrogen levels." New Phytologist 182, no. 4 (2009): 878-890.	Populus_trichocarpa	IU	Monolignol_Ratio	LIG	IU_Chr_10	18703826	20649345	1945519	283	16
QTL_245	Novaes, Evandro, Luis Osorio, Derek R. Drost, Brianna L. Miles, Carolina RD Boaventura‐Novaes, Catherine Benedict, Christopher Dervinis et al. "Quantitative genetic analysis of biomass and wood chemistry of Populus under different nitrogen levels." New Phytologist 182, no. 4 (2009): 878-890.	Populus_trichocarpa	IU	Monolignol_Ratio	LIG	IU_Chr_13	11120074	12948136	1828062	133	7
QTL_246	Novaes, Evandro, Luis Osorio, Derek R. Drost, Brianna L. Miles, Carolina RD Boaventura‐Novaes, Catherine Benedict, Christopher Dervinis et al. "Quantitative genetic analysis of biomass and wood chemistry of Populus under different nitrogen levels." New Phytologist 182, no. 4 (2009): 878-890.	Populus_trichocarpa	IU	Monolignol_Ratio	LIG	IU_Chr_15	2663978	8709984	6046006	267	14
QTL_247	Novaes, Evandro, Luis Osorio, Derek R. Drost, Brianna L. Miles, Carolina RD Boaventura‐Novaes, Catherine Benedict, Christopher Dervinis et al. "Quantitative genetic analysis of biomass and wood chemistry of Populus under different nitrogen levels." New Phytologist 182, no. 4 (2009): 878-890.	Populus_trichocarpa	IU	Monolignol_Ratio	LIG	IU_Chr_17	5777752	5937232	159480	13	0
QTL_248	Novaes, Evandro, Luis Osorio, Derek R. Drost, Brianna L. Miles, Carolina RD Boaventura‐Novaes, Catherine Benedict, Christopher Dervinis et al. "Quantitative genetic analysis of biomass and wood chemistry of Populus under different nitrogen levels." New Phytologist 182, no. 4 (2009): 878-890.	Populus_trichocarpa	IU	Hemicellulose_Content	HEM	IU_Chr_18	1440536	6824359	5383823	363	15
QTL_249	Muchero, Wellington, Jianjun Guo, Stephen P. DiFazio, Jin-Gui Chen, Priya Ranjan, Gancho T. Slavov, Lee E. Gunter et al. "High-resolution genetic mapping of allelic variants associated with cell wall chemistry in Populus." BMC genomics 16, no. 1 (2015): 1-14.	Populus_trichocarpa	IU	Monolignol_Ratio	LIG	IU_Chr_14	2665310	3243550	578240	68	1
QTL_250	Muchero, Wellington, Jianjun Guo, Stephen P. DiFazio, Jin-Gui Chen, Priya Ranjan, Gancho T. Slavov, Lee E. Gunter et al. "High-resolution genetic mapping of allelic variants associated with cell wall chemistry in Populus." BMC genomics 16, no. 1 (2015): 1-14.	Populus_trichocarpa	IU	Monolignol_Ratio	LIG	IU_Chr_14	6573660	7137886	564226	68	1
QTL_251	Muchero, Wellington, Jianjun Guo, Stephen P. DiFazio, Jin-Gui Chen, Priya Ranjan, Gancho T. Slavov, Lee E. Gunter et al. "High-resolution genetic mapping of allelic variants associated with cell wall chemistry in Populus." BMC genomics 16, no. 1 (2015): 1-14.	Populus_trichocarpa	IU	Monolignol_Ratio	LIG	IU_Chr_14	7229597	8291972	1062375	119	5
QTL_252	Muchero, Wellington, Jianjun Guo, Stephen P. DiFazio, Jin-Gui Chen, Priya Ranjan, Gancho T. Slavov, Lee E. Gunter et al. "High-resolution genetic mapping of allelic variants associated with cell wall chemistry in Populus." BMC genomics 16, no. 1 (2015): 1-14.	Populus_trichocarpa	IU	Monolignol_Ratio	LIG	IU_Chr_14	9862197	10623454	761257	99	5
QTL_253	Muchero, Wellington, Jianjun Guo, Stephen P. DiFazio, Jin-Gui Chen, Priya Ranjan, Gancho T. Slavov, Lee E. Gunter et al. "High-resolution genetic mapping of allelic variants associated with cell wall chemistry in Populus." BMC genomics 16, no. 1 (2015): 1-14.	Populus_trichocarpa	IU	Monolignol_Ratio	LIG	IU_Chr_14	10681281	11239975	558694	63	6
QTL_254	Muchero, Wellington, Jianjun Guo, Stephen P. DiFazio, Jin-Gui Chen, Priya Ranjan, Gancho T. Slavov, Lee E. Gunter et al. "High-resolution genetic mapping of allelic variants associated with cell wall chemistry in Populus." BMC genomics 16, no. 1 (2015): 1-14.	Populus_trichocarpa	IU	Monolignol_Ratio	LIG	IU_Chr_14	2665310	3632536	967226	123	6
QTL_255	Muchero, Wellington, Jianjun Guo, Stephen P. DiFazio, Jin-Gui Chen, Priya Ranjan, Gancho T. Slavov, Lee E. Gunter et al. "High-resolution genetic mapping of allelic variants associated with cell wall chemistry in Populus." BMC genomics 16, no. 1 (2015): 1-14.	Populus_trichocarpa	IU	Monolignol_Ratio	LIG	IU_Chr_14	6375294	7137886	762592	103	1
QTL_256	Muchero, Wellington, Jianjun Guo, Stephen P. DiFazio, Jin-Gui Chen, Priya Ranjan, Gancho T. Slavov, Lee E. Gunter et al. "High-resolution genetic mapping of allelic variants associated with cell wall chemistry in Populus." BMC genomics 16, no. 1 (2015): 1-14.	Populus_trichocarpa	IU	Monolignol_Ratio	LIG	IU_Chr_14	7176568	8291972	1115404	131	6
QTL_257	Muchero, Wellington, Jianjun Guo, Stephen P. DiFazio, Jin-Gui Chen, Priya Ranjan, Gancho T. Slavov, Lee E. Gunter et al. "High-resolution genetic mapping of allelic variants associated with cell wall chemistry in Populus." BMC genomics 16, no. 1 (2015): 1-14.	Populus_trichocarpa	IU	Monolignol_Ratio	LIG	IU_Chr_14	9840268	10623454	783186	103	5
QTL_258	Muchero, Wellington, Jianjun Guo, Stephen P. DiFazio, Jin-Gui Chen, Priya Ranjan, Gancho T. Slavov, Lee E. Gunter et al. "High-resolution genetic mapping of allelic variants associated with cell wall chemistry in Populus." BMC genomics 16, no. 1 (2015): 1-14.	Populus_trichocarpa	IU	Monolignol_Ratio	LIG	IU_Chr_14	10661488	11331689	670201	81	7
QTL_259	Muchero, Wellington, Jianjun Guo, Stephen P. DiFazio, Jin-Gui Chen, Priya Ranjan, Gancho T. Slavov, Lee E. Gunter et al. "High-resolution genetic mapping of allelic variants associated with cell wall chemistry in Populus." BMC genomics 16, no. 1 (2015): 1-14.	Populus_trichocarpa	IU	Lignin_Content	LIG	IU_Chr_14	2182986	2849504	666518	79	5
QTL_260	Muchero, Wellington, Jianjun Guo, Stephen P. DiFazio, Jin-Gui Chen, Priya Ranjan, Gancho T. Slavov, Lee E. Gunter et al. "High-resolution genetic mapping of allelic variants associated with cell wall chemistry in Populus." BMC genomics 16, no. 1 (2015): 1-14.	Populus_trichocarpa	IU	Lignin_Content	LIG	IU_Chr_14	4195712	5481428	1285716	117	3
QTL_261	Muchero, Wellington, Jianjun Guo, Stephen P. DiFazio, Jin-Gui Chen, Priya Ranjan, Gancho T. Slavov, Lee E. Gunter et al. "High-resolution genetic mapping of allelic variants associated with cell wall chemistry in Populus." BMC genomics 16, no. 1 (2015): 1-14.	Populus_trichocarpa	IU	Lignin_Content	LIG	IU_Chr_14	5718542	6375294	656752	86	5
QTL_262	Muchero, Wellington, Jianjun Guo, Stephen P. DiFazio, Jin-Gui Chen, Priya Ranjan, Gancho T. Slavov, Lee E. Gunter et al. "High-resolution genetic mapping of allelic variants associated with cell wall chemistry in Populus." BMC genomics 16, no. 1 (2015): 1-14.	Populus_trichocarpa	IU	Lignin_Content	LIG	IU_Chr_14	7559196	8291972	732776	85	3
QTL_263	Muchero, Wellington, Jianjun Guo, Stephen P. DiFazio, Jin-Gui Chen, Priya Ranjan, Gancho T. Slavov, Lee E. Gunter et al. "High-resolution genetic mapping of allelic variants associated with cell wall chemistry in Populus." BMC genomics 16, no. 1 (2015): 1-14.	Populus_trichocarpa	IU	Lignin_Content	LIG	IU_Chr_14	10209778	11160856	951078	111	7
QTL_264	Muchero, Wellington, Jianjun Guo, Stephen P. DiFazio, Jin-Gui Chen, Priya Ranjan, Gancho T. Slavov, Lee E. Gunter et al. "High-resolution genetic mapping of allelic variants associated with cell wall chemistry in Populus." BMC genomics 16, no. 1 (2015): 1-14.	Populus_trichocarpa	IU	Lignin_Content	LIG	IU_Chr_14	2182986	2849504	666518	79	5
QTL_265	Muchero, Wellington, Jianjun Guo, Stephen P. DiFazio, Jin-Gui Chen, Priya Ranjan, Gancho T. Slavov, Lee E. Gunter et al. "High-resolution genetic mapping of allelic variants associated with cell wall chemistry in Populus." BMC genomics 16, no. 1 (2015): 1-14.	Populus_trichocarpa	IU	Lignin_Content	LIG	IU_Chr_14	3715413	5481428	1766015	161	6
QTL_266	Muchero, Wellington, Jianjun Guo, Stephen P. DiFazio, Jin-Gui Chen, Priya Ranjan, Gancho T. Slavov, Lee E. Gunter et al. "High-resolution genetic mapping of allelic variants associated with cell wall chemistry in Populus." BMC genomics 16, no. 1 (2015): 1-14.	Populus_trichocarpa	IU	Lignin_Content	LIG	IU_Chr_14	5530072	6449632	919560	123	7
QTL_267	Muchero, Wellington, Jianjun Guo, Stephen P. DiFazio, Jin-Gui Chen, Priya Ranjan, Gancho T. Slavov, Lee E. Gunter et al. "High-resolution genetic mapping of allelic variants associated with cell wall chemistry in Populus." BMC genomics 16, no. 1 (2015): 1-14.	Populus_trichocarpa	IU	Lignin_Content	LIG	IU_Chr_14	7347161	8291972	944811	106	5
QTL_268	Muchero, Wellington, Jianjun Guo, Stephen P. DiFazio, Jin-Gui Chen, Priya Ranjan, Gancho T. Slavov, Lee E. Gunter et al. "High-resolution genetic mapping of allelic variants associated with cell wall chemistry in Populus." BMC genomics 16, no. 1 (2015): 1-14.	Populus_trichocarpa	IU	Lignin_Content	LIG	IU_Chr_14	9862197	11397489	1535292	193	13
QTL_269	Ranjan, Priya, Tongming Yin, Xinye Zhang, Udaya C. Kalluri, Xiaohan Yang, Sara Jawdy, and Gerald A. Tuskan. "Bioinformatics-based identification of candidate genes from QTLs associated with cell wall traits in Populus." BioEnergy Research 3, no. 2 (2010): 172-182.	Populus_trichocarpa	IU	Lignin_Content	LIG	IU_Chr_02	5493283	6716085	1222802	142	7
QTL_270	Ranjan, Priya, Tongming Yin, Xinye Zhang, Udaya C. Kalluri, Xiaohan Yang, Sara Jawdy, and Gerald A. Tuskan. "Bioinformatics-based identification of candidate genes from QTLs associated with cell wall traits in Populus." BioEnergy Research 3, no. 2 (2010): 172-182.	Populus_trichocarpa	IU	Lignin_Content	LIG	IU_Chr_06	8063866	8911035	847169	90	5
QTL_271	Ranjan, Priya, Tongming Yin, Xinye Zhang, Udaya C. Kalluri, Xiaohan Yang, Sara Jawdy, and Gerald A. Tuskan. "Bioinformatics-based identification of candidate genes from QTLs associated with cell wall traits in Populus." BioEnergy Research 3, no. 2 (2010): 172-182.	Populus_trichocarpa	IU	Lignin_Content	LIG	IU_Chr_10	10873565	11681744	808179	101	6
QTL_272	Ranjan, Priya, Tongming Yin, Xinye Zhang, Udaya C. Kalluri, Xiaohan Yang, Sara Jawdy, and Gerald A. Tuskan. "Bioinformatics-based identification of candidate genes from QTLs associated with cell wall traits in Populus." BioEnergy Research 3, no. 2 (2010): 172-182.	Populus_trichocarpa	IU	Lignin_Content	LIG	IU_Chr_10	9141424	20293167	11151743	1403	77
QTL_273	Ranjan, Priya, Tongming Yin, Xinye Zhang, Udaya C. Kalluri, Xiaohan Yang, Sara Jawdy, and Gerald A. Tuskan. "Bioinformatics-based identification of candidate genes from QTLs associated with cell wall traits in Populus." BioEnergy Research 3, no. 2 (2010): 172-182.	Populus_trichocarpa	IU	Lignin_Content	LIG	IU_Chr_14	1	485878	485877	40	0
QTL_274	Ranjan, Priya, Tongming Yin, Xinye Zhang, Udaya C. Kalluri, Xiaohan Yang, Sara Jawdy, and Gerald A. Tuskan. "Bioinformatics-based identification of candidate genes from QTLs associated with cell wall traits in Populus." BioEnergy Research 3, no. 2 (2010): 172-182.	Populus_trichocarpa	IU	Monolignol_Ratio	LIG	IU_Chr_03	8099415	11113515	3014100	265	16
QTL_275	Ranjan, Priya, Tongming Yin, Xinye Zhang, Udaya C. Kalluri, Xiaohan Yang, Sara Jawdy, and Gerald A. Tuskan. "Bioinformatics-based identification of candidate genes from QTLs associated with cell wall traits in Populus." BioEnergy Research 3, no. 2 (2010): 172-182.	Populus_trichocarpa	IU	Monolignol_Ratio	LIG	IU_Chr_06	8194580	8911035	716455	75	5
QTL_276	Ranjan, Priya, Tongming Yin, Xinye Zhang, Udaya C. Kalluri, Xiaohan Yang, Sara Jawdy, and Gerald A. Tuskan. "Bioinformatics-based identification of candidate genes from QTLs associated with cell wall traits in Populus." BioEnergy Research 3, no. 2 (2010): 172-182.	Populus_trichocarpa	IU	Monolignol_Ratio	LIG	IU_Chr_10	7291775	8702806	1411031	144	12
QTL_277	Ranjan, Priya, Tongming Yin, Xinye Zhang, Udaya C. Kalluri, Xiaohan Yang, Sara Jawdy, and Gerald A. Tuskan. "Bioinformatics-based identification of candidate genes from QTLs associated with cell wall traits in Populus." BioEnergy Research 3, no. 2 (2010): 172-182.	Populus_trichocarpa	IU	Monolignol_Ratio	LIG	IU_Chr_13	3005790	8702467	5696677	388	13
QTL_278	Ranjan, Priya, Tongming Yin, Xinye Zhang, Udaya C. Kalluri, Xiaohan Yang, Sara Jawdy, and Gerald A. Tuskan. "Bioinformatics-based identification of candidate genes from QTLs associated with cell wall traits in Populus." BioEnergy Research 3, no. 2 (2010): 172-182.	Populus_trichocarpa	IU	Lignin_Content	LIG	IU_Chr_02	23535453	24482567	947114	113	6
QTL_279	Ranjan, Priya, Tongming Yin, Xinye Zhang, Udaya C. Kalluri, Xiaohan Yang, Sara Jawdy, and Gerald A. Tuskan. "Bioinformatics-based identification of candidate genes from QTLs associated with cell wall traits in Populus." BioEnergy Research 3, no. 2 (2010): 172-182.	Populus_trichocarpa	IU	Lignin_Content	LIG	IU_Chr_06	7979913	8906838	926925	102	5
QTL_280	Ranjan, Priya, Tongming Yin, Xinye Zhang, Udaya C. Kalluri, Xiaohan Yang, Sara Jawdy, and Gerald A. Tuskan. "Bioinformatics-based identification of candidate genes from QTLs associated with cell wall traits in Populus." BioEnergy Research 3, no. 2 (2010): 172-182.	Populus_trichocarpa	IU	Lignin_Content	LIG	IU_Chr_06	10229422	13356289	3126867	220	20
QTL_281	Ranjan, Priya, Tongming Yin, Xinye Zhang, Udaya C. Kalluri, Xiaohan Yang, Sara Jawdy, and Gerald A. Tuskan. "Bioinformatics-based identification of candidate genes from QTLs associated with cell wall traits in Populus." BioEnergy Research 3, no. 2 (2010): 172-182.	Populus_trichocarpa	IU	Lignin_Content	LIG	IU_Chr_10	12428930	16367409	3938479	479	27
QTL_282	Ranjan, Priya, Tongming Yin, Xinye Zhang, Udaya C. Kalluri, Xiaohan Yang, Sara Jawdy, and Gerald A. Tuskan. "Bioinformatics-based identification of candidate genes from QTLs associated with cell wall traits in Populus." BioEnergy Research 3, no. 2 (2010): 172-182.	Populus_trichocarpa	IU	Monolignol_Ratio	LIG	IU_Chr_02	6929755	7993901	1064146	111	7
QTL_283	Ranjan, Priya, Tongming Yin, Xinye Zhang, Udaya C. Kalluri, Xiaohan Yang, Sara Jawdy, and Gerald A. Tuskan. "Bioinformatics-based identification of candidate genes from QTLs associated with cell wall traits in Populus." BioEnergy Research 3, no. 2 (2010): 172-182.	Populus_trichocarpa	IU	Monolignol_Ratio	LIG	IU_Chr_02	9110752	9878601	767849	96	3
QTL_284	Ranjan, Priya, Tongming Yin, Xinye Zhang, Udaya C. Kalluri, Xiaohan Yang, Sara Jawdy, and Gerald A. Tuskan. "Bioinformatics-based identification of candidate genes from QTLs associated with cell wall traits in Populus." BioEnergy Research 3, no. 2 (2010): 172-182.	Populus_trichocarpa	IU	Monolignol_Ratio	LIG	IU_Chr_03	1810361	5435304	3624943	246	15
QTL_285	Ranjan, Priya, Tongming Yin, Xinye Zhang, Udaya C. Kalluri, Xiaohan Yang, Sara Jawdy, and Gerald A. Tuskan. "Bioinformatics-based identification of candidate genes from QTLs associated with cell wall traits in Populus." BioEnergy Research 3, no. 2 (2010): 172-182.	Populus_trichocarpa	IU	Monolignol_Ratio	LIG	IU_Chr_06	8911035	10139184	1228149	101	6
QTL_286	Ranjan, Priya, Tongming Yin, Xinye Zhang, Udaya C. Kalluri, Xiaohan Yang, Sara Jawdy, and Gerald A. Tuskan. "Bioinformatics-based identification of candidate genes from QTLs associated with cell wall traits in Populus." BioEnergy Research 3, no. 2 (2010): 172-182.	Populus_trichocarpa	IU	Monolignol_Ratio	LIG	IU_Chr_08	875268	2359766	1484498	236	14
QTL_287	Ranjan, Priya, Tongming Yin, Xinye Zhang, Udaya C. Kalluri, Xiaohan Yang, Sara Jawdy, and Gerald A. Tuskan. "Bioinformatics-based identification of candidate genes from QTLs associated with cell wall traits in Populus." BioEnergy Research 3, no. 2 (2010): 172-182.	Populus_trichocarpa	IU	Monolignol_Ratio	LIG	IU_Chr_14	2282351	3052827	770476	88	2
QTL_288	Mace, E. S., and D. R. Jordan. "Integrating sorghum whole genome sequence information with a compendium of sorghum QTL studies reveals uneven distribution of QTL and of gene-rich regions with significant implications for crop improvement." Theoretical and Applied Genetics 123, no. 1 (2011): 169-191.	Sorghum_bicolor	LH	Hemicellulose_Content	HEM	LH_Chr_05	3442707	4549677	1106970	87	2
QTL_289	Mace, E. S., and D. R. Jordan. "Integrating sorghum whole genome sequence information with a compendium of sorghum QTL studies reveals uneven distribution of QTL and of gene-rich regions with significant implications for crop improvement." Theoretical and Applied Genetics 123, no. 1 (2011): 169-191.	Sorghum_bicolor	LH	Cellulose_Content	CEL	LH_Chr_09	2167730	4242503	2074773	198	15
QTL_290	Shiringani, Amukelani L., and Wolfgang Friedt. "QTL for fibre-related traits in grain× sweet sorghum as a tool for the enhancement of sorghum as a biomass crop." Theoretical and Applied Genetics 123, no. 6 (2011): 999-1011.	Sorghum_bicolor	LH	Acid_detergent_fiber_(ADF)	CEL	LH_Chr_01	66404130	69600662	3196532	384	33
QTL_291	Shiringani, Amukelani L., and Wolfgang Friedt. "QTL for fibre-related traits in grain× sweet sorghum as a tool for the enhancement of sorghum as a biomass crop." Theoretical and Applied Genetics 123, no. 6 (2011): 999-1011.	Sorghum_bicolor	LH	Lignin_Content	LIG	LH_Chr_01	20534929	22854725	2319796	137	5
QTL_292	Shiringani, Amukelani L., and Wolfgang Friedt. "QTL for fibre-related traits in grain× sweet sorghum as a tool for the enhancement of sorghum as a biomass crop." Theoretical and Applied Genetics 123, no. 6 (2011): 999-1011.	Sorghum_bicolor	LH	Cellulose_Content	CEL	LH_Chr_01	19137630	21000695	1863065	123	1
QTL_293	Shiringani, Amukelani L., and Wolfgang Friedt. "QTL for fibre-related traits in grain× sweet sorghum as a tool for the enhancement of sorghum as a biomass crop." Theoretical and Applied Genetics 123, no. 6 (2011): 999-1011.	Sorghum_bicolor	LH	Cellulose_Content	CEL	LH_Chr_01	64120894	66404130	2283236	235	9
QTL_294	Shiringani, Amukelani L., and Wolfgang Friedt. "QTL for fibre-related traits in grain× sweet sorghum as a tool for the enhancement of sorghum as a biomass crop." Theoretical and Applied Genetics 123, no. 6 (2011): 999-1011.	Sorghum_bicolor	LH	Acid_detergent_fiber_(ADF)	CEL	LH_Chr_02	60044979	62411970	2366991	229	5
QTL_295	Shiringani, Amukelani L., and Wolfgang Friedt. "QTL for fibre-related traits in grain× sweet sorghum as a tool for the enhancement of sorghum as a biomass crop." Theoretical and Applied Genetics 123, no. 6 (2011): 999-1011.	Sorghum_bicolor	LH	Acid_detergent_fiber_(ADF)	CEL	LH_Chr_02	65962457	67145952	1183495	157	5
QTL_296	Shiringani, Amukelani L., and Wolfgang Friedt. "QTL for fibre-related traits in grain× sweet sorghum as a tool for the enhancement of sorghum as a biomass crop." Theoretical and Applied Genetics 123, no. 6 (2011): 999-1011.	Sorghum_bicolor	LH	Neutral_Detergent_Fiber	CEL	LH_Chr_02	61228475	63003718	1775243	185	7
QTL_297	Shiringani, Amukelani L., and Wolfgang Friedt. "QTL for fibre-related traits in grain× sweet sorghum as a tool for the enhancement of sorghum as a biomass crop." Theoretical and Applied Genetics 123, no. 6 (2011): 999-1011.	Sorghum_bicolor	LH	Lignin_Content	LIG	LH_Chr_02	58269736	63003718	4733982	425	22
QTL_298	Shiringani, Amukelani L., and Wolfgang Friedt. "QTL for fibre-related traits in grain× sweet sorghum as a tool for the enhancement of sorghum as a biomass crop." Theoretical and Applied Genetics 123, no. 6 (2011): 999-1011.	Sorghum_bicolor	LH	Cellulose_Content	CEL	LH_Chr_02	61228475	63003718	1775243	185	7
QTL_299	Shiringani, Amukelani L., and Wolfgang Friedt. "QTL for fibre-related traits in grain× sweet sorghum as a tool for the enhancement of sorghum as a biomass crop." Theoretical and Applied Genetics 123, no. 6 (2011): 999-1011.	Sorghum_bicolor	LH	Hemicellulose_Content	HEM	LH_Chr_02	61228475	63003718	1775243	185	7
QTL_300	Shiringani, Amukelani L., and Wolfgang Friedt. "QTL for fibre-related traits in grain× sweet sorghum as a tool for the enhancement of sorghum as a biomass crop." Theoretical and Applied Genetics 123, no. 6 (2011): 999-1011.	Sorghum_bicolor	LH	Acid_detergent_fiber_(ADF)	CEL	LH_Chr_03	51838198	53276797	1438599	80	2
QTL_301	Shiringani, Amukelani L., and Wolfgang Friedt. "QTL for fibre-related traits in grain× sweet sorghum as a tool for the enhancement of sorghum as a biomass crop." Theoretical and Applied Genetics 123, no. 6 (2011): 999-1011.	Sorghum_bicolor	LH	Neutral_Detergent_Fiber	CEL	LH_Chr_03	51838198	53276797	1438599	80	2
QTL_302	Shiringani, Amukelani L., and Wolfgang Friedt. "QTL for fibre-related traits in grain× sweet sorghum as a tool for the enhancement of sorghum as a biomass crop." Theoretical and Applied Genetics 123, no. 6 (2011): 999-1011.	Sorghum_bicolor	LH	Lignin_Content	LIG	LH_Chr_03	48347918	51838198	3490280	121	4
QTL_303	Shiringani, Amukelani L., and Wolfgang Friedt. "QTL for fibre-related traits in grain× sweet sorghum as a tool for the enhancement of sorghum as a biomass crop." Theoretical and Applied Genetics 123, no. 6 (2011): 999-1011.	Sorghum_bicolor	LH	Cellulose_Content	CEL	LH_Chr_03	51838198	52917147	1078949	60	2
QTL_304	Shiringani, Amukelani L., and Wolfgang Friedt. "QTL for fibre-related traits in grain× sweet sorghum as a tool for the enhancement of sorghum as a biomass crop." Theoretical and Applied Genetics 123, no. 6 (2011): 999-1011.	Sorghum_bicolor	LH	Hemicellulose_Content	HEM	LH_Chr_03	52197847	54968341	2770494	177	3
QTL_305	Shiringani, Amukelani L., and Wolfgang Friedt. "QTL for fibre-related traits in grain× sweet sorghum as a tool for the enhancement of sorghum as a biomass crop." Theoretical and Applied Genetics 123, no. 6 (2011): 999-1011.	Sorghum_bicolor	LH	Acid_detergent_fiber_(ADF)	CEL	LH_Chr_04	50743715	51324096	580381	29	1
QTL_306	Shiringani, Amukelani L., and Wolfgang Friedt. "QTL for fibre-related traits in grain× sweet sorghum as a tool for the enhancement of sorghum as a biomass crop." Theoretical and Applied Genetics 123, no. 6 (2011): 999-1011.	Sorghum_bicolor	LH	Acid_detergent_fiber_(ADF)	CEL	LH_Chr_04	51556249	52368783	812534	64	0
QTL_307	Shiringani, Amukelani L., and Wolfgang Friedt. "QTL for fibre-related traits in grain× sweet sorghum as a tool for the enhancement of sorghum as a biomass crop." Theoretical and Applied Genetics 123, no. 6 (2011): 999-1011.	Sorghum_bicolor	LH	Acid_detergent_fiber_(ADF)	CEL	LH_Chr_04	63656625	65837779	2181154	265	16
QTL_308	Shiringani, Amukelani L., and Wolfgang Friedt. "QTL for fibre-related traits in grain× sweet sorghum as a tool for the enhancement of sorghum as a biomass crop." Theoretical and Applied Genetics 123, no. 6 (2011): 999-1011.	Sorghum_bicolor	LH	Neutral_Detergent_Fiber	CEL	LH_Chr_04	15434526	33406247	17971721	117	3
QTL_309	Shiringani, Amukelani L., and Wolfgang Friedt. "QTL for fibre-related traits in grain× sweet sorghum as a tool for the enhancement of sorghum as a biomass crop." Theoretical and Applied Genetics 123, no. 6 (2011): 999-1011.	Sorghum_bicolor	LH	Neutral_Detergent_Fiber	CEL	LH_Chr_04	51788402	52368783	580381	38	0
QTL_310	Shiringani, Amukelani L., and Wolfgang Friedt. "QTL for fibre-related traits in grain× sweet sorghum as a tool for the enhancement of sorghum as a biomass crop." Theoretical and Applied Genetics 123, no. 6 (2011): 999-1011.	Sorghum_bicolor	LH	Lignin_Content	LIG	LH_Chr_04	12439239	21425100	8985861	188	14
QTL_311	Shiringani, Amukelani L., and Wolfgang Friedt. "QTL for fibre-related traits in grain× sweet sorghum as a tool for the enhancement of sorghum as a biomass crop." Theoretical and Applied Genetics 123, no. 6 (2011): 999-1011.	Sorghum_bicolor	LH	Lignin_Content	LIG	LH_Chr_04	33406247	50859791	17453544	269	10
QTL_312	Shiringani, Amukelani L., and Wolfgang Friedt. "QTL for fibre-related traits in grain× sweet sorghum as a tool for the enhancement of sorghum as a biomass crop." Theoretical and Applied Genetics 123, no. 6 (2011): 999-1011.	Sorghum_bicolor	LH	Lignin_Content	LIG	LH_Chr_04	69109511	70563614	1454103	0	0
QTL_313	Shiringani, Amukelani L., and Wolfgang Friedt. "QTL for fibre-related traits in grain× sweet sorghum as a tool for the enhancement of sorghum as a biomass crop." Theoretical and Applied Genetics 123, no. 6 (2011): 999-1011.	Sorghum_bicolor	LH	Cellulose_Content	CEL	LH_Chr_04	52020554	52368783	348229	19	0
QTL_314	Shiringani, Amukelani L., and Wolfgang Friedt. "QTL for fibre-related traits in grain× sweet sorghum as a tool for the enhancement of sorghum as a biomass crop." Theoretical and Applied Genetics 123, no. 6 (2011): 999-1011.	Sorghum_bicolor	LH	Cellulose_Content	CEL	LH_Chr_04	63656625	64747202	1090577	145	7
QTL_315	Shiringani, Amukelani L., and Wolfgang Friedt. "QTL for fibre-related traits in grain× sweet sorghum as a tool for the enhancement of sorghum as a biomass crop." Theoretical and Applied Genetics 123, no. 6 (2011): 999-1011.	Sorghum_bicolor	LH	Hemicellulose_Content	HEM	LH_Chr_04	59146779	70563614	11416835	1142	60
QTL_316	Shiringani, Amukelani L., and Wolfgang Friedt. "QTL for fibre-related traits in grain× sweet sorghum as a tool for the enhancement of sorghum as a biomass crop." Theoretical and Applied Genetics 123, no. 6 (2011): 999-1011.	Sorghum_bicolor	LH	Acid_detergent_fiber_(ADF)	CEL	LH_Chr_05	58495062	60940987	2445925	78	5
QTL_317	Shiringani, Amukelani L., and Wolfgang Friedt. "QTL for fibre-related traits in grain× sweet sorghum as a tool for the enhancement of sorghum as a biomass crop." Theoretical and Applied Genetics 123, no. 6 (2011): 999-1011.	Sorghum_bicolor	LH	Neutral_Detergent_Fiber	CEL	LH_Chr_05	52685991	55437657	2751666	63	1
QTL_318	Shiringani, Amukelani L., and Wolfgang Friedt. "QTL for fibre-related traits in grain× sweet sorghum as a tool for the enhancement of sorghum as a biomass crop." Theoretical and Applied Genetics 123, no. 6 (2011): 999-1011.	Sorghum_bicolor	LH	Lignin_Content	LIG	LH_Chr_05	59106544	60940987	1834443	62	5
QTL_319	Shiringani, Amukelani L., and Wolfgang Friedt. "QTL for fibre-related traits in grain× sweet sorghum as a tool for the enhancement of sorghum as a biomass crop." Theoretical and Applied Genetics 123, no. 6 (2011): 999-1011.	Sorghum_bicolor	LH	Lignin_Content	LIG	LH_Chr_05	51768770	53908954	2140184	53	2
QTL_320	Shiringani, Amukelani L., and Wolfgang Friedt. "QTL for fibre-related traits in grain× sweet sorghum as a tool for the enhancement of sorghum as a biomass crop." Theoretical and Applied Genetics 123, no. 6 (2011): 999-1011.	Sorghum_bicolor	LH	Cellulose_Content	CEL	LH_Chr_05	52380251	54214694	1834443	30	1
QTL_321	Shiringani, Amukelani L., and Wolfgang Friedt. "QTL for fibre-related traits in grain× sweet sorghum as a tool for the enhancement of sorghum as a biomass crop." Theoretical and Applied Genetics 123, no. 6 (2011): 999-1011.	Sorghum_bicolor	LH	Hemicellulose_Content	HEM	LH_Chr_05	51768770	53603213	1834443	38	1
QTL_322	Shiringani, Amukelani L., and Wolfgang Friedt. "QTL for fibre-related traits in grain× sweet sorghum as a tool for the enhancement of sorghum as a biomass crop." Theoretical and Applied Genetics 123, no. 6 (2011): 999-1011.	Sorghum_bicolor	LH	Acid_detergent_fiber_(ADF)	CEL	LH_Chr_06	59114791	60373830	1259039	180	6
QTL_323	Shiringani, Amukelani L., and Wolfgang Friedt. "QTL for fibre-related traits in grain× sweet sorghum as a tool for the enhancement of sorghum as a biomass crop." Theoretical and Applied Genetics 123, no. 6 (2011): 999-1011.	Sorghum_bicolor	LH	Acid_detergent_fiber_(ADF)	CEL	LH_Chr_06	49881844	52819600	2937756	352	28
QTL_324	Shiringani, Amukelani L., and Wolfgang Friedt. "QTL for fibre-related traits in grain× sweet sorghum as a tool for the enhancement of sorghum as a biomass crop." Theoretical and Applied Genetics 123, no. 6 (2011): 999-1011.	Sorghum_bicolor	LH	Neutral_Detergent_Fiber	CEL	LH_Chr_06	59114791	60373830	1259039	180	6
QTL_325	Shiringani, Amukelani L., and Wolfgang Friedt. "QTL for fibre-related traits in grain× sweet sorghum as a tool for the enhancement of sorghum as a biomass crop." Theoretical and Applied Genetics 123, no. 6 (2011): 999-1011.	Sorghum_bicolor	LH	Neutral_Detergent_Fiber	CEL	LH_Chr_06	55757356	57855753	2098397	300	15
QTL_326	Shiringani, Amukelani L., and Wolfgang Friedt. "QTL for fibre-related traits in grain× sweet sorghum as a tool for the enhancement of sorghum as a biomass crop." Theoretical and Applied Genetics 123, no. 6 (2011): 999-1011.	Sorghum_bicolor	LH	Neutral_Detergent_Fiber	CEL	LH_Chr_06	49881844	54078638	4196794	479	35
QTL_327	Shiringani, Amukelani L., and Wolfgang Friedt. "QTL for fibre-related traits in grain× sweet sorghum as a tool for the enhancement of sorghum as a biomass crop." Theoretical and Applied Genetics 123, no. 6 (2011): 999-1011.	Sorghum_bicolor	LH	Neutral_Detergent_Fiber	CEL	LH_Chr_06	47783447	49042485	1259038	153	10
QTL_328	Shiringani, Amukelani L., and Wolfgang Friedt. "QTL for fibre-related traits in grain× sweet sorghum as a tool for the enhancement of sorghum as a biomass crop." Theoretical and Applied Genetics 123, no. 6 (2011): 999-1011.	Sorghum_bicolor	LH	Lignin_Content	LIG	LH_Chr_06	59534471	60373830	839359	119	6
QTL_329	Shiringani, Amukelani L., and Wolfgang Friedt. "QTL for fibre-related traits in grain× sweet sorghum as a tool for the enhancement of sorghum as a biomass crop." Theoretical and Applied Genetics 123, no. 6 (2011): 999-1011.	Sorghum_bicolor	LH	Lignin_Content	LIG	LH_Chr_06	54498318	56177035	1678717	227	10
QTL_330	Shiringani, Amukelani L., and Wolfgang Friedt. "QTL for fibre-related traits in grain× sweet sorghum as a tool for the enhancement of sorghum as a biomass crop." Theoretical and Applied Genetics 123, no. 6 (2011): 999-1011.	Sorghum_bicolor	LH	Cellulose_Content	CEL	LH_Chr_06	61632868	62891906	1259038	0	0
QTL_331	Shiringani, Amukelani L., and Wolfgang Friedt. "QTL for fibre-related traits in grain× sweet sorghum as a tool for the enhancement of sorghum as a biomass crop." Theoretical and Applied Genetics 123, no. 6 (2011): 999-1011.	Sorghum_bicolor	LH	Cellulose_Content	CEL	LH_Chr_06	59114791	60373830	1259039	180	6
QTL_332	Shiringani, Amukelani L., and Wolfgang Friedt. "QTL for fibre-related traits in grain× sweet sorghum as a tool for the enhancement of sorghum as a biomass crop." Theoretical and Applied Genetics 123, no. 6 (2011): 999-1011.	Sorghum_bicolor	LH	Cellulose_Content	CEL	LH_Chr_06	55337676	57016394	1678718	223	10
QTL_333	Shiringani, Amukelani L., and Wolfgang Friedt. "QTL for fibre-related traits in grain× sweet sorghum as a tool for the enhancement of sorghum as a biomass crop." Theoretical and Applied Genetics 123, no. 6 (2011): 999-1011.	Sorghum_bicolor	LH	Cellulose_Content	CEL	LH_Chr_06	49462164	52399920	2937756	356	23
QTL_334	Shiringani, Amukelani L., and Wolfgang Friedt. "QTL for fibre-related traits in grain× sweet sorghum as a tool for the enhancement of sorghum as a biomass crop." Theoretical and Applied Genetics 123, no. 6 (2011): 999-1011.	Sorghum_bicolor	LH	Hemicellulose_Content	HEM	LH_Chr_06	56177035	58275433	2098398	291	13
QTL_335	Shiringani, Amukelani L., and Wolfgang Friedt. "QTL for fibre-related traits in grain× sweet sorghum as a tool for the enhancement of sorghum as a biomass crop." Theoretical and Applied Genetics 123, no. 6 (2011): 999-1011.	Sorghum_bicolor	LH	Acid_detergent_fiber_(ADF)	CEL	LH_Chr_07	5773434	5895689	122255	11	0
QTL_336	Shiringani, Amukelani L., and Wolfgang Friedt. "QTL for fibre-related traits in grain× sweet sorghum as a tool for the enhancement of sorghum as a biomass crop." Theoretical and Applied Genetics 123, no. 6 (2011): 999-1011.	Sorghum_bicolor	LH	Acid_detergent_fiber_(ADF)	CEL	LH_Chr_07	6053902	6089859	35957	3	1
QTL_337	Shiringani, Amukelani L., and Wolfgang Friedt. "QTL for fibre-related traits in grain× sweet sorghum as a tool for the enhancement of sorghum as a biomass crop." Theoretical and Applied Genetics 123, no. 6 (2011): 999-1011.	Sorghum_bicolor	LH	Neutral_Detergent_Fiber	CEL	LH_Chr_07	5773434	5838157	64723	10	0
QTL_338	Shiringani, Amukelani L., and Wolfgang Friedt. "QTL for fibre-related traits in grain× sweet sorghum as a tool for the enhancement of sorghum as a biomass crop." Theoretical and Applied Genetics 123, no. 6 (2011): 999-1011.	Sorghum_bicolor	LH	Neutral_Detergent_Fiber	CEL	LH_Chr_07	6053902	6089859	35957	3	1
QTL_339	Shiringani, Amukelani L., and Wolfgang Friedt. "QTL for fibre-related traits in grain× sweet sorghum as a tool for the enhancement of sorghum as a biomass crop." Theoretical and Applied Genetics 123, no. 6 (2011): 999-1011.	Sorghum_bicolor	LH	Lignin_Content	LIG	LH_Chr_07	5996370	6046710	50340	3	1
QTL_340	Shiringani, Amukelani L., and Wolfgang Friedt. "QTL for fibre-related traits in grain× sweet sorghum as a tool for the enhancement of sorghum as a biomass crop." Theoretical and Applied Genetics 123, no. 6 (2011): 999-1011.	Sorghum_bicolor	LH	Lignin_Content	LIG	LH_Chr_07	6075476	6089859	14383	0	0
QTL_341	Shiringani, Amukelani L., and Wolfgang Friedt. "QTL for fibre-related traits in grain× sweet sorghum as a tool for the enhancement of sorghum as a biomass crop." Theoretical and Applied Genetics 123, no. 6 (2011): 999-1011.	Sorghum_bicolor	LH	Cellulose_Content	CEL	LH_Chr_07	6061093	6089859	28766	3	1
QTL_342	Shiringani, Amukelani L., and Wolfgang Friedt. "QTL for fibre-related traits in grain× sweet sorghum as a tool for the enhancement of sorghum as a biomass crop." Theoretical and Applied Genetics 123, no. 6 (2011): 999-1011.	Sorghum_bicolor	LH	Hemicellulose_Content	HEM	LH_Chr_07	6061093	6089859	28766	3	1
QTL_343	Shiringani, Amukelani L., and Wolfgang Friedt. "QTL for fibre-related traits in grain× sweet sorghum as a tool for the enhancement of sorghum as a biomass crop." Theoretical and Applied Genetics 123, no. 6 (2011): 999-1011.	Sorghum_bicolor	LH	Acid_detergent_fiber_(ADF)	CEL	LH_Chr_08	47920654	48282530	361876	8	0
QTL_344	Shiringani, Amukelani L., and Wolfgang Friedt. "QTL for fibre-related traits in grain× sweet sorghum as a tool for the enhancement of sorghum as a biomass crop." Theoretical and Applied Genetics 123, no. 6 (2011): 999-1011.	Sorghum_bicolor	LH	Acid_detergent_fiber_(ADF)	CEL	LH_Chr_08	6558484	27558423	20999939	350	10
QTL_345	Shiringani, Amukelani L., and Wolfgang Friedt. "QTL for fibre-related traits in grain× sweet sorghum as a tool for the enhancement of sorghum as a biomass crop." Theoretical and Applied Genetics 123, no. 6 (2011): 999-1011.	Sorghum_bicolor	LH	Neutral_Detergent_Fiber	CEL	LH_Chr_08	47993029	49151031	1158002	37	0
QTL_346	Shiringani, Amukelani L., and Wolfgang Friedt. "QTL for fibre-related traits in grain× sweet sorghum as a tool for the enhancement of sorghum as a biomass crop." Theoretical and Applied Genetics 123, no. 6 (2011): 999-1011.	Sorghum_bicolor	LH	Neutral_Detergent_Fiber	CEL	LH_Chr_08	6558484	27650152	21091668	350	10
QTL_347	Shiringani, Amukelani L., and Wolfgang Friedt. "QTL for fibre-related traits in grain× sweet sorghum as a tool for the enhancement of sorghum as a biomass crop." Theoretical and Applied Genetics 123, no. 6 (2011): 999-1011.	Sorghum_bicolor	LH	Lignin_Content	LIG	LH_Chr_08	48065404	48644405	579001	13	0
QTL_348	Shiringani, Amukelani L., and Wolfgang Friedt. "QTL for fibre-related traits in grain× sweet sorghum as a tool for the enhancement of sorghum as a biomass crop." Theoretical and Applied Genetics 123, no. 6 (2011): 999-1011.	Sorghum_bicolor	LH	Lignin_Content	LIG	LH_Chr_08	6290996	6513903	222907	16	1
QTL_349	Shiringani, Amukelani L., and Wolfgang Friedt. "QTL for fibre-related traits in grain× sweet sorghum as a tool for the enhancement of sorghum as a biomass crop." Theoretical and Applied Genetics 123, no. 6 (2011): 999-1011.	Sorghum_bicolor	LH	Cellulose_Content	CEL	LH_Chr_08	47920654	48861530	940876	19	0
QTL_350	Shiringani, Amukelani L., and Wolfgang Friedt. "QTL for fibre-related traits in grain× sweet sorghum as a tool for the enhancement of sorghum as a biomass crop." Theoretical and Applied Genetics 123, no. 6 (2011): 999-1011.	Sorghum_bicolor	LH	Cellulose_Content	CEL	LH_Chr_08	6558484	6825973	267489	18	0
QTL_351	Shiringani, Amukelani L., and Wolfgang Friedt. "QTL for fibre-related traits in grain× sweet sorghum as a tool for the enhancement of sorghum as a biomass crop." Theoretical and Applied Genetics 123, no. 6 (2011): 999-1011.	Sorghum_bicolor	LH	Hemicellulose_Content	HEM	LH_Chr_08	49730031	50381407	651376	22	0
QTL_352	Mace, E. S., and D. R. Jordan. "Integrating sorghum whole genome sequence information with a compendium of sorghum QTL studies reveals uneven distribution of QTL and of gene-rich regions with significant implications for crop improvement." Theoretical and Applied Genetics 123, no. 1 (2011): 169-191.	Sorghum_bicolor	LH	Lignin_Content	LIG	LH_Chr_01	0	1786099	1786099	210	4
QTL_353	Mace, E. S., and D. R. Jordan. "Integrating sorghum whole genome sequence information with a compendium of sorghum QTL studies reveals uneven distribution of QTL and of gene-rich regions with significant implications for crop improvement." Theoretical and Applied Genetics 123, no. 1 (2011): 169-191.	Sorghum_bicolor	LH	Neutral_Detergent_Fiber	CEL	LH_Chr_01	67861290	70200436	2339146	286	27
QTL_354	Mace, E. S., and D. R. Jordan. "Integrating sorghum whole genome sequence information with a compendium of sorghum QTL studies reveals uneven distribution of QTL and of gene-rich regions with significant implications for crop improvement." Theoretical and Applied Genetics 123, no. 1 (2011): 169-191.	Sorghum_bicolor	LH	Neutral_Detergent_Fiber	CEL	LH_Chr_03	52854760	55243491	2388731	154	2
QTL_355	Mace, E. S., and D. R. Jordan. "Integrating sorghum whole genome sequence information with a compendium of sorghum QTL studies reveals uneven distribution of QTL and of gene-rich regions with significant implications for crop improvement." Theoretical and Applied Genetics 123, no. 1 (2011): 169-191.	Sorghum_bicolor	LH	Neutral_Detergent_Fiber	CEL	LH_Chr_03	53451943	54646308	1194365	68	1
QTL_356	Mace, E. S., and D. R. Jordan. "Integrating sorghum whole genome sequence information with a compendium of sorghum QTL studies reveals uneven distribution of QTL and of gene-rich regions with significant implications for crop improvement." Theoretical and Applied Genetics 123, no. 1 (2011): 169-191.	Sorghum_bicolor	LH	Cellulose_Content	CEL	LH_Chr_03	53571379	54526872	955493	61	1
QTL_357	Mace, E. S., and D. R. Jordan. "Integrating sorghum whole genome sequence information with a compendium of sorghum QTL studies reveals uneven distribution of QTL and of gene-rich regions with significant implications for crop improvement." Theoretical and Applied Genetics 123, no. 1 (2011): 169-191.	Sorghum_bicolor	LH	Lignin_Content	LIG	LH_Chr_03	53490005	55227264	1737259	118	2
QTL_358	Mace, E. S., and D. R. Jordan. "Integrating sorghum whole genome sequence information with a compendium of sorghum QTL studies reveals uneven distribution of QTL and of gene-rich regions with significant implications for crop improvement." Theoretical and Applied Genetics 123, no. 1 (2011): 169-191.	Sorghum_bicolor	LH	Cellulose_Content	CEL	LH_Chr_03	53403142	55314127	1910985	129	2
QTL_359	Mace, E. S., and D. R. Jordan. "Integrating sorghum whole genome sequence information with a compendium of sorghum QTL studies reveals uneven distribution of QTL and of gene-rich regions with significant implications for crop improvement." Theoretical and Applied Genetics 123, no. 1 (2011): 169-191.	Sorghum_bicolor	LH	Lignin_Content	LIG	LH_Chr_03	54328674	56451991	2123317	170	8
QTL_360	Mace, E. S., and D. R. Jordan. "Integrating sorghum whole genome sequence information with a compendium of sorghum QTL studies reveals uneven distribution of QTL and of gene-rich regions with significant implications for crop improvement." Theoretical and Applied Genetics 123, no. 1 (2011): 169-191.	Sorghum_bicolor	LH	Cellulose_Content	CEL	LH_Chr_03	60902001	63290732	2388731	299	15
QTL_361	Mace, E. S., and D. R. Jordan. "Integrating sorghum whole genome sequence information with a compendium of sorghum QTL studies reveals uneven distribution of QTL and of gene-rich regions with significant implications for crop improvement." Theoretical and Applied Genetics 123, no. 1 (2011): 169-191.	Sorghum_bicolor	LH	Cellulose_Content	CEL	LH_Chr_03	63879366	65471854	1592488	188	10
QTL_362	Mace, E. S., and D. R. Jordan. "Integrating sorghum whole genome sequence information with a compendium of sorghum QTL studies reveals uneven distribution of QTL and of gene-rich regions with significant implications for crop improvement." Theoretical and Applied Genetics 123, no. 1 (2011): 169-191.	Sorghum_bicolor	LH	Lignin_Content	LIG	LH_Chr_03	71973698	73884683	1910985	257	7
QTL_363	Mace, E. S., and D. R. Jordan. "Integrating sorghum whole genome sequence information with a compendium of sorghum QTL studies reveals uneven distribution of QTL and of gene-rich regions with significant implications for crop improvement." Theoretical and Applied Genetics 123, no. 1 (2011): 169-191.	Sorghum_bicolor	LH	Acid_detergent_fiber_(ADF)	CEL	LH_Chr_04	58752223	60145789	1393566	146	11
QTL_364	Mace, E. S., and D. R. Jordan. "Integrating sorghum whole genome sequence information with a compendium of sorghum QTL studies reveals uneven distribution of QTL and of gene-rich regions with significant implications for crop improvement." Theoretical and Applied Genetics 123, no. 1 (2011): 169-191.	Sorghum_bicolor	LH	Hemicellulose_Content	HEM	LH_Chr_05	3404995	5169747	1764752	132	3
QTL_365	Mace, E. S., and D. R. Jordan. "Integrating sorghum whole genome sequence information with a compendium of sorghum QTL studies reveals uneven distribution of QTL and of gene-rich regions with significant implications for crop improvement." Theoretical and Applied Genetics 123, no. 1 (2011): 169-191.	Sorghum_bicolor	LH	Hemicellulose_Content	HEM	LH_Chr_07	58464610	59609706	1145096	97	0
QTL_366	Mace, E. S., and D. R. Jordan. "Integrating sorghum whole genome sequence information with a compendium of sorghum QTL studies reveals uneven distribution of QTL and of gene-rich regions with significant implications for crop improvement." Theoretical and Applied Genetics 123, no. 1 (2011): 169-191.	Sorghum_bicolor	LH	Lignin_Content	LIG	LH_Chr_07	59777475	60707865	930390	85	1
QTL_367	Mace, E. S., and D. R. Jordan. "Integrating sorghum whole genome sequence information with a compendium of sorghum QTL studies reveals uneven distribution of QTL and of gene-rich regions with significant implications for crop improvement." Theoretical and Applied Genetics 123, no. 1 (2011): 169-191.	Sorghum_bicolor	LH	Lignin_Content	LIG	LH_Chr_07	59746462	60738878	992416	91	1
QTL_368	Mace, E. S., and D. R. Jordan. "Integrating sorghum whole genome sequence information with a compendium of sorghum QTL studies reveals uneven distribution of QTL and of gene-rich regions with significant implications for crop improvement." Theoretical and Applied Genetics 123, no. 1 (2011): 169-191.	Sorghum_bicolor	LH	Hemicellulose_Content	HEM	LH_Chr_07	60919629	62780411	1860782	204	10
QTL_369	Mace, E. S., and D. R. Jordan. "Integrating sorghum whole genome sequence information with a compendium of sorghum QTL studies reveals uneven distribution of QTL and of gene-rich regions with significant implications for crop improvement." Theoretical and Applied Genetics 123, no. 1 (2011): 169-191.	Sorghum_bicolor	LH	Cellulose_Content	CEL	LH_Chr_07	61023006	62677034	1654028	175	9
QTL_370	Mace, E. S., and D. R. Jordan. "Integrating sorghum whole genome sequence information with a compendium of sorghum QTL studies reveals uneven distribution of QTL and of gene-rich regions with significant implications for crop improvement." Theoretical and Applied Genetics 123, no. 1 (2011): 169-191.	Sorghum_bicolor	LH	Cellulose_Content	CEL	LH_Chr_08	5081385	6130222	1048837	71	11
QTL_371	Mace, E. S., and D. R. Jordan. "Integrating sorghum whole genome sequence information with a compendium of sorghum QTL studies reveals uneven distribution of QTL and of gene-rich regions with significant implications for crop improvement." Theoretical and Applied Genetics 123, no. 1 (2011): 169-191.	Sorghum_bicolor	LH	Hemicellulose_Content	HEM	LH_Chr_08	5015833	6195774	1179941	81	11
QTL_372	Mace, E. S., and D. R. Jordan. "Integrating sorghum whole genome sequence information with a compendium of sorghum QTL studies reveals uneven distribution of QTL and of gene-rich regions with significant implications for crop improvement." Theoretical and Applied Genetics 123, no. 1 (2011): 169-191.	Sorghum_bicolor	LH	Neutral_Detergent_Fiber	CEL	LH_Chr_08	47646466	48825270	1178804	25	0
QTL_373	Mace, E. S., and D. R. Jordan. "Integrating sorghum whole genome sequence information with a compendium of sorghum QTL studies reveals uneven distribution of QTL and of gene-rich regions with significant implications for crop improvement." Theoretical and Applied Genetics 123, no. 1 (2011): 169-191.	Sorghum_bicolor	LH	Lignin_Content	LIG	LH_Chr_08	48138719	49160350	1021631	34	0
QTL_374	Mace, E. S., and D. R. Jordan. "Integrating sorghum whole genome sequence information with a compendium of sorghum QTL studies reveals uneven distribution of QTL and of gene-rich regions with significant implications for crop improvement." Theoretical and Applied Genetics 123, no. 1 (2011): 169-191.	Sorghum_bicolor	LH	Cellulose_Content	CEL	LH_Chr_09	2307892	3507613	1199721	107	14
QTL_375	Torres, Andres F., Cornelie MM Noordam-Boot, Oene Dolstra, Tim van der Weijde, Eliette Combes, Philippe Dufour, Louis Vlaswinkel, Richard GF Visser, and Luisa M. Trindade. "Cell wall diversity in forage maize: genetic complexity and bioenergy potential." BioEnergy Research 8, no. 1 (2015): 187-202.	Zea_mays	ND	Neutral_Detergent_Fiber	CEL	ND_Chr_04	189905893	224036763	34130870	788	24
QTL_376	Torres, Andres F., Cornelie MM Noordam-Boot, Oene Dolstra, Tim van der Weijde, Eliette Combes, Philippe Dufour, Louis Vlaswinkel, Richard GF Visser, and Luisa M. Trindade. "Cell wall diversity in forage maize: genetic complexity and bioenergy potential." BioEnergy Research 8, no. 1 (2015): 187-202.	Zea_mays	ND	Neutral_Detergent_Fiber	CEL	ND_Chr_05	213726940	215836136	2109196	89	4
QTL_377	Torres, Andres F., Cornelie MM Noordam-Boot, Oene Dolstra, Tim van der Weijde, Eliette Combes, Philippe Dufour, Louis Vlaswinkel, Richard GF Visser, and Luisa M. Trindade. "Cell wall diversity in forage maize: genetic complexity and bioenergy potential." BioEnergy Research 8, no. 1 (2015): 187-202.	Zea_mays	ND	Cellulose_Content	CEL	ND_Chr_05	213726940	215836136	2109196	89	4
QTL_378	Torres, Andres F., Cornelie MM Noordam-Boot, Oene Dolstra, Tim van der Weijde, Eliette Combes, Philippe Dufour, Louis Vlaswinkel, Richard GF Visser, and Luisa M. Trindade. "Cell wall diversity in forage maize: genetic complexity and bioenergy potential." BioEnergy Research 8, no. 1 (2015): 187-202.	Zea_mays	ND	Cellulose_Content	CEL	ND_Chr_06	160607964	165544915	4936951	237	12
QTL_379	Torres, Andres F., Cornelie MM Noordam-Boot, Oene Dolstra, Tim van der Weijde, Eliette Combes, Philippe Dufour, Louis Vlaswinkel, Richard GF Visser, and Luisa M. Trindade. "Cell wall diversity in forage maize: genetic complexity and bioenergy potential." BioEnergy Research 8, no. 1 (2015): 187-202.	Zea_mays	ND	Hemicellulose_Content	HEM	ND_Chr_04	184547096	219707135	35160039	908	33
QTL_380	Torres, Andres F., Cornelie MM Noordam-Boot, Oene Dolstra, Tim van der Weijde, Eliette Combes, Philippe Dufour, Louis Vlaswinkel, Richard GF Visser, and Luisa M. Trindade. "Cell wall diversity in forage maize: genetic complexity and bioenergy potential." BioEnergy Research 8, no. 1 (2015): 187-202.	Zea_mays	ND	Hemicellulose_Content	HEM	ND_Chr_05	213726940	215836136	2109196	89	4
QTL_381	Torres, Andres F., Cornelie MM Noordam-Boot, Oene Dolstra, Tim van der Weijde, Eliette Combes, Philippe Dufour, Louis Vlaswinkel, Richard GF Visser, and Luisa M. Trindade. "Cell wall diversity in forage maize: genetic complexity and bioenergy potential." BioEnergy Research 8, no. 1 (2015): 187-202.	Zea_mays	ND	Lignin_Content	LIG	ND_Chr_01	176758286	199739768	22981482	580	13
QTL_382	Torres, Andres F., Cornelie MM Noordam-Boot, Oene Dolstra, Tim van der Weijde, Eliette Combes, Philippe Dufour, Louis Vlaswinkel, Richard GF Visser, and Luisa M. Trindade. "Cell wall diversity in forage maize: genetic complexity and bioenergy potential." BioEnergy Research 8, no. 1 (2015): 187-202.	Zea_mays	ND	Lignin_Content	LIG	ND_Chr_03	21554412	58162737	36608325	628	29
QTL_383	Torres, Andres F., Cornelie MM Noordam-Boot, Oene Dolstra, Tim van der Weijde, Eliette Combes, Philippe Dufour, Louis Vlaswinkel, Richard GF Visser, and Luisa M. Trindade. "Cell wall diversity in forage maize: genetic complexity and bioenergy potential." BioEnergy Research 8, no. 1 (2015): 187-202.	Zea_mays	ND	Lignin_Content	LIG	ND_Chr_04	144840830	158143445	13302615	255	11
QTL_384	Torres, Andres F., Cornelie MM Noordam-Boot, Oene Dolstra, Tim van der Weijde, Eliette Combes, Philippe Dufour, Louis Vlaswinkel, Richard GF Visser, and Luisa M. Trindade. "Cell wall diversity in forage maize: genetic complexity and bioenergy potential." BioEnergy Research 8, no. 1 (2015): 187-202.	Zea_mays	ND	Lignin_Content	LIG	ND_Chr_05	189041919	203935339	14893420	438	19
QTL_385	Torres, Andres F., Cornelie MM Noordam-Boot, Oene Dolstra, Tim van der Weijde, Eliette Combes, Philippe Dufour, Louis Vlaswinkel, Richard GF Visser, and Luisa M. Trindade. "Cell wall diversity in forage maize: genetic complexity and bioenergy potential." BioEnergy Research 8, no. 1 (2015): 187-202.	Zea_mays	ND	Lignin_Content	LIG	ND_Chr_09	11711337	30446617	18735280	552	16
QTL_386	Torres, Andres F., Cornelie MM Noordam-Boot, Oene Dolstra, Tim van der Weijde, Eliette Combes, Philippe Dufour, Louis Vlaswinkel, Richard GF Visser, and Luisa M. Trindade. "Cell wall diversity in forage maize: genetic complexity and bioenergy potential." BioEnergy Research 8, no. 1 (2015): 187-202.	Zea_mays	ND	Lignin_Content	LIG	ND_Chr_10	135376246	142068564	6692318	283	15
QTL_387	Torres, Andres F., Cornelie MM Noordam-Boot, Oene Dolstra, Tim van der Weijde, Eliette Combes, Philippe Dufour, Louis Vlaswinkel, Richard GF Visser, and Luisa M. Trindade. "Cell wall diversity in forage maize: genetic complexity and bioenergy potential." BioEnergy Research 8, no. 1 (2015): 187-202.	Zea_mays	ND	Cellulose_Content	CEL	ND_Chr_06	160607964	167267291	6659327	343	18
QTL_388	Torres, Andres F., Cornelie MM Noordam-Boot, Oene Dolstra, Tim van der Weijde, Eliette Combes, Philippe Dufour, Louis Vlaswinkel, Richard GF Visser, and Luisa M. Trindade. "Cell wall diversity in forage maize: genetic complexity and bioenergy potential." BioEnergy Research 8, no. 1 (2015): 187-202.	Zea_mays	ND	Hemicellulose_Content	HEM	ND_Chr_03	5751247	10676150	4924903	154	6
QTL_389	Torres, Andres F., Cornelie MM Noordam-Boot, Oene Dolstra, Tim van der Weijde, Eliette Combes, Philippe Dufour, Louis Vlaswinkel, Richard GF Visser, and Luisa M. Trindade. "Cell wall diversity in forage maize: genetic complexity and bioenergy potential." BioEnergy Research 8, no. 1 (2015): 187-202.	Zea_mays	ND	Hemicellulose_Content	HEM	ND_Chr_04	134976599	156958137	21981538	377	13
QTL_390	Torres, Andres F., Cornelie MM Noordam-Boot, Oene Dolstra, Tim van der Weijde, Eliette Combes, Philippe Dufour, Louis Vlaswinkel, Richard GF Visser, and Luisa M. Trindade. "Cell wall diversity in forage maize: genetic complexity and bioenergy potential." BioEnergy Research 8, no. 1 (2015): 187-202.	Zea_mays	ND	Hemicellulose_Content	HEM	ND_Chr_06	159147552	165093566	5946014	282	15
QTL_391	Torres, Andres F., Cornelie MM Noordam-Boot, Oene Dolstra, Tim van der Weijde, Eliette Combes, Philippe Dufour, Louis Vlaswinkel, Richard GF Visser, and Luisa M. Trindade. "Cell wall diversity in forage maize: genetic complexity and bioenergy potential." BioEnergy Research 8, no. 1 (2015): 187-202.	Zea_mays	ND	Lignin_Content	LIG	ND_Chr_01	283545279	290009077	6463798	244	8
QTL_392	Torres, Andres F., Cornelie MM Noordam-Boot, Oene Dolstra, Tim van der Weijde, Eliette Combes, Philippe Dufour, Louis Vlaswinkel, Richard GF Visser, and Luisa M. Trindade. "Cell wall diversity in forage maize: genetic complexity and bioenergy potential." BioEnergy Research 8, no. 1 (2015): 187-202.	Zea_mays	ND	Lignin_Content	LIG	ND_Chr_04	179610471	184547096	4936625	143	7
QTL_393	Torres, Andres F., Cornelie MM Noordam-Boot, Oene Dolstra, Tim van der Weijde, Eliette Combes, Philippe Dufour, Louis Vlaswinkel, Richard GF Visser, and Luisa M. Trindade. "Cell wall diversity in forage maize: genetic complexity and bioenergy potential." BioEnergy Research 8, no. 1 (2015): 187-202.	Zea_mays	ND	Lignin_Content	LIG	ND_Chr_05	185657478	199441263	13783785	419	21
QTL_394	Torres, Andres F., Cornelie MM Noordam-Boot, Oene Dolstra, Tim van der Weijde, Eliette Combes, Philippe Dufour, Louis Vlaswinkel, Richard GF Visser, and Luisa M. Trindade. "Cell wall diversity in forage maize: genetic complexity and bioenergy potential." BioEnergy Research 8, no. 1 (2015): 187-202.	Zea_mays	ND	Lignin_Content	LIG	ND_Chr_07	169095226	174534308	5439082	220	15
QTL_395	Torres, Andres F., Cornelie MM Noordam-Boot, Oene Dolstra, Tim van der Weijde, Eliette Combes, Philippe Dufour, Louis Vlaswinkel, Richard GF Visser, and Luisa M. Trindade. "Cell wall diversity in forage maize: genetic complexity and bioenergy potential." BioEnergy Research 8, no. 1 (2015): 187-202.	Zea_mays	ND	Xylose_Content	HEM	ND_Chr_04	219707135	231738027	12030892	223	9
QTL_396	Torres, Andres F., Cornelie MM Noordam-Boot, Oene Dolstra, Tim van der Weijde, Eliette Combes, Philippe Dufour, Louis Vlaswinkel, Richard GF Visser, and Luisa M. Trindade. "Cell wall diversity in forage maize: genetic complexity and bioenergy potential." BioEnergy Research 8, no. 1 (2015): 187-202.	Zea_mays	ND	Xylose_Content	HEM	ND_Chr_05	209867354	211716520	1849166	94	9
QTL_397	Torres, Andres F., Cornelie MM Noordam-Boot, Oene Dolstra, Tim van der Weijde, Eliette Combes, Philippe Dufour, Louis Vlaswinkel, Richard GF Visser, and Luisa M. Trindade. "Cell wall diversity in forage maize: genetic complexity and bioenergy potential." BioEnergy Research 8, no. 1 (2015): 187-202.	Zea_mays	ND	Arabinose_Content	HEM	ND_Chr_01	22595964	33112425	10516461	263	13
QTL_398	Torres, Andres F., Cornelie MM Noordam-Boot, Oene Dolstra, Tim van der Weijde, Eliette Combes, Philippe Dufour, Louis Vlaswinkel, Richard GF Visser, and Luisa M. Trindade. "Cell wall diversity in forage maize: genetic complexity and bioenergy potential." BioEnergy Research 8, no. 1 (2015): 187-202.	Zea_mays	ND	Arabinose_Content	HEM	ND_Chr_03	8048177	12133117	4084940	124	7
QTL_399	Torres, Andres F., Cornelie MM Noordam-Boot, Oene Dolstra, Tim van der Weijde, Eliette Combes, Philippe Dufour, Louis Vlaswinkel, Richard GF Visser, and Luisa M. Trindade. "Cell wall diversity in forage maize: genetic complexity and bioenergy potential." BioEnergy Research 8, no. 1 (2015): 187-202.	Zea_mays	ND	Arabinose_Content	HEM	ND_Chr_04	144840830	164257949	19417119	423	16
QTL_400	Torres, Andres F., Cornelie MM Noordam-Boot, Oene Dolstra, Tim van der Weijde, Eliette Combes, Philippe Dufour, Louis Vlaswinkel, Richard GF Visser, and Luisa M. Trindade. "Cell wall diversity in forage maize: genetic complexity and bioenergy potential." BioEnergy Research 8, no. 1 (2015): 187-202.	Zea_mays	ND	Arabinose_Content	HEM	ND_Chr_10	136933879	142068564	5134685	207	12
QTL_401	Torres, Andres F., Cornelie MM Noordam-Boot, Oene Dolstra, Tim van der Weijde, Eliette Combes, Philippe Dufour, Louis Vlaswinkel, Richard GF Visser, and Luisa M. Trindade. "Cell wall diversity in forage maize: genetic complexity and bioenergy potential." BioEnergy Research 8, no. 1 (2015): 187-202.	Zea_mays	ND	Degree_of_hemicellulose_substitution	HEM	ND_Chr_01	33112425	54277268	21164843	571	30
QTL_402	Torres, Andres F., Cornelie MM Noordam-Boot, Oene Dolstra, Tim van der Weijde, Eliette Combes, Philippe Dufour, Louis Vlaswinkel, Richard GF Visser, and Luisa M. Trindade. "Cell wall diversity in forage maize: genetic complexity and bioenergy potential." BioEnergy Research 8, no. 1 (2015): 187-202.	Zea_mays	ND	Degree_of_hemicellulose_substitution	HEM	ND_Chr_03	5751247	13277867	7526620	237	11
QTL_403	Torres, Andres F., Cornelie MM Noordam-Boot, Oene Dolstra, Tim van der Weijde, Eliette Combes, Philippe Dufour, Louis Vlaswinkel, Richard GF Visser, and Luisa M. Trindade. "Cell wall diversity in forage maize: genetic complexity and bioenergy potential." BioEnergy Research 8, no. 1 (2015): 187-202.	Zea_mays	ND	Degree_of_hemicellulose_substitution	HEM	ND_Chr_10	136933879	142068564	5134685	207	12
QTL_404	Torres, Andres F., Cornelie MM Noordam-Boot, Oene Dolstra, Tim van der Weijde, Eliette Combes, Philippe Dufour, Louis Vlaswinkel, Richard GF Visser, and Luisa M. Trindade. "Cell wall diversity in forage maize: genetic complexity and bioenergy potential." BioEnergy Research 8, no. 1 (2015): 187-202.	Zea_mays	ND	CW_degradability	SAC	ND_Chr_01	182902622	198232235	15329613	387	10
QTL_405	Torres, Andres F., Cornelie MM Noordam-Boot, Oene Dolstra, Tim van der Weijde, Eliette Combes, Philippe Dufour, Louis Vlaswinkel, Richard GF Visser, and Luisa M. Trindade. "Cell wall diversity in forage maize: genetic complexity and bioenergy potential." BioEnergy Research 8, no. 1 (2015): 187-202.	Zea_mays	ND	CW_degradability	SAC	ND_Chr_01	281888841	291477792	9588951	344	10
QTL_406	Torres, Andres F., Cornelie MM Noordam-Boot, Oene Dolstra, Tim van der Weijde, Eliette Combes, Philippe Dufour, Louis Vlaswinkel, Richard GF Visser, and Luisa M. Trindade. "Cell wall diversity in forage maize: genetic complexity and bioenergy potential." BioEnergy Research 8, no. 1 (2015): 187-202.	Zea_mays	ND	CW_degradability	SAC	ND_Chr_04	179610471	208413951	28803480	851	36
QTL_407	Torres, Andres F., Cornelie MM Noordam-Boot, Oene Dolstra, Tim van der Weijde, Eliette Combes, Philippe Dufour, Louis Vlaswinkel, Richard GF Visser, and Luisa M. Trindade. "Cell wall diversity in forage maize: genetic complexity and bioenergy potential." BioEnergy Research 8, no. 1 (2015): 187-202.	Zea_mays	ND	CW_degradability	SAC	ND_Chr_10	136933879	142068564	5134685	207	12
QTL_408	Torres, Andres F., Cornelie MM Noordam-Boot, Oene Dolstra, Tim van der Weijde, Eliette Combes, Philippe Dufour, Louis Vlaswinkel, Richard GF Visser, and Luisa M. Trindade. "Cell wall diversity in forage maize: genetic complexity and bioenergy potential." BioEnergy Research 8, no. 1 (2015): 187-202.	Zea_mays	ND	CW_degradability	SAC	ND_Chr_10	6134410	14084690	7950280	188	6
QTL_409	Hazen, Samuel P., Robin M. Hawley, Georgia L. Davis, Bernard Henrissat, and Jonathan D. Walton. "Quantitative trait loci and comparative genomics of cereal cell wall composition." Plant physiology 132, no. 1 (2003): 263-271.	Zea_mays	ND	Arabinose_Content	HEM	ND_Chr_09	150906174	152382779	1476605	70	0
QTL_410	Li, Kun, Hongwu Wang, Xiaojiao Hu, Feiqian Ma, Yujin Wu, Qi Wang, Zhifang Liu, and Changling Huang. "Genetic and quantitative trait locus analysis of cell wall components and forage digestibility in the Zheng58× HD568 maize RIL population at anthesis stage." Frontiers in Plant Science 8 (2017): 1472.	Zea_mays	ND	Acid_detergent_fiber_(ADF)	CEL	ND_Chr_01	223825525	251818087	27992562	714	32
QTL_411	Li, Kun, Hongwu Wang, Xiaojiao Hu, Feiqian Ma, Yujin Wu, Qi Wang, Zhifang Liu, and Changling Huang. "Genetic and quantitative trait locus analysis of cell wall components and forage digestibility in the Zheng58× HD568 maize RIL population at anthesis stage." Frontiers in Plant Science 8 (2017): 1472.	Zea_mays	ND	Acid_detergent_fiber_(ADF)	CEL	ND_Chr_02	188793764	192700757	3906993	112	2
QTL_412	Li, Kun, Hongwu Wang, Xiaojiao Hu, Feiqian Ma, Yujin Wu, Qi Wang, Zhifang Liu, and Changling Huang. "Genetic and quantitative trait locus analysis of cell wall components and forage digestibility in the Zheng58× HD568 maize RIL population at anthesis stage." Frontiers in Plant Science 8 (2017): 1472.	Zea_mays	ND	Acid_detergent_fiber_(ADF)	CEL	ND_Chr_07	144753122	148328448	3575326	128	7
QTL_413	Li, Kun, Hongwu Wang, Xiaojiao Hu, Feiqian Ma, Yujin Wu, Qi Wang, Zhifang Liu, and Changling Huang. "Genetic and quantitative trait locus analysis of cell wall components and forage digestibility in the Zheng58× HD568 maize RIL population at anthesis stage." Frontiers in Plant Science 8 (2017): 1472.	Zea_mays	ND	Acid_detergent_fiber_(ADF)	CEL	ND_Chr_08	6592011	10862952	4270941	144	3
QTL_414	Li, Kun, Hongwu Wang, Xiaojiao Hu, Feiqian Ma, Yujin Wu, Qi Wang, Zhifang Liu, and Changling Huang. "Genetic and quantitative trait locus analysis of cell wall components and forage digestibility in the Zheng58× HD568 maize RIL population at anthesis stage." Frontiers in Plant Science 8 (2017): 1472.	Zea_mays	ND	Lignin_Content	LIG	ND_Chr_07	172778289	174326363	1548074	74	4
QTL_415	Li, Kun, Hongwu Wang, Xiaojiao Hu, Feiqian Ma, Yujin Wu, Qi Wang, Zhifang Liu, and Changling Huang. "Genetic and quantitative trait locus analysis of cell wall components and forage digestibility in the Zheng58× HD568 maize RIL population at anthesis stage." Frontiers in Plant Science 8 (2017): 1472.	Zea_mays	ND	Lignin_Content	LIG	ND_Chr_08	6592011	9904990	3312979	121	3
QTL_416	Li, Kun, Hongwu Wang, Xiaojiao Hu, Feiqian Ma, Yujin Wu, Qi Wang, Zhifang Liu, and Changling Huang. "Genetic and quantitative trait locus analysis of cell wall components and forage digestibility in the Zheng58× HD568 maize RIL population at anthesis stage." Frontiers in Plant Science 8 (2017): 1472.	Zea_mays	ND	Cellulose_Content	CEL	ND_Chr_02	190159942	195918791	5758849	186	3
QTL_417	Li, Kun, Hongwu Wang, Xiaojiao Hu, Feiqian Ma, Yujin Wu, Qi Wang, Zhifang Liu, and Changling Huang. "Genetic and quantitative trait locus analysis of cell wall components and forage digestibility in the Zheng58× HD568 maize RIL population at anthesis stage." Frontiers in Plant Science 8 (2017): 1472.	Zea_mays	ND	Cellulose_Content	CEL	ND_Chr_02	187823135	189635143	1812008	48	2
QTL_418	Li, Kun, Hongwu Wang, Xiaojiao Hu, Feiqian Ma, Yujin Wu, Qi Wang, Zhifang Liu, and Changling Huang. "Genetic and quantitative trait locus analysis of cell wall components and forage digestibility in the Zheng58× HD568 maize RIL population at anthesis stage." Frontiers in Plant Science 8 (2017): 1472.	Zea_mays	ND	Cellulose_Content	CEL	ND_Chr_02	175495734	183392246	7896512	185	7
QTL_419	Li, Kun, Hongwu Wang, Xiaojiao Hu, Feiqian Ma, Yujin Wu, Qi Wang, Zhifang Liu, and Changling Huang. "Genetic and quantitative trait locus analysis of cell wall components and forage digestibility in the Zheng58× HD568 maize RIL population at anthesis stage." Frontiers in Plant Science 8 (2017): 1472.	Zea_mays	ND	Cellulose_Content	CEL	ND_Chr_04	28027491	43653115	15625624	414	9
QTL_420	Li, Kun, Hongwu Wang, Xiaojiao Hu, Feiqian Ma, Yujin Wu, Qi Wang, Zhifang Liu, and Changling Huang. "Genetic and quantitative trait locus analysis of cell wall components and forage digestibility in the Zheng58× HD568 maize RIL population at anthesis stage." Frontiers in Plant Science 8 (2017): 1472.	Zea_mays	ND	Cellulose_Content	CEL	ND_Chr_04	23190139	28027491	4837352	103	4
QTL_421	Li, Kun, Hongwu Wang, Xiaojiao Hu, Feiqian Ma, Yujin Wu, Qi Wang, Zhifang Liu, and Changling Huang. "Genetic and quantitative trait locus analysis of cell wall components and forage digestibility in the Zheng58× HD568 maize RIL population at anthesis stage." Frontiers in Plant Science 8 (2017): 1472.	Zea_mays	ND	Cellulose_Content	CEL	ND_Chr_05	20969656	37625836	16656180	406	4
QTL_422	Li, Kun, Hongwu Wang, Xiaojiao Hu, Feiqian Ma, Yujin Wu, Qi Wang, Zhifang Liu, and Changling Huang. "Genetic and quantitative trait locus analysis of cell wall components and forage digestibility in the Zheng58× HD568 maize RIL population at anthesis stage." Frontiers in Plant Science 8 (2017): 1472.	Zea_mays	ND	Cellulose_Content	CEL	ND_Chr_05	23018639	46769625	23750986	524	7
QTL_423	Li, Kun, Hongwu Wang, Xiaojiao Hu, Feiqian Ma, Yujin Wu, Qi Wang, Zhifang Liu, and Changling Huang. "Genetic and quantitative trait locus analysis of cell wall components and forage digestibility in the Zheng58× HD568 maize RIL population at anthesis stage." Frontiers in Plant Science 8 (2017): 1472.	Zea_mays	ND	In_vitro_DM_degradability	SAC	ND_Chr_02	194621744	201971890	7350146	234	5
QTL_424	Li, Kun, Hongwu Wang, Xiaojiao Hu, Feiqian Ma, Yujin Wu, Qi Wang, Zhifang Liu, and Changling Huang. "Genetic and quantitative trait locus analysis of cell wall components and forage digestibility in the Zheng58× HD568 maize RIL population at anthesis stage." Frontiers in Plant Science 8 (2017): 1472.	Zea_mays	ND	In_vitro_DM_degradability	SAC	ND_Chr_02	192581253	192700757	119504	2	0
QTL_425	Li, Kun, Hongwu Wang, Xiaojiao Hu, Feiqian Ma, Yujin Wu, Qi Wang, Zhifang Liu, and Changling Huang. "Genetic and quantitative trait locus analysis of cell wall components and forage digestibility in the Zheng58× HD568 maize RIL population at anthesis stage." Frontiers in Plant Science 8 (2017): 1472.	Zea_mays	ND	In_vitro_DM_degradability	SAC	ND_Chr_07	144753122	148328448	3575326	128	7
QTL_426	Li, Kun, Hongwu Wang, Xiaojiao Hu, Feiqian Ma, Yujin Wu, Qi Wang, Zhifang Liu, and Changling Huang. "Genetic and quantitative trait locus analysis of cell wall components and forage digestibility in the Zheng58× HD568 maize RIL population at anthesis stage." Frontiers in Plant Science 8 (2017): 1472.	Zea_mays	ND	In_vitro_DM_degradability	SAC	ND_Chr_07	133033111	134137353	1104242	26	2
QTL_427	Li, Kun, Hongwu Wang, Xiaojiao Hu, Feiqian Ma, Yujin Wu, Qi Wang, Zhifang Liu, and Changling Huang. "Genetic and quantitative trait locus analysis of cell wall components and forage digestibility in the Zheng58× HD568 maize RIL population at anthesis stage." Frontiers in Plant Science 8 (2017): 1472.	Zea_mays	ND	In_vitro_DM_degradability	SAC	ND_Chr_08	119203988	122060929	2856941	90	3
QTL_428	Li, Kun, Hongwu Wang, Xiaojiao Hu, Feiqian Ma, Yujin Wu, Qi Wang, Zhifang Liu, and Changling Huang. "Genetic and quantitative trait locus analysis of cell wall components and forage digestibility in the Zheng58× HD568 maize RIL population at anthesis stage." Frontiers in Plant Science 8 (2017): 1472.	Zea_mays	ND	In_vitro_DM_degradability	SAC	ND_Chr_08	129496028	139288846	9792818	250	13
QTL_429	Li, Kun, Hongwu Wang, Xiaojiao Hu, Feiqian Ma, Yujin Wu, Qi Wang, Zhifang Liu, and Changling Huang. "Genetic and quantitative trait locus analysis of cell wall components and forage digestibility in the Zheng58× HD568 maize RIL population at anthesis stage." Frontiers in Plant Science 8 (2017): 1472.	Zea_mays	ND	In_vitro_DM_degradability	SAC	ND_Chr_09	20822077	27177667	6355590	181	4
QTL_430	Li, Kun, Hongwu Wang, Xiaojiao Hu, Feiqian Ma, Yujin Wu, Qi Wang, Zhifang Liu, and Changling Huang. "Genetic and quantitative trait locus analysis of cell wall components and forage digestibility in the Zheng58× HD568 maize RIL population at anthesis stage." Frontiers in Plant Science 8 (2017): 1472.	Zea_mays	ND	In_vitro_DM_degradability	SAC	ND_Chr_09	24141698	26550189	2408491	66	1
QTL_431	Li, Kun, Hongwu Wang, Xiaojiao Hu, Feiqian Ma, Yujin Wu, Qi Wang, Zhifang Liu, and Changling Huang. "Genetic and quantitative trait locus analysis of cell wall components and forage digestibility in the Zheng58× HD568 maize RIL population at anthesis stage." Frontiers in Plant Science 8 (2017): 1472.	Zea_mays	ND	In_vitro_DM_degradability	SAC	ND_Chr_10	147137485	147155426	17941	0	0
QTL_432	Li, Kun, Hongwu Wang, Xiaojiao Hu, Feiqian Ma, Yujin Wu, Qi Wang, Zhifang Liu, and Changling Huang. "Genetic and quantitative trait locus analysis of cell wall components and forage digestibility in the Zheng58× HD568 maize RIL population at anthesis stage." Frontiers in Plant Science 8 (2017): 1472.	Zea_mays	ND	CW_degradability	SAC	ND_Chr_08	118672199	119203988	531789	10	0
QTL_433	Li, Kun, Hongwu Wang, Xiaojiao Hu, Feiqian Ma, Yujin Wu, Qi Wang, Zhifang Liu, and Changling Huang. "Genetic and quantitative trait locus analysis of cell wall components and forage digestibility in the Zheng58× HD568 maize RIL population at anthesis stage." Frontiers in Plant Science 8 (2017): 1472.	Zea_mays	ND	CW_degradability	SAC	ND_Chr_08	130736980	135059199	4322219	90	5
QTL_434	Li, Kun, Hongwu Wang, Xiaojiao Hu, Feiqian Ma, Yujin Wu, Qi Wang, Zhifang Liu, and Changling Huang. "Genetic and quantitative trait locus analysis of cell wall components and forage digestibility in the Zheng58× HD568 maize RIL population at anthesis stage." Frontiers in Plant Science 8 (2017): 1472.	Zea_mays	ND	CW_degradability	SAC	ND_Chr_08	135592588	139887169	4294581	133	5
QTL_435	Li, Kun, Hongwu Wang, Xiaojiao Hu, Feiqian Ma, Yujin Wu, Qi Wang, Zhifang Liu, and Changling Huang. "Genetic and quantitative trait locus analysis of cell wall components and forage digestibility in the Zheng58× HD568 maize RIL population at anthesis stage." Frontiers in Plant Science 8 (2017): 1472.	Zea_mays	ND	CW_degradability	SAC	ND_Chr_09	16900615	20822077	3921462	152	1
QTL_436	Li, Kun, Hongwu Wang, Xiaojiao Hu, Feiqian Ma, Yujin Wu, Qi Wang, Zhifang Liu, and Changling Huang. "Genetic and quantitative trait locus analysis of cell wall components and forage digestibility in the Zheng58× HD568 maize RIL population at anthesis stage." Frontiers in Plant Science 8 (2017): 1472.	Zea_mays	ND	CW_degradability	SAC	ND_Chr_09	49133804	55513159	6379355	70	3
QTL_437	Li, Kun, Hongwu Wang, Xiaojiao Hu, Feiqian Ma, Yujin Wu, Qi Wang, Zhifang Liu, and Changling Huang. "Genetic and quantitative trait locus analysis of cell wall components and forage digestibility in the Zheng58× HD568 maize RIL population at anthesis stage." Frontiers in Plant Science 8 (2017): 1472.	Zea_mays	ND	CW_degradability	SAC	ND_Chr_09	24141698	26550189	2408491	66	1
QTL_438	Li, Kun, Hongwu Wang, Xiaojiao Hu, Feiqian Ma, Yujin Wu, Qi Wang, Zhifang Liu, and Changling Huang. "Genetic and quantitative trait locus analysis of cell wall components and forage digestibility in the Zheng58× HD568 maize RIL population at anthesis stage." Frontiers in Plant Science 8 (2017): 1472.	Zea_mays	ND	CW_degradability	SAC	ND_Chr_10	147137485	147155426	17941	0	0
QTL_439	Li, Kun, Hongwu Wang, Xiaojiao Hu, Feiqian Ma, Yujin Wu, Qi Wang, Zhifang Liu, and Changling Huang. "Genetic and quantitative trait locus analysis of cell wall components and forage digestibility in the Zheng58× HD568 maize RIL population at anthesis stage." Frontiers in Plant Science 8 (2017): 1472.	Zea_mays	ND	CW_degradability	SAC	ND_Chr_10	6537076	8931408	2394332	62	0
QTL_440	Li, Kun, Hongwu Wang, Xiaojiao Hu, Feiqian Ma, Yujin Wu, Qi Wang, Zhifang Liu, and Changling Huang. "Genetic and quantitative trait locus analysis of cell wall components and forage digestibility in the Zheng58× HD568 maize RIL population at anthesis stage." Frontiers in Plant Science 8 (2017): 1472.	Zea_mays	ND	Neutral_Detergent_Fiber	CEL	ND_Chr_02	209300839	212246084	2945245	123	4
QTL_441	Li, Kun, Hongwu Wang, Xiaojiao Hu, Feiqian Ma, Yujin Wu, Qi Wang, Zhifang Liu, and Changling Huang. "Genetic and quantitative trait locus analysis of cell wall components and forage digestibility in the Zheng58× HD568 maize RIL population at anthesis stage." Frontiers in Plant Science 8 (2017): 1472.	Zea_mays	ND	Neutral_Detergent_Fiber	CEL	ND_Chr_02	194621744	201971890	7350146	234	5
QTL_442	Li, Kun, Hongwu Wang, Xiaojiao Hu, Feiqian Ma, Yujin Wu, Qi Wang, Zhifang Liu, and Changling Huang. "Genetic and quantitative trait locus analysis of cell wall components and forage digestibility in the Zheng58× HD568 maize RIL population at anthesis stage." Frontiers in Plant Science 8 (2017): 1472.	Zea_mays	ND	Neutral_Detergent_Fiber	CEL	ND_Chr_02	192581253	195918791	3337538	112	2
QTL_443	Li, Kun, Hongwu Wang, Xiaojiao Hu, Feiqian Ma, Yujin Wu, Qi Wang, Zhifang Liu, and Changling Huang. "Genetic and quantitative trait locus analysis of cell wall components and forage digestibility in the Zheng58× HD568 maize RIL population at anthesis stage." Frontiers in Plant Science 8 (2017): 1472.	Zea_mays	ND	Neutral_Detergent_Fiber	CEL	ND_Chr_02	41887512	49708628	7821116	210	3
QTL_444	Li, Kun, Hongwu Wang, Xiaojiao Hu, Feiqian Ma, Yujin Wu, Qi Wang, Zhifang Liu, and Changling Huang. "Genetic and quantitative trait locus analysis of cell wall components and forage digestibility in the Zheng58× HD568 maize RIL population at anthesis stage." Frontiers in Plant Science 8 (2017): 1472.	Zea_mays	ND	Neutral_Detergent_Fiber	CEL	ND_Chr_07	144753122	146489081	1735959	45	0
QTL_445	Li, Kun, Hongwu Wang, Xiaojiao Hu, Feiqian Ma, Yujin Wu, Qi Wang, Zhifang Liu, and Changling Huang. "Genetic and quantitative trait locus analysis of cell wall components and forage digestibility in the Zheng58× HD568 maize RIL population at anthesis stage." Frontiers in Plant Science 8 (2017): 1472.	Zea_mays	ND	Neutral_Detergent_Fiber	CEL	ND_Chr_07	133033111	134137353	1104242	26	2
QTL_446	Li, Kun, Hongwu Wang, Xiaojiao Hu, Feiqian Ma, Yujin Wu, Qi Wang, Zhifang Liu, and Changling Huang. "Genetic and quantitative trait locus analysis of cell wall components and forage digestibility in the Zheng58× HD568 maize RIL population at anthesis stage." Frontiers in Plant Science 8 (2017): 1472.	Zea_mays	ND	Neutral_Detergent_Fiber	CEL	ND_Chr_08	6592011	10862952	4270941	144	3
QTL_447	Truntzler, Marion, Yves Barrière, M. C. Sawkins, D. Lespinasse, J. Betran, Alain Charcosset, and Laurence Moreau. "Meta-analysis of QTL involved in silage quality of maize and comparison with the position of candidate genes." Theoretical and Applied Genetics 121, no. 8 (2010): 1465-1482.	Zea_mays	ND	Acid_detergent_fiber_(ADF)	CEL	ND_Chr_01	7079849	7878600	798751	35	4
QTL_448	Truntzler, Marion, Yves Barrière, M. C. Sawkins, D. Lespinasse, J. Betran, Alain Charcosset, and Laurence Moreau. "Meta-analysis of QTL involved in silage quality of maize and comparison with the position of candidate genes." Theoretical and Applied Genetics 121, no. 8 (2010): 1465-1482.	Zea_mays	ND	Monolignol_Ratio	LIG	ND_Chr_01	7878478	15061072	7182594	258	17
QTL_449	Truntzler, Marion, Yves Barrière, M. C. Sawkins, D. Lespinasse, J. Betran, Alain Charcosset, and Laurence Moreau. "Meta-analysis of QTL involved in silage quality of maize and comparison with the position of candidate genes." Theoretical and Applied Genetics 121, no. 8 (2010): 1465-1482.	Zea_mays	ND	CW_degradability	SAC	ND_Chr_01	7878478	21884336	14005858	464	22
QTL_450	Truntzler, Marion, Yves Barrière, M. C. Sawkins, D. Lespinasse, J. Betran, Alain Charcosset, and Laurence Moreau. "Meta-analysis of QTL involved in silage quality of maize and comparison with the position of candidate genes." Theoretical and Applied Genetics 121, no. 8 (2010): 1465-1482.	Zea_mays	ND	Lignin_Content	LIG	ND_Chr_02	195474884	222650703	27175819	1022	25
QTL_451	Truntzler, Marion, Yves Barrière, M. C. Sawkins, D. Lespinasse, J. Betran, Alain Charcosset, and Laurence Moreau. "Meta-analysis of QTL involved in silage quality of maize and comparison with the position of candidate genes." Theoretical and Applied Genetics 121, no. 8 (2010): 1465-1482.	Zea_mays	ND	Neutral_Detergent_Fiber	CEL	ND_Chr_04	3179813	14333261	11153448	388	20
QTL_452	Truntzler, Marion, Yves Barrière, M. C. Sawkins, D. Lespinasse, J. Betran, Alain Charcosset, and Laurence Moreau. "Meta-analysis of QTL involved in silage quality of maize and comparison with the position of candidate genes." Theoretical and Applied Genetics 121, no. 8 (2010): 1465-1482.	Zea_mays	ND	In_vitro_DM_degradability	SAC	ND_Chr_04	180087465	194258167	14170702	462	22
QTL_453	Truntzler, Marion, Yves Barrière, M. C. Sawkins, D. Lespinasse, J. Betran, Alain Charcosset, and Laurence Moreau. "Meta-analysis of QTL involved in silage quality of maize and comparison with the position of candidate genes." Theoretical and Applied Genetics 121, no. 8 (2010): 1465-1482.	Zea_mays	ND	Lignin_Content	LIG	ND_Chr_06	150031898	166027401	15995503	683	29
QTL_454	Truntzler, Marion, Yves Barrière, M. C. Sawkins, D. Lespinasse, J. Betran, Alain Charcosset, and Laurence Moreau. "Meta-analysis of QTL involved in silage quality of maize and comparison with the position of candidate genes." Theoretical and Applied Genetics 121, no. 8 (2010): 1465-1482.	Zea_mays	ND	CW_degradability	SAC	ND_Chr_06	152608724	166892211	14283487	644	32
QTL_455	Truntzler, Marion, Yves Barrière, M. C. Sawkins, D. Lespinasse, J. Betran, Alain Charcosset, and Laurence Moreau. "Meta-analysis of QTL involved in silage quality of maize and comparison with the position of candidate genes." Theoretical and Applied Genetics 121, no. 8 (2010): 1465-1482.	Zea_mays	ND	In_vitro_DM_degradability	SAC	ND_Chr_07	128266638	160761101	32494463	938	47
QTL_456	Truntzler, Marion, Yves Barrière, M. C. Sawkins, D. Lespinasse, J. Betran, Alain Charcosset, and Laurence Moreau. "Meta-analysis of QTL involved in silage quality of maize and comparison with the position of candidate genes." Theoretical and Applied Genetics 121, no. 8 (2010): 1465-1482.	Zea_mays	ND	In_vitro_DM_degradability	SAC	ND_Chr_08	102415960	131137766	28721806	649	27
QTL_457	Truntzler, Marion, Yves Barrière, M. C. Sawkins, D. Lespinasse, J. Betran, Alain Charcosset, and Laurence Moreau. "Meta-analysis of QTL involved in silage quality of maize and comparison with the position of candidate genes." Theoretical and Applied Genetics 121, no. 8 (2010): 1465-1482.	Zea_mays	ND	In_vitro_DM_degradability	SAC	ND_Chr_09	147741889	159515291	11773402	576	25
QTL_458	Truntzler, Marion, Yves Barrière, M. C. Sawkins, D. Lespinasse, J. Betran, Alain Charcosset, and Laurence Moreau. "Meta-analysis of QTL involved in silage quality of maize and comparison with the position of candidate genes." Theoretical and Applied Genetics 121, no. 8 (2010): 1465-1482.	Zea_mays	ND	CW_degradability	SAC	ND_Chr_10	8543168	13554330	5011162	122	6
QTL_459	Truntzler, Marion, Yves Barrière, M. C. Sawkins, D. Lespinasse, J. Betran, Alain Charcosset, and Laurence Moreau. "Meta-analysis of QTL involved in silage quality of maize and comparison with the position of candidate genes." Theoretical and Applied Genetics 121, no. 8 (2010): 1465-1482.	Zea_mays	ND	Acid_detergent_fiber_(ADF)	CEL	ND_Chr_10	134476948	149118133	14641185	704	27
QTL_460	Truntzler, Marion, Yves Barrière, M. C. Sawkins, D. Lespinasse, J. Betran, Alain Charcosset, and Laurence Moreau. "Meta-analysis of QTL involved in silage quality of maize and comparison with the position of candidate genes." Theoretical and Applied Genetics 121, no. 8 (2010): 1465-1482.	Zea_mays	ND	Neutral_Detergent_Fiber	CEL	ND_Chr_10	137853898	145970507	8116609	385	18
QTL_461	Virlouvet, Laëtitia, Fadi El Hage, Yves Griveau, Marie-Pierre Jacquemot, Emilie Gineau, Aurélie Baldy, Sylvain Legay et al. "Water deficit-responsive QTLs for cell wall degradability and composition in maize at silage stage." Frontiers in plant science (2019): 488.	Zea_mays	ND	Cellulose_Content	CEL	ND_Chr_01	12481563	28765279	16283716	472	13
QTL_462	Virlouvet, Laëtitia, Fadi El Hage, Yves Griveau, Marie-Pierre Jacquemot, Emilie Gineau, Aurélie Baldy, Sylvain Legay et al. "Water deficit-responsive QTLs for cell wall degradability and composition in maize at silage stage." Frontiers in plant science (2019): 488.	Zea_mays	ND	Galactose	HEM	ND_Chr_01	12481563	28765279	16283716	472	13
QTL_463	Virlouvet, Laëtitia, Fadi El Hage, Yves Griveau, Marie-Pierre Jacquemot, Emilie Gineau, Aurélie Baldy, Sylvain Legay et al. "Water deficit-responsive QTLs for cell wall degradability and composition in maize at silage stage." Frontiers in plant science (2019): 488.	Zea_mays	ND	Hemicellulose_Content	HEM	ND_Chr_01	12481563	28765279	16283716	472	13
QTL_464	Virlouvet, Laëtitia, Fadi El Hage, Yves Griveau, Marie-Pierre Jacquemot, Emilie Gineau, Aurélie Baldy, Sylvain Legay et al. "Water deficit-responsive QTLs for cell wall degradability and composition in maize at silage stage." Frontiers in plant science (2019): 488.	Zea_mays	ND	Arabinose_Content	HEM	ND_Chr_01	16783620	28765279	11981659	345	9
QTL_465	Virlouvet, Laëtitia, Fadi El Hage, Yves Griveau, Marie-Pierre Jacquemot, Emilie Gineau, Aurélie Baldy, Sylvain Legay et al. "Water deficit-responsive QTLs for cell wall degradability and composition in maize at silage stage." Frontiers in plant science (2019): 488.	Zea_mays	ND	In_vitro_DM_degradability	SAC	ND_Chr_01	24206895	24931653	724758	10	0
QTL_466	Virlouvet, Laëtitia, Fadi El Hage, Yves Griveau, Marie-Pierre Jacquemot, Emilie Gineau, Aurélie Baldy, Sylvain Legay et al. "Water deficit-responsive QTLs for cell wall degradability and composition in maize at silage stage." Frontiers in plant science (2019): 488.	Zea_mays	ND	CW_degradability	SAC	ND_Chr_01	12481563	33215375	20733812	584	22
QTL_467	Virlouvet, Laëtitia, Fadi El Hage, Yves Griveau, Marie-Pierre Jacquemot, Emilie Gineau, Aurélie Baldy, Sylvain Legay et al. "Water deficit-responsive QTLs for cell wall degradability and composition in maize at silage stage." Frontiers in plant science (2019): 488.	Zea_mays	ND	Lignin_Content	LIG	ND_Chr_01	16783620	35888648	19105028	527	21
QTL_468	Virlouvet, Laëtitia, Fadi El Hage, Yves Griveau, Marie-Pierre Jacquemot, Emilie Gineau, Aurélie Baldy, Sylvain Legay et al. "Water deficit-responsive QTLs for cell wall degradability and composition in maize at silage stage." Frontiers in plant science (2019): 488.	Zea_mays	ND	Lignin_Content	LIG	ND_Chr_01	16783620	34959904	18176284	499	21
QTL_469	Virlouvet, Laëtitia, Fadi El Hage, Yves Griveau, Marie-Pierre Jacquemot, Emilie Gineau, Aurélie Baldy, Sylvain Legay et al. "Water deficit-responsive QTLs for cell wall degradability and composition in maize at silage stage." Frontiers in plant science (2019): 488.	Zea_mays	ND	Neutral_Detergent_Fiber	CEL	ND_Chr_01	52603123	72618444	20015321	498	17
QTL_470	Virlouvet, Laëtitia, Fadi El Hage, Yves Griveau, Marie-Pierre Jacquemot, Emilie Gineau, Aurélie Baldy, Sylvain Legay et al. "Water deficit-responsive QTLs for cell wall degradability and composition in maize at silage stage." Frontiers in plant science (2019): 488.	Zea_mays	ND	Cellulose_Content	CEL	ND_Chr_01	90329417	93072597	2743180	49	2
QTL_471	Virlouvet, Laëtitia, Fadi El Hage, Yves Griveau, Marie-Pierre Jacquemot, Emilie Gineau, Aurélie Baldy, Sylvain Legay et al. "Water deficit-responsive QTLs for cell wall degradability and composition in maize at silage stage." Frontiers in plant science (2019): 488.	Zea_mays	ND	Arabinose_Content	HEM	ND_Chr_01	121399796	154315179	32915383	302	7
QTL_472	Virlouvet, Laëtitia, Fadi El Hage, Yves Griveau, Marie-Pierre Jacquemot, Emilie Gineau, Aurélie Baldy, Sylvain Legay et al. "Water deficit-responsive QTLs for cell wall degradability and composition in maize at silage stage." Frontiers in plant science (2019): 488.	Zea_mays	ND	Monolignol_Ratio	LIG	ND_Chr_01	209790179	230720299	20930120	498	20
QTL_473	Virlouvet, Laëtitia, Fadi El Hage, Yves Griveau, Marie-Pierre Jacquemot, Emilie Gineau, Aurélie Baldy, Sylvain Legay et al. "Water deficit-responsive QTLs for cell wall degradability and composition in maize at silage stage." Frontiers in plant science (2019): 488.	Zea_mays	ND	Hemicellulose_Content	HEM	ND_Chr_01	229066748	229900443	833695	26	0
QTL_474	Virlouvet, Laëtitia, Fadi El Hage, Yves Griveau, Marie-Pierre Jacquemot, Emilie Gineau, Aurélie Baldy, Sylvain Legay et al. "Water deficit-responsive QTLs for cell wall degradability and composition in maize at silage stage." Frontiers in plant science (2019): 488.	Zea_mays	ND	Lignin_Content	LIG	ND_Chr_01	229900443	234261886	4361443	123	2
QTL_475	Virlouvet, Laëtitia, Fadi El Hage, Yves Griveau, Marie-Pierre Jacquemot, Emilie Gineau, Aurélie Baldy, Sylvain Legay et al. "Water deficit-responsive QTLs for cell wall degradability and composition in maize at silage stage." Frontiers in plant science (2019): 488.	Zea_mays	ND	Lignin_Content	LIG	ND_Chr_01	215611305	234261886	18650581	465	15
QTL_476	Virlouvet, Laëtitia, Fadi El Hage, Yves Griveau, Marie-Pierre Jacquemot, Emilie Gineau, Aurélie Baldy, Sylvain Legay et al. "Water deficit-responsive QTLs for cell wall degradability and composition in maize at silage stage." Frontiers in plant science (2019): 488.	Zea_mays	ND	CW_degradability	SAC	ND_Chr_01	202159620	239117185	36957565	914	37
QTL_477	Virlouvet, Laëtitia, Fadi El Hage, Yves Griveau, Marie-Pierre Jacquemot, Emilie Gineau, Aurélie Baldy, Sylvain Legay et al. "Water deficit-responsive QTLs for cell wall degradability and composition in maize at silage stage." Frontiers in plant science (2019): 488.	Zea_mays	ND	Lignin_Content	LIG	ND_Chr_01	266158328	287716054	21557726	639	22
QTL_478	Virlouvet, Laëtitia, Fadi El Hage, Yves Griveau, Marie-Pierre Jacquemot, Emilie Gineau, Aurélie Baldy, Sylvain Legay et al. "Water deficit-responsive QTLs for cell wall degradability and composition in maize at silage stage." Frontiers in plant science (2019): 488.	Zea_mays	ND	Lignin_Content	LIG	ND_Chr_01	266158328	286850419	20692091	639	22
QTL_479	Virlouvet, Laëtitia, Fadi El Hage, Yves Griveau, Marie-Pierre Jacquemot, Emilie Gineau, Aurélie Baldy, Sylvain Legay et al. "Water deficit-responsive QTLs for cell wall degradability and composition in maize at silage stage." Frontiers in plant science (2019): 488.	Zea_mays	ND	Monolignol_Ratio	LIG	ND_Chr_01	277844338	279187357	1343019	42	1
QTL_480	Virlouvet, Laëtitia, Fadi El Hage, Yves Griveau, Marie-Pierre Jacquemot, Emilie Gineau, Aurélie Baldy, Sylvain Legay et al. "Water deficit-responsive QTLs for cell wall degradability and composition in maize at silage stage." Frontiers in plant science (2019): 488.	Zea_mays	ND	Monolignol_Ratio	LIG	ND_Chr_01	277844338	287488883	9644545	341	11
QTL_481	Virlouvet, Laëtitia, Fadi El Hage, Yves Griveau, Marie-Pierre Jacquemot, Emilie Gineau, Aurélie Baldy, Sylvain Legay et al. "Water deficit-responsive QTLs for cell wall degradability and composition in maize at silage stage." Frontiers in plant science (2019): 488.	Zea_mays	ND	Hemicellulose_Content	HEM	ND_Chr_01	266158328	286850419	20692091	639	22
QTL_482	Virlouvet, Laëtitia, Fadi El Hage, Yves Griveau, Marie-Pierre Jacquemot, Emilie Gineau, Aurélie Baldy, Sylvain Legay et al. "Water deficit-responsive QTLs for cell wall degradability and composition in maize at silage stage." Frontiers in plant science (2019): 488.	Zea_mays	ND	CW_degradability	SAC	ND_Chr_01	278516115	286850419	8334304	283	11
QTL_483	Virlouvet, Laëtitia, Fadi El Hage, Yves Griveau, Marie-Pierre Jacquemot, Emilie Gineau, Aurélie Baldy, Sylvain Legay et al. "Water deficit-responsive QTLs for cell wall degradability and composition in maize at silage stage." Frontiers in plant science (2019): 488.	Zea_mays	ND	Monolignol_Ratio	LIG	ND_Chr_01	266158328	287716054	21557726	639	22
QTL_484	Virlouvet, Laëtitia, Fadi El Hage, Yves Griveau, Marie-Pierre Jacquemot, Emilie Gineau, Aurélie Baldy, Sylvain Legay et al. "Water deficit-responsive QTLs for cell wall degradability and composition in maize at silage stage." Frontiers in plant science (2019): 488.	Zea_mays	ND	Monolignol_Ratio	LIG	ND_Chr_02	4052709	13299880	9247171	466	22
QTL_485	Virlouvet, Laëtitia, Fadi El Hage, Yves Griveau, Marie-Pierre Jacquemot, Emilie Gineau, Aurélie Baldy, Sylvain Legay et al. "Water deficit-responsive QTLs for cell wall degradability and composition in maize at silage stage." Frontiers in plant science (2019): 488.	Zea_mays	ND	Lignin_Content	LIG	ND_Chr_02	3558065	4052709	494644	28	2
QTL_486	Virlouvet, Laëtitia, Fadi El Hage, Yves Griveau, Marie-Pierre Jacquemot, Emilie Gineau, Aurélie Baldy, Sylvain Legay et al. "Water deficit-responsive QTLs for cell wall degradability and composition in maize at silage stage." Frontiers in plant science (2019): 488.	Zea_mays	ND	Arabinose_Content	HEM	ND_Chr_02	3558065	10596791	7038726	363	18
QTL_487	Virlouvet, Laëtitia, Fadi El Hage, Yves Griveau, Marie-Pierre Jacquemot, Emilie Gineau, Aurélie Baldy, Sylvain Legay et al. "Water deficit-responsive QTLs for cell wall degradability and composition in maize at silage stage." Frontiers in plant science (2019): 488.	Zea_mays	ND	Cellulose_Content	CEL	ND_Chr_02	3558065	4052709	494644	28	2
QTL_488	Virlouvet, Laëtitia, Fadi El Hage, Yves Griveau, Marie-Pierre Jacquemot, Emilie Gineau, Aurélie Baldy, Sylvain Legay et al. "Water deficit-responsive QTLs for cell wall degradability and composition in maize at silage stage." Frontiers in plant science (2019): 488.	Zea_mays	ND	Hemicellulose_Content	HEM	ND_Chr_02	3558065	4052709	494644	28	2
QTL_489	Virlouvet, Laëtitia, Fadi El Hage, Yves Griveau, Marie-Pierre Jacquemot, Emilie Gineau, Aurélie Baldy, Sylvain Legay et al. "Water deficit-responsive QTLs for cell wall degradability and composition in maize at silage stage." Frontiers in plant science (2019): 488.	Zea_mays	ND	Neutral_Detergent_Fiber	CEL	ND_Chr_02	6015119	8582363	2567244	132	7
QTL_490	Virlouvet, Laëtitia, Fadi El Hage, Yves Griveau, Marie-Pierre Jacquemot, Emilie Gineau, Aurélie Baldy, Sylvain Legay et al. "Water deficit-responsive QTLs for cell wall degradability and composition in maize at silage stage." Frontiers in plant science (2019): 488.	Zea_mays	ND	Monolignol_Ratio	LIG	ND_Chr_02	6015119	13521312	7506193	362	17
QTL_491	Virlouvet, Laëtitia, Fadi El Hage, Yves Griveau, Marie-Pierre Jacquemot, Emilie Gineau, Aurélie Baldy, Sylvain Legay et al. "Water deficit-responsive QTLs for cell wall degradability and composition in maize at silage stage." Frontiers in plant science (2019): 488.	Zea_mays	ND	Cellulose_Content	CEL	ND_Chr_02	9009204	13299880	4290676	208	9
QTL_492	Virlouvet, Laëtitia, Fadi El Hage, Yves Griveau, Marie-Pierre Jacquemot, Emilie Gineau, Aurélie Baldy, Sylvain Legay et al. "Water deficit-responsive QTLs for cell wall degradability and composition in maize at silage stage." Frontiers in plant science (2019): 488.	Zea_mays	ND	Hemicellulose_Content	HEM	ND_Chr_02	9009204	13299880	4290676	208	9
QTL_493	Virlouvet, Laëtitia, Fadi El Hage, Yves Griveau, Marie-Pierre Jacquemot, Emilie Gineau, Aurélie Baldy, Sylvain Legay et al. "Water deficit-responsive QTLs for cell wall degradability and composition in maize at silage stage." Frontiers in plant science (2019): 488.	Zea_mays	ND	Lignin_Content	LIG	ND_Chr_02	11947082	12113980	166898	13	0
QTL_494	Virlouvet, Laëtitia, Fadi El Hage, Yves Griveau, Marie-Pierre Jacquemot, Emilie Gineau, Aurélie Baldy, Sylvain Legay et al. "Water deficit-responsive QTLs for cell wall degradability and composition in maize at silage stage." Frontiers in plant science (2019): 488.	Zea_mays	ND	Lignin_Content	LIG	ND_Chr_02	38292452	40704116	2411664	77	1
QTL_495	Virlouvet, Laëtitia, Fadi El Hage, Yves Griveau, Marie-Pierre Jacquemot, Emilie Gineau, Aurélie Baldy, Sylvain Legay et al. "Water deficit-responsive QTLs for cell wall degradability and composition in maize at silage stage." Frontiers in plant science (2019): 488.	Zea_mays	ND	CW_degradability	SAC	ND_Chr_02	38292452	41244499	2952047	88	1
QTL_496	Virlouvet, Laëtitia, Fadi El Hage, Yves Griveau, Marie-Pierre Jacquemot, Emilie Gineau, Aurélie Baldy, Sylvain Legay et al. "Water deficit-responsive QTLs for cell wall degradability and composition in maize at silage stage." Frontiers in plant science (2019): 488.	Zea_mays	ND	Lignin_Content	LIG	ND_Chr_02	85922222	125265782	39343560	480	11
QTL_497	Virlouvet, Laëtitia, Fadi El Hage, Yves Griveau, Marie-Pierre Jacquemot, Emilie Gineau, Aurélie Baldy, Sylvain Legay et al. "Water deficit-responsive QTLs for cell wall degradability and composition in maize at silage stage." Frontiers in plant science (2019): 488.	Zea_mays	ND	CW_degradability	SAC	ND_Chr_02	85922222	125265782	39343560	480	11
QTL_498	Virlouvet, Laëtitia, Fadi El Hage, Yves Griveau, Marie-Pierre Jacquemot, Emilie Gineau, Aurélie Baldy, Sylvain Legay et al. "Water deficit-responsive QTLs for cell wall degradability and composition in maize at silage stage." Frontiers in plant science (2019): 488.	Zea_mays	ND	Monolignol_Ratio	LIG	ND_Chr_02	172844204	187635209	14791005	336	11
QTL_499	Virlouvet, Laëtitia, Fadi El Hage, Yves Griveau, Marie-Pierre Jacquemot, Emilie Gineau, Aurélie Baldy, Sylvain Legay et al. "Water deficit-responsive QTLs for cell wall degradability and composition in maize at silage stage." Frontiers in plant science (2019): 488.	Zea_mays	ND	CW_degradability	SAC	ND_Chr_02	185399318	206081027	20681709	624	15
QTL_500	Virlouvet, Laëtitia, Fadi El Hage, Yves Griveau, Marie-Pierre Jacquemot, Emilie Gineau, Aurélie Baldy, Sylvain Legay et al. "Water deficit-responsive QTLs for cell wall degradability and composition in maize at silage stage." Frontiers in plant science (2019): 488.	Zea_mays	ND	Lignin_Content	LIG	ND_Chr_02	185399318	196534429	11135111	296	6
QTL_501	Virlouvet, Laëtitia, Fadi El Hage, Yves Griveau, Marie-Pierre Jacquemot, Emilie Gineau, Aurélie Baldy, Sylvain Legay et al. "Water deficit-responsive QTLs for cell wall degradability and composition in maize at silage stage." Frontiers in plant science (2019): 488.	Zea_mays	ND	Xylose_Content	HEM	ND_Chr_02	180661341	204467808	23806467	686	21
QTL_502	Virlouvet, Laëtitia, Fadi El Hage, Yves Griveau, Marie-Pierre Jacquemot, Emilie Gineau, Aurélie Baldy, Sylvain Legay et al. "Water deficit-responsive QTLs for cell wall degradability and composition in maize at silage stage." Frontiers in plant science (2019): 488.	Zea_mays	ND	Neutral_Detergent_Fiber	CEL	ND_Chr_03	2118128	2778924	660796	38	1
QTL_503	Virlouvet, Laëtitia, Fadi El Hage, Yves Griveau, Marie-Pierre Jacquemot, Emilie Gineau, Aurélie Baldy, Sylvain Legay et al. "Water deficit-responsive QTLs for cell wall degradability and composition in maize at silage stage." Frontiers in plant science (2019): 488.	Zea_mays	ND	In_vitro_DM_degradability	SAC	ND_Chr_03	2118128	2778924	660796	38	1
QTL_504	Virlouvet, Laëtitia, Fadi El Hage, Yves Griveau, Marie-Pierre Jacquemot, Emilie Gineau, Aurélie Baldy, Sylvain Legay et al. "Water deficit-responsive QTLs for cell wall degradability and composition in maize at silage stage." Frontiers in plant science (2019): 488.	Zea_mays	ND	Neutral_Detergent_Fiber	CEL	ND_Chr_03	1967831	2778924	811093	48	1
QTL_505	Virlouvet, Laëtitia, Fadi El Hage, Yves Griveau, Marie-Pierre Jacquemot, Emilie Gineau, Aurélie Baldy, Sylvain Legay et al. "Water deficit-responsive QTLs for cell wall degradability and composition in maize at silage stage." Frontiers in plant science (2019): 488.	Zea_mays	ND	Neutral_Detergent_Fiber	CEL	ND_Chr_03	5671559	7937912	2266353	76	2
QTL_506	Virlouvet, Laëtitia, Fadi El Hage, Yves Griveau, Marie-Pierre Jacquemot, Emilie Gineau, Aurélie Baldy, Sylvain Legay et al. "Water deficit-responsive QTLs for cell wall degradability and composition in maize at silage stage." Frontiers in plant science (2019): 488.	Zea_mays	ND	In_vitro_DM_degradability	SAC	ND_Chr_03	5885090	10517917	4632827	148	6
QTL_507	Virlouvet, Laëtitia, Fadi El Hage, Yves Griveau, Marie-Pierre Jacquemot, Emilie Gineau, Aurélie Baldy, Sylvain Legay et al. "Water deficit-responsive QTLs for cell wall degradability and composition in maize at silage stage." Frontiers in plant science (2019): 488.	Zea_mays	ND	Lignin_Content	LIG	ND_Chr_03	10517917	15741839	5223922	160	9
QTL_508	Virlouvet, Laëtitia, Fadi El Hage, Yves Griveau, Marie-Pierre Jacquemot, Emilie Gineau, Aurélie Baldy, Sylvain Legay et al. "Water deficit-responsive QTLs for cell wall degradability and composition in maize at silage stage." Frontiers in plant science (2019): 488.	Zea_mays	ND	Lignin_Content	LIG	ND_Chr_03	15434794	32249869	16815075	353	13
QTL_509	Virlouvet, Laëtitia, Fadi El Hage, Yves Griveau, Marie-Pierre Jacquemot, Emilie Gineau, Aurélie Baldy, Sylvain Legay et al. "Water deficit-responsive QTLs for cell wall degradability and composition in maize at silage stage." Frontiers in plant science (2019): 488.	Zea_mays	ND	Monolignol_Ratio	LIG	ND_Chr_03	136380465	173586135	37205670	796	31
QTL_510	Virlouvet, Laëtitia, Fadi El Hage, Yves Griveau, Marie-Pierre Jacquemot, Emilie Gineau, Aurélie Baldy, Sylvain Legay et al. "Water deficit-responsive QTLs for cell wall degradability and composition in maize at silage stage." Frontiers in plant science (2019): 488.	Zea_mays	ND	BO4_bonds_in_lignin	LIG	ND_Chr_03	136380465	173586135	37205670	796	31
QTL_511	Virlouvet, Laëtitia, Fadi El Hage, Yves Griveau, Marie-Pierre Jacquemot, Emilie Gineau, Aurélie Baldy, Sylvain Legay et al. "Water deficit-responsive QTLs for cell wall degradability and composition in maize at silage stage." Frontiers in plant science (2019): 488.	Zea_mays	ND	BO4_bonds_in_lignin	LIG	ND_Chr_03	117076735	157085264	40008529	808	20
QTL_512	Virlouvet, Laëtitia, Fadi El Hage, Yves Griveau, Marie-Pierre Jacquemot, Emilie Gineau, Aurélie Baldy, Sylvain Legay et al. "Water deficit-responsive QTLs for cell wall degradability and composition in maize at silage stage." Frontiers in plant science (2019): 488.	Zea_mays	ND	Lignin_Content	LIG	ND_Chr_03	164975154	172806460	7831306	143	8
QTL_513	Virlouvet, Laëtitia, Fadi El Hage, Yves Griveau, Marie-Pierre Jacquemot, Emilie Gineau, Aurélie Baldy, Sylvain Legay et al. "Water deficit-responsive QTLs for cell wall degradability and composition in maize at silage stage." Frontiers in plant science (2019): 488.	Zea_mays	ND	CW_degradability	SAC	ND_Chr_03	145178596	178411143	33232547	728	27
QTL_514	Virlouvet, Laëtitia, Fadi El Hage, Yves Griveau, Marie-Pierre Jacquemot, Emilie Gineau, Aurélie Baldy, Sylvain Legay et al. "Water deficit-responsive QTLs for cell wall degradability and composition in maize at silage stage." Frontiers in plant science (2019): 488.	Zea_mays	ND	Monolignol_Ratio	LIG	ND_Chr_03	142730556	173586135	30855579	661	24
QTL_515	Virlouvet, Laëtitia, Fadi El Hage, Yves Griveau, Marie-Pierre Jacquemot, Emilie Gineau, Aurélie Baldy, Sylvain Legay et al. "Water deficit-responsive QTLs for cell wall degradability and composition in maize at silage stage." Frontiers in plant science (2019): 488.	Zea_mays	ND	Xylose_Content	HEM	ND_Chr_03	159817712	197405566	37587854	938	45
QTL_516	Virlouvet, Laëtitia, Fadi El Hage, Yves Griveau, Marie-Pierre Jacquemot, Emilie Gineau, Aurélie Baldy, Sylvain Legay et al. "Water deficit-responsive QTLs for cell wall degradability and composition in maize at silage stage." Frontiers in plant science (2019): 488.	Zea_mays	ND	Neutral_Detergent_Fiber	CEL	ND_Chr_03	199402209	206601618	7199409	224	15
QTL_517	Virlouvet, Laëtitia, Fadi El Hage, Yves Griveau, Marie-Pierre Jacquemot, Emilie Gineau, Aurélie Baldy, Sylvain Legay et al. "Water deficit-responsive QTLs for cell wall degradability and composition in maize at silage stage." Frontiers in plant science (2019): 488.	Zea_mays	ND	Neutral_Detergent_Fiber	CEL	ND_Chr_03	223306078	226809172	3503094	114	3
QTL_518	Virlouvet, Laëtitia, Fadi El Hage, Yves Griveau, Marie-Pierre Jacquemot, Emilie Gineau, Aurélie Baldy, Sylvain Legay et al. "Water deficit-responsive QTLs for cell wall degradability and composition in maize at silage stage." Frontiers in plant science (2019): 488.	Zea_mays	ND	Cellulose_Content	CEL	ND_Chr_04	30681	1492953	1462272	41	1
QTL_519	Virlouvet, Laëtitia, Fadi El Hage, Yves Griveau, Marie-Pierre Jacquemot, Emilie Gineau, Aurélie Baldy, Sylvain Legay et al. "Water deficit-responsive QTLs for cell wall degradability and composition in maize at silage stage." Frontiers in plant science (2019): 488.	Zea_mays	ND	Hemicellulose_Content	HEM	ND_Chr_04	30681	1492953	1462272	41	1
QTL_520	Virlouvet, Laëtitia, Fadi El Hage, Yves Griveau, Marie-Pierre Jacquemot, Emilie Gineau, Aurélie Baldy, Sylvain Legay et al. "Water deficit-responsive QTLs for cell wall degradability and composition in maize at silage stage." Frontiers in plant science (2019): 488.	Zea_mays	ND	CW_degradability	SAC	ND_Chr_04	30681	1492953	1462272	41	1
QTL_521	Virlouvet, Laëtitia, Fadi El Hage, Yves Griveau, Marie-Pierre Jacquemot, Emilie Gineau, Aurélie Baldy, Sylvain Legay et al. "Water deficit-responsive QTLs for cell wall degradability and composition in maize at silage stage." Frontiers in plant science (2019): 488.	Zea_mays	ND	In_vitro_DM_degradability	SAC	ND_Chr_04	30681	7313082	7282401	310	11
QTL_522	Virlouvet, Laëtitia, Fadi El Hage, Yves Griveau, Marie-Pierre Jacquemot, Emilie Gineau, Aurélie Baldy, Sylvain Legay et al. "Water deficit-responsive QTLs for cell wall degradability and composition in maize at silage stage." Frontiers in plant science (2019): 488.	Zea_mays	ND	Neutral_Detergent_Fiber	CEL	ND_Chr_04	1492953	10033504	8540551	343	21
QTL_523	Virlouvet, Laëtitia, Fadi El Hage, Yves Griveau, Marie-Pierre Jacquemot, Emilie Gineau, Aurélie Baldy, Sylvain Legay et al. "Water deficit-responsive QTLs for cell wall degradability and composition in maize at silage stage." Frontiers in plant science (2019): 488.	Zea_mays	ND	In_vitro_DM_degradability	SAC	ND_Chr_04	7313082	10033504	2720422	74	11
QTL_524	Virlouvet, Laëtitia, Fadi El Hage, Yves Griveau, Marie-Pierre Jacquemot, Emilie Gineau, Aurélie Baldy, Sylvain Legay et al. "Water deficit-responsive QTLs for cell wall degradability and composition in maize at silage stage." Frontiers in plant science (2019): 488.	Zea_mays	ND	Lignin_Content	LIG	ND_Chr_04	35552090	45122803	9570713	248	3
QTL_525	Virlouvet, Laëtitia, Fadi El Hage, Yves Griveau, Marie-Pierre Jacquemot, Emilie Gineau, Aurélie Baldy, Sylvain Legay et al. "Water deficit-responsive QTLs for cell wall degradability and composition in maize at silage stage." Frontiers in plant science (2019): 488.	Zea_mays	ND	Cellulose_Content	CEL	ND_Chr_04	38287759	45122803	6835044	176	2
QTL_526	Virlouvet, Laëtitia, Fadi El Hage, Yves Griveau, Marie-Pierre Jacquemot, Emilie Gineau, Aurélie Baldy, Sylvain Legay et al. "Water deficit-responsive QTLs for cell wall degradability and composition in maize at silage stage." Frontiers in plant science (2019): 488.	Zea_mays	ND	Hemicellulose_Content	HEM	ND_Chr_04	38287759	45122803	6835044	176	2
QTL_527	Virlouvet, Laëtitia, Fadi El Hage, Yves Griveau, Marie-Pierre Jacquemot, Emilie Gineau, Aurélie Baldy, Sylvain Legay et al. "Water deficit-responsive QTLs for cell wall degradability and composition in maize at silage stage." Frontiers in plant science (2019): 488.	Zea_mays	ND	CW_degradability	SAC	ND_Chr_04	35552090	72820801	37268711	619	9
QTL_528	Virlouvet, Laëtitia, Fadi El Hage, Yves Griveau, Marie-Pierre Jacquemot, Emilie Gineau, Aurélie Baldy, Sylvain Legay et al. "Water deficit-responsive QTLs for cell wall degradability and composition in maize at silage stage." Frontiers in plant science (2019): 488.	Zea_mays	ND	Hemicellulose_Content	HEM	ND_Chr_04	145732303	159994552	14262249	290	12
QTL_529	Virlouvet, Laëtitia, Fadi El Hage, Yves Griveau, Marie-Pierre Jacquemot, Emilie Gineau, Aurélie Baldy, Sylvain Legay et al. "Water deficit-responsive QTLs for cell wall degradability and composition in maize at silage stage." Frontiers in plant science (2019): 488.	Zea_mays	ND	CW_degradability	SAC	ND_Chr_04	153474293	157119223	3644930	73	4
QTL_530	Virlouvet, Laëtitia, Fadi El Hage, Yves Griveau, Marie-Pierre Jacquemot, Emilie Gineau, Aurélie Baldy, Sylvain Legay et al. "Water deficit-responsive QTLs for cell wall degradability and composition in maize at silage stage." Frontiers in plant science (2019): 488.	Zea_mays	ND	Cellulose_Content	CEL	ND_Chr_04	153474293	157119223	3644930	73	4
QTL_531	Virlouvet, Laëtitia, Fadi El Hage, Yves Griveau, Marie-Pierre Jacquemot, Emilie Gineau, Aurélie Baldy, Sylvain Legay et al. "Water deficit-responsive QTLs for cell wall degradability and composition in maize at silage stage." Frontiers in plant science (2019): 488.	Zea_mays	ND	Monolignol_Ratio	LIG	ND_Chr_04	163994489	171215058	7220569	230	4
QTL_532	Virlouvet, Laëtitia, Fadi El Hage, Yves Griveau, Marie-Pierre Jacquemot, Emilie Gineau, Aurélie Baldy, Sylvain Legay et al. "Water deficit-responsive QTLs for cell wall degradability and composition in maize at silage stage." Frontiers in plant science (2019): 488.	Zea_mays	ND	Neutral_Detergent_Fiber	CEL	ND_Chr_04	162291767	172080571	9788804	297	5
QTL_533	Virlouvet, Laëtitia, Fadi El Hage, Yves Griveau, Marie-Pierre Jacquemot, Emilie Gineau, Aurélie Baldy, Sylvain Legay et al. "Water deficit-responsive QTLs for cell wall degradability and composition in maize at silage stage." Frontiers in plant science (2019): 488.	Zea_mays	ND	Monolignol_Ratio	LIG	ND_Chr_04	172080571	179629786	7549215	270	9
QTL_534	Virlouvet, Laëtitia, Fadi El Hage, Yves Griveau, Marie-Pierre Jacquemot, Emilie Gineau, Aurélie Baldy, Sylvain Legay et al. "Water deficit-responsive QTLs for cell wall degradability and composition in maize at silage stage." Frontiers in plant science (2019): 488.	Zea_mays	ND	Lignin_Content	LIG	ND_Chr_04	230884522	231509399	624877	16	0
QTL_535	Virlouvet, Laëtitia, Fadi El Hage, Yves Griveau, Marie-Pierre Jacquemot, Emilie Gineau, Aurélie Baldy, Sylvain Legay et al. "Water deficit-responsive QTLs for cell wall degradability and composition in maize at silage stage." Frontiers in plant science (2019): 488.	Zea_mays	ND	Monolignol_Ratio	LIG	ND_Chr_05	5924352	6334004	409652	23	1
QTL_536	Virlouvet, Laëtitia, Fadi El Hage, Yves Griveau, Marie-Pierre Jacquemot, Emilie Gineau, Aurélie Baldy, Sylvain Legay et al. "Water deficit-responsive QTLs for cell wall degradability and composition in maize at silage stage." Frontiers in plant science (2019): 488.	Zea_mays	ND	Xylose_Content	HEM	ND_Chr_05	5924352	6675642	751290	43	3
QTL_537	Virlouvet, Laëtitia, Fadi El Hage, Yves Griveau, Marie-Pierre Jacquemot, Emilie Gineau, Aurélie Baldy, Sylvain Legay et al. "Water deficit-responsive QTLs for cell wall degradability and composition in maize at silage stage." Frontiers in plant science (2019): 488.	Zea_mays	ND	In_vitro_DM_degradability	SAC	ND_Chr_05	9736441	10898248	1161807	60	4
QTL_538	Virlouvet, Laëtitia, Fadi El Hage, Yves Griveau, Marie-Pierre Jacquemot, Emilie Gineau, Aurélie Baldy, Sylvain Legay et al. "Water deficit-responsive QTLs for cell wall degradability and composition in maize at silage stage." Frontiers in plant science (2019): 488.	Zea_mays	ND	Monolignol_Ratio	LIG	ND_Chr_05	145216630	167586905	22370275	420	17
QTL_539	Virlouvet, Laëtitia, Fadi El Hage, Yves Griveau, Marie-Pierre Jacquemot, Emilie Gineau, Aurélie Baldy, Sylvain Legay et al. "Water deficit-responsive QTLs for cell wall degradability and composition in maize at silage stage." Frontiers in plant science (2019): 488.	Zea_mays	ND	Galactose	HEM	ND_Chr_05	179933337	182592061	2658724	68	1
QTL_540	Virlouvet, Laëtitia, Fadi El Hage, Yves Griveau, Marie-Pierre Jacquemot, Emilie Gineau, Aurélie Baldy, Sylvain Legay et al. "Water deficit-responsive QTLs for cell wall degradability and composition in maize at silage stage." Frontiers in plant science (2019): 488.	Zea_mays	ND	Arabinose_Content	HEM	ND_Chr_05	167586905	188833072	21246167	602	12
QTL_541	Virlouvet, Laëtitia, Fadi El Hage, Yves Griveau, Marie-Pierre Jacquemot, Emilie Gineau, Aurélie Baldy, Sylvain Legay et al. "Water deficit-responsive QTLs for cell wall degradability and composition in maize at silage stage." Frontiers in plant science (2019): 488.	Zea_mays	ND	Xylose_Content	HEM	ND_Chr_05	169456575	175615732	6159157	164	3
QTL_542	Virlouvet, Laëtitia, Fadi El Hage, Yves Griveau, Marie-Pierre Jacquemot, Emilie Gineau, Aurélie Baldy, Sylvain Legay et al. "Water deficit-responsive QTLs for cell wall degradability and composition in maize at silage stage." Frontiers in plant science (2019): 488.	Zea_mays	ND	Lignin_Content	LIG	ND_Chr_05	188128327	191088426	2960099	81	2
QTL_543	Virlouvet, Laëtitia, Fadi El Hage, Yves Griveau, Marie-Pierre Jacquemot, Emilie Gineau, Aurélie Baldy, Sylvain Legay et al. "Water deficit-responsive QTLs for cell wall degradability and composition in maize at silage stage." Frontiers in plant science (2019): 488.	Zea_mays	ND	Lignin_Content	LIG	ND_Chr_05	188128327	191088426	2960099	81	2
QTL_544	Virlouvet, Laëtitia, Fadi El Hage, Yves Griveau, Marie-Pierre Jacquemot, Emilie Gineau, Aurélie Baldy, Sylvain Legay et al. "Water deficit-responsive QTLs for cell wall degradability and composition in maize at silage stage." Frontiers in plant science (2019): 488.	Zea_mays	ND	In_vitro_DM_degradability	SAC	ND_Chr_05	199389829	204866581	5476752	144	2
QTL_545	Virlouvet, Laëtitia, Fadi El Hage, Yves Griveau, Marie-Pierre Jacquemot, Emilie Gineau, Aurélie Baldy, Sylvain Legay et al. "Water deficit-responsive QTLs for cell wall degradability and composition in maize at silage stage." Frontiers in plant science (2019): 488.	Zea_mays	ND	Neutral_Detergent_Fiber	CEL	ND_Chr_05	199389829	204866581	5476752	144	2
QTL_546	Virlouvet, Laëtitia, Fadi El Hage, Yves Griveau, Marie-Pierre Jacquemot, Emilie Gineau, Aurélie Baldy, Sylvain Legay et al. "Water deficit-responsive QTLs for cell wall degradability and composition in maize at silage stage." Frontiers in plant science (2019): 488.	Zea_mays	ND	Arabinose_Content	HEM	ND_Chr_06	36622435	39891910	3269475	89	4
QTL_547	Virlouvet, Laëtitia, Fadi El Hage, Yves Griveau, Marie-Pierre Jacquemot, Emilie Gineau, Aurélie Baldy, Sylvain Legay et al. "Water deficit-responsive QTLs for cell wall degradability and composition in maize at silage stage." Frontiers in plant science (2019): 488.	Zea_mays	ND	CW_degradability	SAC	ND_Chr_06	36622435	39891910	3269475	89	4
QTL_548	Virlouvet, Laëtitia, Fadi El Hage, Yves Griveau, Marie-Pierre Jacquemot, Emilie Gineau, Aurélie Baldy, Sylvain Legay et al. "Water deficit-responsive QTLs for cell wall degradability and composition in maize at silage stage." Frontiers in plant science (2019): 488.	Zea_mays	ND	In_vitro_DM_degradability	SAC	ND_Chr_06	36622435	66349375	29726940	359	11
QTL_549	Virlouvet, Laëtitia, Fadi El Hage, Yves Griveau, Marie-Pierre Jacquemot, Emilie Gineau, Aurélie Baldy, Sylvain Legay et al. "Water deficit-responsive QTLs for cell wall degradability and composition in maize at silage stage." Frontiers in plant science (2019): 488.	Zea_mays	ND	Monolignol_Ratio	LIG	ND_Chr_06	110436705	112602724	2166019	65	3
QTL_550	Virlouvet, Laëtitia, Fadi El Hage, Yves Griveau, Marie-Pierre Jacquemot, Emilie Gineau, Aurélie Baldy, Sylvain Legay et al. "Water deficit-responsive QTLs for cell wall degradability and composition in maize at silage stage." Frontiers in plant science (2019): 488.	Zea_mays	ND	Cellulose_Content	CEL	ND_Chr_06	102681086	107360458	4679372	137	3
QTL_551	Virlouvet, Laëtitia, Fadi El Hage, Yves Griveau, Marie-Pierre Jacquemot, Emilie Gineau, Aurélie Baldy, Sylvain Legay et al. "Water deficit-responsive QTLs for cell wall degradability and composition in maize at silage stage." Frontiers in plant science (2019): 488.	Zea_mays	ND	Galactose	HEM	ND_Chr_06	107360458	110436705	3076247	99	6
QTL_552	Virlouvet, Laëtitia, Fadi El Hage, Yves Griveau, Marie-Pierre Jacquemot, Emilie Gineau, Aurélie Baldy, Sylvain Legay et al. "Water deficit-responsive QTLs for cell wall degradability and composition in maize at silage stage." Frontiers in plant science (2019): 488.	Zea_mays	ND	In_vitro_DM_degradability	SAC	ND_Chr_06	91640962	115756504	24115542	660	26
QTL_553	Virlouvet, Laëtitia, Fadi El Hage, Yves Griveau, Marie-Pierre Jacquemot, Emilie Gineau, Aurélie Baldy, Sylvain Legay et al. "Water deficit-responsive QTLs for cell wall degradability and composition in maize at silage stage." Frontiers in plant science (2019): 488.	Zea_mays	ND	Neutral_Detergent_Fiber	CEL	ND_Chr_06	98574047	115756504	17182457	487	21
QTL_554	Virlouvet, Laëtitia, Fadi El Hage, Yves Griveau, Marie-Pierre Jacquemot, Emilie Gineau, Aurélie Baldy, Sylvain Legay et al. "Water deficit-responsive QTLs for cell wall degradability and composition in maize at silage stage." Frontiers in plant science (2019): 488.	Zea_mays	ND	Monolignol_Ratio	LIG	ND_Chr_06	107360458	118694378	11333920	314	17
QTL_555	Virlouvet, Laëtitia, Fadi El Hage, Yves Griveau, Marie-Pierre Jacquemot, Emilie Gineau, Aurélie Baldy, Sylvain Legay et al. "Water deficit-responsive QTLs for cell wall degradability and composition in maize at silage stage." Frontiers in plant science (2019): 488.	Zea_mays	ND	Xylose_Content	HEM	ND_Chr_06	106804662	143128749	36324087	998	49
QTL_556	Virlouvet, Laëtitia, Fadi El Hage, Yves Griveau, Marie-Pierre Jacquemot, Emilie Gineau, Aurélie Baldy, Sylvain Legay et al. "Water deficit-responsive QTLs for cell wall degradability and composition in maize at silage stage." Frontiers in plant science (2019): 488.	Zea_mays	ND	Hemicellulose_Content	HEM	ND_Chr_06	122664525	129841592	7177067	194	10
QTL_557	Virlouvet, Laëtitia, Fadi El Hage, Yves Griveau, Marie-Pierre Jacquemot, Emilie Gineau, Aurélie Baldy, Sylvain Legay et al. "Water deficit-responsive QTLs for cell wall degradability and composition in maize at silage stage." Frontiers in plant science (2019): 488.	Zea_mays	ND	In_vitro_DM_degradability	SAC	ND_Chr_06	112602724	132189790	19587066	478	23
QTL_558	Virlouvet, Laëtitia, Fadi El Hage, Yves Griveau, Marie-Pierre Jacquemot, Emilie Gineau, Aurélie Baldy, Sylvain Legay et al. "Water deficit-responsive QTLs for cell wall degradability and composition in maize at silage stage." Frontiers in plant science (2019): 488.	Zea_mays	ND	Neutral_Detergent_Fiber	CEL	ND_Chr_06	106804662	143027879	36223217	996	49
QTL_559	Virlouvet, Laëtitia, Fadi El Hage, Yves Griveau, Marie-Pierre Jacquemot, Emilie Gineau, Aurélie Baldy, Sylvain Legay et al. "Water deficit-responsive QTLs for cell wall degradability and composition in maize at silage stage." Frontiers in plant science (2019): 488.	Zea_mays	ND	Monolignol_Ratio	LIG	ND_Chr_06	115756504	141414049	25657545	671	35
QTL_560	Virlouvet, Laëtitia, Fadi El Hage, Yves Griveau, Marie-Pierre Jacquemot, Emilie Gineau, Aurélie Baldy, Sylvain Legay et al. "Water deficit-responsive QTLs for cell wall degradability and composition in maize at silage stage." Frontiers in plant science (2019): 488.	Zea_mays	ND	Lignin_Content	LIG	ND_Chr_06	115756504	144374218	28617714	756	39
QTL_561	Virlouvet, Laëtitia, Fadi El Hage, Yves Griveau, Marie-Pierre Jacquemot, Emilie Gineau, Aurélie Baldy, Sylvain Legay et al. "Water deficit-responsive QTLs for cell wall degradability and composition in maize at silage stage." Frontiers in plant science (2019): 488.	Zea_mays	ND	Lignin_Content	LIG	ND_Chr_06	122664525	144374218	21709693	605	30
QTL_562	Virlouvet, Laëtitia, Fadi El Hage, Yves Griveau, Marie-Pierre Jacquemot, Emilie Gineau, Aurélie Baldy, Sylvain Legay et al. "Water deficit-responsive QTLs for cell wall degradability and composition in maize at silage stage." Frontiers in plant science (2019): 488.	Zea_mays	ND	Monolignol_Ratio	LIG	ND_Chr_06	132796974	137397368	4600394	136	5
QTL_563	Virlouvet, Laëtitia, Fadi El Hage, Yves Griveau, Marie-Pierre Jacquemot, Emilie Gineau, Aurélie Baldy, Sylvain Legay et al. "Water deficit-responsive QTLs for cell wall degradability and composition in maize at silage stage." Frontiers in plant science (2019): 488.	Zea_mays	ND	Lignin_Content	LIG	ND_Chr_06	147897446	160237733	12340287	458	17
QTL_564	Virlouvet, Laëtitia, Fadi El Hage, Yves Griveau, Marie-Pierre Jacquemot, Emilie Gineau, Aurélie Baldy, Sylvain Legay et al. "Water deficit-responsive QTLs for cell wall degradability and composition in maize at silage stage." Frontiers in plant science (2019): 488.	Zea_mays	ND	Cellulose_Content	CEL	ND_Chr_06	140908409	155453171	14544762	468	16
QTL_565	Virlouvet, Laëtitia, Fadi El Hage, Yves Griveau, Marie-Pierre Jacquemot, Emilie Gineau, Aurélie Baldy, Sylvain Legay et al. "Water deficit-responsive QTLs for cell wall degradability and composition in maize at silage stage." Frontiers in plant science (2019): 488.	Zea_mays	ND	Lignin_Content	LIG	ND_Chr_06	144849290	160237733	15388443	554	20
QTL_566	Virlouvet, Laëtitia, Fadi El Hage, Yves Griveau, Marie-Pierre Jacquemot, Emilie Gineau, Aurélie Baldy, Sylvain Legay et al. "Water deficit-responsive QTLs for cell wall degradability and composition in maize at silage stage." Frontiers in plant science (2019): 488.	Zea_mays	ND	Arabinose_Content	HEM	ND_Chr_06	122664525	159991447	37326922	1170	50
QTL_567	Virlouvet, Laëtitia, Fadi El Hage, Yves Griveau, Marie-Pierre Jacquemot, Emilie Gineau, Aurélie Baldy, Sylvain Legay et al. "Water deficit-responsive QTLs for cell wall degradability and composition in maize at silage stage." Frontiers in plant science (2019): 488.	Zea_mays	ND	Hemicellulose_Content	HEM	ND_Chr_06	135536274	156878230	21341956	674	25
QTL_568	Virlouvet, Laëtitia, Fadi El Hage, Yves Griveau, Marie-Pierre Jacquemot, Emilie Gineau, Aurélie Baldy, Sylvain Legay et al. "Water deficit-responsive QTLs for cell wall degradability and composition in maize at silage stage." Frontiers in plant science (2019): 488.	Zea_mays	ND	CW_degradability	SAC	ND_Chr_06	150658655	151793579	1134924	39	0
QTL_569	Virlouvet, Laëtitia, Fadi El Hage, Yves Griveau, Marie-Pierre Jacquemot, Emilie Gineau, Aurélie Baldy, Sylvain Legay et al. "Water deficit-responsive QTLs for cell wall degradability and composition in maize at silage stage." Frontiers in plant science (2019): 488.	Zea_mays	ND	Neutral_Detergent_Fiber	CEL	ND_Chr_06	147868491	155453171	7584680	253	9
QTL_570	Virlouvet, Laëtitia, Fadi El Hage, Yves Griveau, Marie-Pierre Jacquemot, Emilie Gineau, Aurélie Baldy, Sylvain Legay et al. "Water deficit-responsive QTLs for cell wall degradability and composition in maize at silage stage." Frontiers in plant science (2019): 488.	Zea_mays	ND	Monolignol_Ratio	LIG	ND_Chr_06	147897446	159991447	12094001	450	17
QTL_571	Virlouvet, Laëtitia, Fadi El Hage, Yves Griveau, Marie-Pierre Jacquemot, Emilie Gineau, Aurélie Baldy, Sylvain Legay et al. "Water deficit-responsive QTLs for cell wall degradability and composition in maize at silage stage." Frontiers in plant science (2019): 488.	Zea_mays	ND	Xylose_Content	HEM	ND_Chr_06	144849290	158412474	13563184	468	15
QTL_572	Virlouvet, Laëtitia, Fadi El Hage, Yves Griveau, Marie-Pierre Jacquemot, Emilie Gineau, Aurélie Baldy, Sylvain Legay et al. "Water deficit-responsive QTLs for cell wall degradability and composition in maize at silage stage." Frontiers in plant science (2019): 488.	Zea_mays	ND	Arabinose_Content	HEM	ND_Chr_07	124567924	145388227	20820303	524	27
QTL_573	Virlouvet, Laëtitia, Fadi El Hage, Yves Griveau, Marie-Pierre Jacquemot, Emilie Gineau, Aurélie Baldy, Sylvain Legay et al. "Water deficit-responsive QTLs for cell wall degradability and composition in maize at silage stage." Frontiers in plant science (2019): 488.	Zea_mays	ND	Galactose	HEM	ND_Chr_07	121224327	127249125	6024798	125	5
QTL_574	Virlouvet, Laëtitia, Fadi El Hage, Yves Griveau, Marie-Pierre Jacquemot, Emilie Gineau, Aurélie Baldy, Sylvain Legay et al. "Water deficit-responsive QTLs for cell wall degradability and composition in maize at silage stage." Frontiers in plant science (2019): 488.	Zea_mays	ND	BO4_bonds_in_lignin	LIG	ND_Chr_07	154741077	165246253	10505176	345	18
QTL_575	Virlouvet, Laëtitia, Fadi El Hage, Yves Griveau, Marie-Pierre Jacquemot, Emilie Gineau, Aurélie Baldy, Sylvain Legay et al. "Water deficit-responsive QTLs for cell wall degradability and composition in maize at silage stage." Frontiers in plant science (2019): 488.	Zea_mays	ND	Monolignol_Ratio	LIG	ND_Chr_07	154627533	165246253	10618720	347	18
QTL_576	Virlouvet, Laëtitia, Fadi El Hage, Yves Griveau, Marie-Pierre Jacquemot, Emilie Gineau, Aurélie Baldy, Sylvain Legay et al. "Water deficit-responsive QTLs for cell wall degradability and composition in maize at silage stage." Frontiers in plant science (2019): 488.	Zea_mays	ND	Monolignol_Ratio	LIG	ND_Chr_07	154741077	164201907	9460830	299	18
QTL_577	Virlouvet, Laëtitia, Fadi El Hage, Yves Griveau, Marie-Pierre Jacquemot, Emilie Gineau, Aurélie Baldy, Sylvain Legay et al. "Water deficit-responsive QTLs for cell wall degradability and composition in maize at silage stage." Frontiers in plant science (2019): 488.	Zea_mays	ND	Monolignol_Ratio	LIG	ND_Chr_07	141546601	165246253	23699652	770	32
QTL_578	Virlouvet, Laëtitia, Fadi El Hage, Yves Griveau, Marie-Pierre Jacquemot, Emilie Gineau, Aurélie Baldy, Sylvain Legay et al. "Water deficit-responsive QTLs for cell wall degradability and composition in maize at silage stage." Frontiers in plant science (2019): 488.	Zea_mays	ND	In_vitro_DM_degradability	SAC	ND_Chr_07	160227269	163789476	3562207	133	8
QTL_579	Virlouvet, Laëtitia, Fadi El Hage, Yves Griveau, Marie-Pierre Jacquemot, Emilie Gineau, Aurélie Baldy, Sylvain Legay et al. "Water deficit-responsive QTLs for cell wall degradability and composition in maize at silage stage." Frontiers in plant science (2019): 488.	Zea_mays	ND	In_vitro_DM_degradability	SAC	ND_Chr_07	163789476	165499656	1710180	73	2
QTL_580	Virlouvet, Laëtitia, Fadi El Hage, Yves Griveau, Marie-Pierre Jacquemot, Emilie Gineau, Aurélie Baldy, Sylvain Legay et al. "Water deficit-responsive QTLs for cell wall degradability and composition in maize at silage stage." Frontiers in plant science (2019): 488.	Zea_mays	ND	Lignin_Content	LIG	ND_Chr_07	165246253	172108409	6862156	276	8
QTL_581	Virlouvet, Laëtitia, Fadi El Hage, Yves Griveau, Marie-Pierre Jacquemot, Emilie Gineau, Aurélie Baldy, Sylvain Legay et al. "Water deficit-responsive QTLs for cell wall degradability and composition in maize at silage stage." Frontiers in plant science (2019): 488.	Zea_mays	ND	Lignin_Content	LIG	ND_Chr_07	170498162	171207899	709737	39	0
QTL_582	Virlouvet, Laëtitia, Fadi El Hage, Yves Griveau, Marie-Pierre Jacquemot, Emilie Gineau, Aurélie Baldy, Sylvain Legay et al. "Water deficit-responsive QTLs for cell wall degradability and composition in maize at silage stage." Frontiers in plant science (2019): 488.	Zea_mays	ND	CW_degradability	SAC	ND_Chr_07	154741077	172108409	17367332	621	26
QTL_583	Virlouvet, Laëtitia, Fadi El Hage, Yves Griveau, Marie-Pierre Jacquemot, Emilie Gineau, Aurélie Baldy, Sylvain Legay et al. "Water deficit-responsive QTLs for cell wall degradability and composition in maize at silage stage." Frontiers in plant science (2019): 488.	Zea_mays	ND	Xylose_Content	HEM	ND_Chr_07	174996340	175569501	573161	15	0
QTL_584	Virlouvet, Laëtitia, Fadi El Hage, Yves Griveau, Marie-Pierre Jacquemot, Emilie Gineau, Aurélie Baldy, Sylvain Legay et al. "Water deficit-responsive QTLs for cell wall degradability and composition in maize at silage stage." Frontiers in plant science (2019): 488.	Zea_mays	ND	In_vitro_DM_degradability	SAC	ND_Chr_08	12990030	15244005	2253975	144	3
QTL_585	Virlouvet, Laëtitia, Fadi El Hage, Yves Griveau, Marie-Pierre Jacquemot, Emilie Gineau, Aurélie Baldy, Sylvain Legay et al. "Water deficit-responsive QTLs for cell wall degradability and composition in maize at silage stage." Frontiers in plant science (2019): 488.	Zea_mays	ND	Neutral_Detergent_Fiber	CEL	ND_Chr_08	12990030	15244005	2253975	144	3
QTL_586	Virlouvet, Laëtitia, Fadi El Hage, Yves Griveau, Marie-Pierre Jacquemot, Emilie Gineau, Aurélie Baldy, Sylvain Legay et al. "Water deficit-responsive QTLs for cell wall degradability and composition in maize at silage stage." Frontiers in plant science (2019): 488.	Zea_mays	ND	Monolignol_Ratio	LIG	ND_Chr_08	121797765	138306559	16508794	452	25
QTL_587	Virlouvet, Laëtitia, Fadi El Hage, Yves Griveau, Marie-Pierre Jacquemot, Emilie Gineau, Aurélie Baldy, Sylvain Legay et al. "Water deficit-responsive QTLs for cell wall degradability and composition in maize at silage stage." Frontiers in plant science (2019): 488.	Zea_mays	ND	Xylose_Content	HEM	ND_Chr_08	128603133	138306559	9703426	248	15
QTL_588	Virlouvet, Laëtitia, Fadi El Hage, Yves Griveau, Marie-Pierre Jacquemot, Emilie Gineau, Aurélie Baldy, Sylvain Legay et al. "Water deficit-responsive QTLs for cell wall degradability and composition in maize at silage stage." Frontiers in plant science (2019): 488.	Zea_mays	ND	In_vitro_DM_degradability	SAC	ND_Chr_08	133179731	152748884	19569153	554	25
QTL_589	Virlouvet, Laëtitia, Fadi El Hage, Yves Griveau, Marie-Pierre Jacquemot, Emilie Gineau, Aurélie Baldy, Sylvain Legay et al. "Water deficit-responsive QTLs for cell wall degradability and composition in maize at silage stage." Frontiers in plant science (2019): 488.	Zea_mays	ND	Monolignol_Ratio	LIG	ND_Chr_08	163903790	165182780	1278990	73	2
QTL_590	Virlouvet, Laëtitia, Fadi El Hage, Yves Griveau, Marie-Pierre Jacquemot, Emilie Gineau, Aurélie Baldy, Sylvain Legay et al. "Water deficit-responsive QTLs for cell wall degradability and composition in maize at silage stage." Frontiers in plant science (2019): 488.	Zea_mays	ND	BO4_bonds_in_lignin	LIG	ND_Chr_08	163903790	165182780	1278990	73	2
QTL_591	Virlouvet, Laëtitia, Fadi El Hage, Yves Griveau, Marie-Pierre Jacquemot, Emilie Gineau, Aurélie Baldy, Sylvain Legay et al. "Water deficit-responsive QTLs for cell wall degradability and composition in maize at silage stage." Frontiers in plant science (2019): 488.	Zea_mays	ND	Monolignol_Ratio	LIG	ND_Chr_08	163903790	165286201	1382411	73	2
QTL_592	Virlouvet, Laëtitia, Fadi El Hage, Yves Griveau, Marie-Pierre Jacquemot, Emilie Gineau, Aurélie Baldy, Sylvain Legay et al. "Water deficit-responsive QTLs for cell wall degradability and composition in maize at silage stage." Frontiers in plant science (2019): 488.	Zea_mays	ND	BO4_bonds_in_lignin	LIG	ND_Chr_08	163903790	165286201	1382411	73	2
QTL_593	Virlouvet, Laëtitia, Fadi El Hage, Yves Griveau, Marie-Pierre Jacquemot, Emilie Gineau, Aurélie Baldy, Sylvain Legay et al. "Water deficit-responsive QTLs for cell wall degradability and composition in maize at silage stage." Frontiers in plant science (2019): 488.	Zea_mays	ND	Monolignol_Ratio	LIG	ND_Chr_08	145768860	165286201	19517341	654	17
QTL_594	Virlouvet, Laëtitia, Fadi El Hage, Yves Griveau, Marie-Pierre Jacquemot, Emilie Gineau, Aurélie Baldy, Sylvain Legay et al. "Water deficit-responsive QTLs for cell wall degradability and composition in maize at silage stage." Frontiers in plant science (2019): 488.	Zea_mays	ND	Monolignol_Ratio	LIG	ND_Chr_08	163903790	165286201	1382411	73	2
QTL_595	Virlouvet, Laëtitia, Fadi El Hage, Yves Griveau, Marie-Pierre Jacquemot, Emilie Gineau, Aurélie Baldy, Sylvain Legay et al. "Water deficit-responsive QTLs for cell wall degradability and composition in maize at silage stage." Frontiers in plant science (2019): 488.	Zea_mays	ND	BO4_bonds_in_lignin	LIG	ND_Chr_08	172253325	173276752	1023427	58	1
QTL_596	Virlouvet, Laëtitia, Fadi El Hage, Yves Griveau, Marie-Pierre Jacquemot, Emilie Gineau, Aurélie Baldy, Sylvain Legay et al. "Water deficit-responsive QTLs for cell wall degradability and composition in maize at silage stage." Frontiers in plant science (2019): 488.	Zea_mays	ND	Monolignol_Ratio	LIG	ND_Chr_08	169996347	173276752	3280405	172	9
QTL_597	Virlouvet, Laëtitia, Fadi El Hage, Yves Griveau, Marie-Pierre Jacquemot, Emilie Gineau, Aurélie Baldy, Sylvain Legay et al. "Water deficit-responsive QTLs for cell wall degradability and composition in maize at silage stage." Frontiers in plant science (2019): 488.	Zea_mays	ND	Arabinose_Content	HEM	ND_Chr_08	173276752	175187517	1910765	91	2
QTL_598	Virlouvet, Laëtitia, Fadi El Hage, Yves Griveau, Marie-Pierre Jacquemot, Emilie Gineau, Aurélie Baldy, Sylvain Legay et al. "Water deficit-responsive QTLs for cell wall degradability and composition in maize at silage stage." Frontiers in plant science (2019): 488.	Zea_mays	ND	Galactose	HEM	ND_Chr_08	171542360	175187517	3645157	193	6
QTL_599	Virlouvet, Laëtitia, Fadi El Hage, Yves Griveau, Marie-Pierre Jacquemot, Emilie Gineau, Aurélie Baldy, Sylvain Legay et al. "Water deficit-responsive QTLs for cell wall degradability and composition in maize at silage stage." Frontiers in plant science (2019): 488.	Zea_mays	ND	Lignin_Content	LIG	ND_Chr_09	2276078	10942796	8666718	245	18
QTL_600	Virlouvet, Laëtitia, Fadi El Hage, Yves Griveau, Marie-Pierre Jacquemot, Emilie Gineau, Aurélie Baldy, Sylvain Legay et al. "Water deficit-responsive QTLs for cell wall degradability and composition in maize at silage stage." Frontiers in plant science (2019): 488.	Zea_mays	ND	Cellulose_Content	CEL	ND_Chr_09	2276078	8433911	6157833	175	12
QTL_601	Virlouvet, Laëtitia, Fadi El Hage, Yves Griveau, Marie-Pierre Jacquemot, Emilie Gineau, Aurélie Baldy, Sylvain Legay et al. "Water deficit-responsive QTLs for cell wall degradability and composition in maize at silage stage." Frontiers in plant science (2019): 488.	Zea_mays	ND	Hemicellulose_Content	HEM	ND_Chr_09	2276078	10942796	8666718	245	18
QTL_602	Virlouvet, Laëtitia, Fadi El Hage, Yves Griveau, Marie-Pierre Jacquemot, Emilie Gineau, Aurélie Baldy, Sylvain Legay et al. "Water deficit-responsive QTLs for cell wall degradability and composition in maize at silage stage." Frontiers in plant science (2019): 488.	Zea_mays	ND	Monolignol_Ratio	LIG	ND_Chr_09	8433911	12621243	4187332	123	10
QTL_603	Virlouvet, Laëtitia, Fadi El Hage, Yves Griveau, Marie-Pierre Jacquemot, Emilie Gineau, Aurélie Baldy, Sylvain Legay et al. "Water deficit-responsive QTLs for cell wall degradability and composition in maize at silage stage." Frontiers in plant science (2019): 488.	Zea_mays	ND	Xylose_Content	HEM	ND_Chr_09	122199295	124965028	2765733	53	3
QTL_604	Virlouvet, Laëtitia, Fadi El Hage, Yves Griveau, Marie-Pierre Jacquemot, Emilie Gineau, Aurélie Baldy, Sylvain Legay et al. "Water deficit-responsive QTLs for cell wall degradability and composition in maize at silage stage." Frontiers in plant science (2019): 488.	Zea_mays	ND	Lignin_Content	LIG	ND_Chr_09	134641963	137492233	2850270	82	2
QTL_605	Virlouvet, Laëtitia, Fadi El Hage, Yves Griveau, Marie-Pierre Jacquemot, Emilie Gineau, Aurélie Baldy, Sylvain Legay et al. "Water deficit-responsive QTLs for cell wall degradability and composition in maize at silage stage." Frontiers in plant science (2019): 488.	Zea_mays	ND	Lignin_Content	LIG	ND_Chr_09	134641963	137492233	2850270	82	2
QTL_606	Virlouvet, Laëtitia, Fadi El Hage, Yves Griveau, Marie-Pierre Jacquemot, Emilie Gineau, Aurélie Baldy, Sylvain Legay et al. "Water deficit-responsive QTLs for cell wall degradability and composition in maize at silage stage." Frontiers in plant science (2019): 488.	Zea_mays	ND	Monolignol_Ratio	LIG	ND_Chr_09	137763799	138148472	384673	13	2
QTL_607	Virlouvet, Laëtitia, Fadi El Hage, Yves Griveau, Marie-Pierre Jacquemot, Emilie Gineau, Aurélie Baldy, Sylvain Legay et al. "Water deficit-responsive QTLs for cell wall degradability and composition in maize at silage stage." Frontiers in plant science (2019): 488.	Zea_mays	ND	In_vitro_DM_degradability	SAC	ND_Chr_10	72978551	94002790	21024239	440	19
QTL_608	Virlouvet, Laëtitia, Fadi El Hage, Yves Griveau, Marie-Pierre Jacquemot, Emilie Gineau, Aurélie Baldy, Sylvain Legay et al. "Water deficit-responsive QTLs for cell wall degradability and composition in maize at silage stage." Frontiers in plant science (2019): 488.	Zea_mays	ND	Neutral_Detergent_Fiber	CEL	ND_Chr_10	72978551	94002790	21024239	440	19
QTL_609	Virlouvet, Laëtitia, Fadi El Hage, Yves Griveau, Marie-Pierre Jacquemot, Emilie Gineau, Aurélie Baldy, Sylvain Legay et al. "Water deficit-responsive QTLs for cell wall degradability and composition in maize at silage stage." Frontiers in plant science (2019): 488.	Zea_mays	ND	Galactose	HEM	ND_Chr_10	102371595	126310131	23938536	558	9
QTL_610	Virlouvet, Laëtitia, Fadi El Hage, Yves Griveau, Marie-Pierre Jacquemot, Emilie Gineau, Aurélie Baldy, Sylvain Legay et al. "Water deficit-responsive QTLs for cell wall degradability and composition in maize at silage stage." Frontiers in plant science (2019): 488.	Zea_mays	ND	Cellulose_Content	CEL	ND_Chr_10	126310131	131794191	5484060	174	7
QTL_611	Virlouvet, Laëtitia, Fadi El Hage, Yves Griveau, Marie-Pierre Jacquemot, Emilie Gineau, Aurélie Baldy, Sylvain Legay et al. "Water deficit-responsive QTLs for cell wall degradability and composition in maize at silage stage." Frontiers in plant science (2019): 488.	Zea_mays	ND	Monolignol_Ratio	LIG	ND_Chr_10	135047903	143243982	8196079	355	16
QTL_612	Virlouvet, Laëtitia, Fadi El Hage, Yves Griveau, Marie-Pierre Jacquemot, Emilie Gineau, Aurélie Baldy, Sylvain Legay et al. "Water deficit-responsive QTLs for cell wall degradability and composition in maize at silage stage." Frontiers in plant science (2019): 488.	Zea_mays	ND	BO4_bonds_in_lignin	LIG	ND_Chr_10	145374785	146643392	1268607	70	3
QTL_613	Virlouvet, Laëtitia, Fadi El Hage, Yves Griveau, Marie-Pierre Jacquemot, Emilie Gineau, Aurélie Baldy, Sylvain Legay et al. "Water deficit-responsive QTLs for cell wall degradability and composition in maize at silage stage." Frontiers in plant science (2019): 488.	Zea_mays	ND	Monolignol_Ratio	LIG	ND_Chr_10	145374785	147855678	2480893	125	3
