# Supplementary material for: Detection and Analysis of Syntenic Quantitative Trait Loci Controlling Cell Wall Quality in Angiosperms
Source: Front Plant Sci. 2022 Mar 3;13:855093. doi: 10.3389/fpls.2022.855093 (PMC8928447; doi:10.3389/fpls.2022.855093)
Supplement: Supplementary file 3 [file Table_2.xlsx]

## Sheet: Sheet1
Supplementary Table 2 - The 151 angiosperm genomes used in the study
Family	Species	Common Name	Ploidy level (2n=?)	Chromosome number (2n=?)	Analysis ID	Assembly_Version	Source	Average genes per scaffold	N50 (Mb)	N50 (Genes)	BUSCO Viridiplantae
Amborellaceae	Amborella trichopoda	Amborella	2x	26	BD	GCF_000471905.2	NCBI - FTP RefSeq	25	4.92703	35	C:97.7%[S:96.3%,D:1.4%],F:1.9%,M:0.4%,n:430
Lauraceae	Cinnamomum micranthum	*	2x	24	DC	GCA_003546025.1	NCBI - FTP Genbank	73	50.3506	5	C:93.0%[S:87.2%,D:5.8%],F:2.1%,M:4.9%,n:430
Zosteraceae	Zostera marina	Eelgrass, seawrack	2x	12	NA	GCA_001185155.1	NCBI - FTP Genbank	24	0.485578	77	C:97.9%[S:96.0%,D:1.9%],F:0.9%,M:1.2%,n:430
Araceae	Spirodela polyrhiza	Great duckweed	2x	40	LV	v2	Phytozome - Tao & Schranz (2019)	595	0.38	10	C:91.9%[S:91.2%,D:0.7%],F:6.3%,M:1.8%,n:430
Orchidaceae	Apostasia shenzhenica	Grass orchid	2x	68	AZ	GCA_002786265.1	NCBI - FTP Genbank	36	3.02916	33	C:89.3%[S:88.1%,D:1.2%],F:6.5%,M:4.2%,n:430
Orchidaceae	Dendrobium catenatum	*	2x	38	DV	GCA_001605985.2	NCBI - FTP Genbank	10	1.04373	125	C:83.1%[S:81.9%,D:1.2%],F:10.2%,M:6.7%,n:430
Asparagaceae	Asparagus officinalis	Garden asparagus	2x/4x/6x	20/40/60	AQ	GCF_001876935.1	NCBI - FTP RefSeq	42	131.34	5	C:95.1%[S:90.7%,D:4.4%],F:3.5%,M:1.4%,n:430
Arecaceae	Elaeis guineensis	African oil palm	2x	32	EE	GCF_000442705.1	NCBI - FTP RefSeq	11	1.04541	9	C:98.1%[S:88.1%,D:10.0%],F:1.6%,M:0.3%,n:430
Bromeliaceae	Ananas comosus	Pineapple	2x	50	AH	GCF_001540865.1	NCBI - FTP RefSeq	22	11.7593	11	C:97.4%[S:94.4%,D:3.0%],F:2.1%,M:0.5%,n:430
Poaceae	Brachypodium distachyon	Stiff Brome	2x	10	BG	GCF_000005505.3	NCBI - FTP RefSeq	2849	30.2237	2	C:99.1%[S:98.4%,D:0.7%],F:0.9%,M:-0.0%,n:430
Poaceae	Brachypodium hybridum	*	4x	30	BH	v1.1	Phytozome	4677		5	C:100.0%[S:2.6%,D:97.4%],F:0.0%,M:0.0%,n:430
Poaceae	Brachypodium stacei	*	2x	20	BR	v1.1	Phytozome	1107		5	C:100.0%[S:99.3%,D:0.7%],F:0.0%,M:0.0%,n:430
Poaceae	Brachypodium sylvaticum	*	2x	14/16/18	BT	v1.1	Phytozome	118		4	C:99.1%[S:94.9%,D:4.2%],F:0.5%,M:0.4%,n:430
Poaceae	Hordeum vulgare	Barley	2x	14	FG	IBSC_PGSB_r1	IPK - Gatersleben - Tao & Schranz (2019)	4967	1.9	4	C:84.8%[S:79.5%,D:5.3%],F:6.5%,M:8.7%,n:430
Poaceae	Leersia perrieri	Cutgrass	2x	24	FT	Lperr_V1.4	Ensembl - Tao & Schranz (2019)	3247	22.5	5	C:95.5%[S:65.3%,D:30.2%],F:2.3%,M:2.2%,n:430
Poaceae	Miscanthus sinensis	Miscanthus	2x	38	GQ	v7.1	Phytozome	32		8	C:97.6%[S:26.7%,D:70.9%],F:1.9%,M:0.5%,n:430
Poaceae	Oryza brachyantha	Wild rice	2x	24	HD	GCF_000231095.1	NCBI - FTP RefSeq	81	21.4794	5	C:97.2%[S:95.8%,D:1.4%],F:2.1%,M:0.7%,n:430
Poaceae	Oryza glaberrima	African rice	2x	24	HF	AGI1.1	Tao & Schranz (2019)	37	17.5	6	C:90.4%[S:85.1%,D:5.3%],F:3.0%,M:6.6%,n:430
Poaceae	Oryza rufipogon	Wild rice	2x	24	HH	OR_W1943	Ensembl - Tao & Schranz (2019)	3953	27.8	5	C:97.4%[S:68.8%,D:28.6%],F:2.1%,M:0.5%,n:430
Poaceae	Oryza sativa	Rice (Japonica group)	2x	24	HI	GCF_000005425.2	NCBI - FTP Refseq	2181	30.8287	5	C:82.1%[S:80.2%,D:1.9%],F:10.9%,M:7.0%,n:430
Poaceae	Oryza sativa	Rice (Japonica group)	2x	24	HL	GCA_000149285.1	NCBI	3086	10.6151	5	C:94.9%[S:93.3%,D:1.6%],F:2.8%,M:2.3%,n:430
Poaceae	Oryza sativa	Rice (Indica group)	2x	24	HM	GCA_000004655.2	NCBI	3274	7.19641	5	C:96.7%[S:95.3%,D:1.4%],F:2.3%,M:1.0%,n:430
Poaceae	Oryza sativa	Rice (Japonica group)	2x	24	HN	GCF_001433935.1	NCBI - FTP RefSeq	1101	29.9584	5	C:100.0%[S:99.1%,D:0.9%],F:0.0%,M:0.0%,n:430
Poaceae	Oropetium thomaeum	*	2x	18	HQ	v1.0	Phytozome - Tao & Schranz (2019)	60	2.4	24	C:82.8%[S:79.1%,D:3.7%],F:12.1%,M:5.1%,n:430
Poaceae	Panicum hallii	*	2x	19	IG	GCF_002211085.1	NCBI - FTP RefSeq	415	1.11146	4	C:99.5%[S:97.9%,D:1.6%],F:0.2%,M:0.3%,n:430
Poaceae	Panicum miliaceum	Common millet	4x	36	IL	GCA_003046395.2	NCBI	366	46.6619	7	C:96.3%[S:32.8%,D:63.5%],F:1.6%,M:2.1%,n:430
Poaceae	Panicum virgatum	Switchgrass	4x	36	IV	v5.1	Phytozome	710	8.555	8	C:97.0%[S:31.9%,D:65.1%],F:0.2%,M:2.8%,n:430
Poaceae	Sorghum bicolor	Sorghum	2x	20	LH	GCF_000003195.3	NCBI - FTP RefSeq	259	68.6582	4	C:98.6%[S:97.7%,D:0.9%],F:1.4%,M:-0.0%,n:430
Poaceae	Setaria italica	Foxtail millet	2x	18	LN	GCF_000263155.2	NCBI - FTP RefSeq	392	47.2526	4	C:99.0%[S:97.4%,D:1.6%],F:0.7%,M:0.3%,n:430
Poaceae	Setaria viridis	Green foxtail	2x	18	MB	GCA_005286985.1	NCBI - FTP Genbank	3833	11.2172	4	C:97.5%[S:95.6%,D:1.9%],F:2.3%,M:0.2%,n:430
Poaceae	Zea mays	Maize (Line Mo17)	2x	20	NB	v1.0 (Zm-Mo17-REFERENCE-CAU-1.0)	MaizeGDB	78	0.060508	5	C:90.9%[S:83.0%,D:7.9%],F:5.8%,M:3.3%,n:430
Poaceae	Zea mays	Maize (Line PH207)	2x	20	NC	v1.0 (Zm-PH207-REFERENCE_NS-UIUC_UMN-1.0)	MaizeGDB	54	0.654	5	C:91.8%[S:85.1%,D:6.7%],F:5.8%,M:2.4%,n:430
Poaceae	Zea mays	Maize - Representative (Line B73)	2x	20	ND	GCF_000005005.2	NCBI - FTP RefSeq	377	10.6792	5	C:95.6%[S:87.2%,D:8.4%],F:3.3%,M:1.1%,n:430
Poaceae	Zea mays	Maize (Line W22)	2x	20	NE	v2.0 (Zm-W22-REFERENCE-NRGENE-2.0)	MaizeGDB	1507	35.5201	5	C:91.7%[S:82.6%,D:9.1%],F:5.8%,M:2.5%,n:430
Musaceae	Musa acuminata	Dwarf banana	3x	33	GA	GCF_000313855.2	NCBI - FTP RefSeq	37	1.31109	6	C:98.6%[S:91.6%,D:7.0%],F:1.4%,M:0.0%,n:430
Papaveraceae	Macleaya cordata	Five-seeded plume-poppy	2x	20	GE	GCA_002174775.1	NCBI - FTP Genbank	11	0.308204	106	C:97.4%[S:94.4%,D:3.0%],F:0.9%,M:1.7%,n:430
Papaveraceae	Papaver somniferum	Opium poppy	2x	22	IR	GCF_003573695.1	NCBI - FTP RefSeq	109	204.471	6	C:99.6%[S:14.0%,D:85.6%],F:0.5%,M:-0.1%,n:430
Ranunculaceae	Aquilegia coerulea	Colorado blue columbine	2x	14	AF	GCA_002738505.1	NCBI - FTP Genbank	90	4.2324	15	C:94.9%[S:91.9%,D:3.0%],F:4.2%,M:0.9%,n:430
Nelumbonaceae	Nelumbo nucifera	Sacred Lotus	2x	16	GZ	GCF_000365185.1	NCBI - FTP RefSeq	38	3.4354	42	C:97.4%[S:91.4%,D:6.0%],F:2.1%,M:0.5%,n:430
Crassulaceae	Kalanchoe fedtschenkoi	Diploid Kalanchoe	2x	34	FM	v1.1	Phytozome	40	2.45	27	C:96.5%[S:88.1%,D:8.4%],F:3.3%,M:0.2%,n:430
Crassulaceae	Kalanchoe laxiflora	Milky widow's thrill	4x	68	FN	v1.1	Phytozome	24	0.839	231	C:100.0%[S:12.1%,D:87.9%],F:0.0%,M:0.0%,n:430
Vitaceae	Vitis vinifera	Wine grape	2x	19	MV	GCF_000003745.3	NCBI - FTP RefSeq	35	3.42626	10	C:98.8%[S:96.5%,D:2.3%],F:1.2%,M:0.0%,n:430
Euphorbiaceae	Hevea brasiliensis	Para Rubber tree	2x	36	FC	GCF_001654055.1	NCBI - FTP RefSeq	12	1.28179	328	C:97.7%[S:82.6%,D:15.1%],F:1.9%,M:0.4%,n:430
Euphorbiaceae	Jatropha curcas	Physic nut	2x	22	FI	GCF_000696525.1	NCBI - FTP RefSeq	26	0.746835	27	C:98.8%[S:97.9%,D:0.9%],F:1.2%,M:-0.0%,n:430
Euphorbiaceae	Manihot esculenta	Cassava	2x	36	GH	GCF_001659605.1	NCBI - FTP RefSeq	56	28.1193	8	C:98.2%[S:92.6%,D:5.6%],F:1.6%,M:0.2%,n:430
Euphorbiaceae	Ricinus communis	Castor Bean	2x	20	LC	GCF_000151685.1	NCBI - FTP RefSeq	10	0.496528	90	C:98.1%[S:97.9%,D:0.2%],F:1.6%,M:0.3%,n:430
Linaceae	Linum usitatissimum	Flax	2x	30	FZ	v1.0	Phytozome - Tao & Schranz (2019)	42	0.7	89	C:99.1%[S:34.7%,D:64.4%],F:0.2%,M:0.7%,n:430
Salicaceae	Populus deltoides	Eastern cottonwood	2x	38	IA	v2.1	Phytozome	44	21.7	8	C:97.2%[S:77.4%,D:19.8%],F:1.6%,M:1.2%,n:430
Salicaceae	Populus euphratica	*	2x	38	IC	GCF_000495115.1	NCBI - FTP RefSeq	13	0.482846	84	C:97.4%[S:79.3%,D:18.1%],F:1.4%,M:1.2%,n:430
Salicaceae	Populus trichocarpa	Black cottonwood	2x	38	IU	GCF_000002775.4	NCBI - FTP RefSeq	89	2.15889	8	C:98.8%[S:78.8%,D:20.0%],F:1.2%,M:0.0%,n:430
Salicaceae	Salix purpurea	Purple osier willow	2x	38	LZ	v1.0	Phytozome	14		10	C:99.5%[S:80.2%,D:19.3%],F:0.2%,M:0.3%,n:430
Fabaceae	Arachis duranensis	Peanut	2x	20	AI	v14167	PeanutBase - Tao & Schranz (2019)	105	1.1	5	C:94.9%[S:87.2%,D:7.7%],F:2.6%,M:2.5%,n:430
Fabaceae	Arachis ipaensis	*	2x	20	AN	GCF_000816755.2	NCBI - FTP RefSeq	426	6.16999	5	C:97.2%[S:86.5%,D:10.7%],F:1.6%,M:1.2%,n:430
Fabaceae	Abrus precatorius	Jequirty bean	2x	22	AR	GCF_003935025.1	NCBI - FTP RefSeq	308	35.8608	5	C:99.3%[S:97.0%,D:2.3%],F:0.5%,M:0.2%,n:430
Fabaceae	Arachis hypogaea	Peanut	4x	40	AU	GCA_004170445.1	NCBI	2865	137.243	9	C:97.7%[S:29.3%,D:68.4%],F:0.7%,M:1.6%,n:430
Fabaceae	Arachis hypogaea	Peanut	4x	40	AV	GCF_003086295.1	NCBI - FTP RefSeq	5288	135.15	9	C:99.8%[S:5.1%,D:94.7%],F:0.2%,M:0.0%,n:430
Fabaceae	Cicer arietinum	Chickpea	2x	16	CC	GCF_000331145.1	NCBI - FTP RefSeq	30	0.697963	5	C:99.3%[S:97.0%,D:2.3%],F:0.2%,M:0.5%,n:430
Fabaceae	Cajanus cajan	Pigeon pea	2x	22	CH	GCA_000340665.1	NCBI - FTP Genbank	11	0.555764	20	C:94.2%[S:91.6%,D:2.6%],F:4.2%,M:1.6%,n:430
Fabaceae	Glycine max	Soybean	2x	40	ES	GCF_000004515.5	NCBI - FTP RefSeq	289	4.41754	10	C:98.9%[S:40.5%,D:58.4%],F:0.7%,M:0.4%,n:430
Fabaceae	Glycine soja	Soybean	2x	40	EZ	GCA_000722935.2	NCBI	16	0.404776	148	C:95.1%[S:47.7%,D:47.4%],F:2.6%,M:2.3%,n:430
Fabaceae	Glycine soja	Soybean	2x	40	FA	GCA_004193775.2	NCBI - FTP Genbank	337	50.6968	9	C:98.4%[S:45.1%,D:53.3%],F:1.4%,M:0.2%,n:430
Fabaceae	Lupinus angustifolius	Narrow-leaved blue lupine	2x	40	FQ	GCF_001865875.1	NCBI - FTP RefSeq	19	0.70261	10	C:99.0%[S:78.8%,D:20.2%],F:0.7%,M:0.3%,n:430
Fabaceae	Lotus japonicus	*	2x	12	FR	Lotus_r3.0	Miyakogusa	4372		2	C:77.5%[S:67.0%,D:10.5%],F:13.5%,M:9.0%,n:430
Fabaceae	Medicago truncatula	Barrel medic	2x	16	GS	GCA_003473485.2	NCBI	1639	56.2366	4	C:99.6%[S:94.9%,D:4.7%],F:0.5%,M:-0.1%,n:430
Fabaceae	Medicago truncatula	Barrel medic	2x	16	GT	GCF_000219495.3	NCBI - FTP RefSeq	50	49.1724	4	C:96.8%[S:91.2%,D:5.6%],F:1.6%,M:1.6%,n:430
Fabaceae	Phaseolus vulgaris	Common bean	2x	22	IZ	GCF_000499845.1	NCBI - FTP RefSeq	309	50.3674	5	C:95.8%[S:93.7%,D:2.1%],F:3.3%,M:0.9%,n:430
Fabaceae	Trifolium subterraneum	Subterranean clover	2x	16	MO	GCA_001742945.1	NCBI - FTP Genbank	17	0.287605	246	C:86.7%[S:78.6%,D:8.1%],F:8.8%,M:4.5%,n:430
Fabaceae	Vigna angularis	Adzuki bean	2x	22	MQ	GCA_004320505.1	NCBI	74	38.861	5	C:97.9%[S:95.1%,D:2.8%],F:1.2%,M:0.9%,n:430
Fabaceae	Vigna angularis	Adzuki bean	2x	22	MR	GCF_001190045.1	NCBI - FTP RefSeq	47	1.29206	6	C:99.3%[S:95.6%,D:3.7%],F:0.2%,M:0.5%,n:430
Fabaceae	Vigna radiata	Mung bean	2x	22	MT	GCF_000741045.1	NCBI - FTP RefSeq	47	25.3606	6	C:98.9%[S:96.3%,D:2.6%],F:1.2%,M:-0.1%,n:430
Fabaceae	Vigna unguiculata	Cowpea	2x	22	MU	GCF_004118075.1	NCBI - FTP RefSeq	111	41.6842	5	C:99.7%[S:97.4%,D:2.3%],F:0.2%,M:0.1%,n:430
Moraceae	Morus notabilis	Mulberry	2x	14	GM	GCF_000414095.1	NCBI - FTP RefSeq	10	0.405448	202	C:97.7%[S:94.2%,D:3.5%],F:2.1%,M:0.2%,n:430
Rhamnaceae	Ziziphus jujuba	Common jujube	2x	24	MZ	GCF_000826755.1	NCBI - FTP RefSeq	11	0.301045	8	C:93.7%[S:82.8%,D:10.9%],F:3.5%,M:2.8%,n:430
Cannabaceae	Parasponia andersonii	*	2x	20	HS	GCA_002914805.1	NCBI - FTP Genbank	32	0.712846	165	C:96.9%[S:96.0%,D:0.9%],F:2.1%,M:1.0%,n:430
Cannabaceae	Trema orientale	Charcoal tree	4x	40	MI	GCA_002914845.1	NCBI - FTP Genbank	30	0.656203	127	C:96.3%[S:94.2%,D:2.1%],F:3.0%,M:0.7%,n:430
Cannabaceae	Cannabis sativa	Hemp (biosample SAMEA5040675)	2x	20	NF	GCF_900626175.1	NCBI - FTP RefSeq	318	91.9129	5	C:94.9%[S:87.0%,D:7.9%],F:2.3%,M:2.8%,n:430
Rosaceae	Fragaria vesca	Wild strawberry	2x	14	EM	GCF_000184155.1	NCBI - FTP RefSeq	105	27.8796	4	C:98.8%[S:97.4%,D:1.4%],F:0.7%,M:0.5%,n:430
Rosaceae	Malus domestica	Apple	2x	34	GF	GCA_004115385.1	NCBI	207	37.1387	8	C:97.2%[S:62.3%,D:34.9%],F:0.9%,M:1.9%,n:430
Rosaceae	Malus domestica	Apple	2x	34	GG	GCF_002114115.1	NCBI - FTP RefSeq	88	37.6318	8	C:98.4%[S:58.4%,D:40.0%],F:0.5%,M:1.1%,n:430
Rosaceae	Pyrus x bretschneideri	Chinese white pear	2x	34	HV	GCF_000315295.1	NCBI - FTP RefSeq	25	0.535028	184	C:92.6%[S:54.0%,D:38.6%],F:1.4%,M:6.0%,n:430
Rosaceae	Prunus mume	Japanese apricot	2x	16	IM	GCF_000346735.1	NCBI - FTP RefSeq	36	0.636887	4	C:98.6%[S:95.6%,D:3.0%],F:0.9%,M:0.5%,n:430
Rosaceae	Prunus persica	Peach	2x	16	IO	GCF_000346465.2	NCBI - FTP RefSeq	498	27.368	4	C:98.8%[S:97.4%,D:1.4%],F:0.5%,M:0.7%,n:430
Rosaceae	Rosa chinensis	Chinese rose	2x-10x	14-n	LB	GCF_002994745.1	NCBI - FTP RefSeq	1009	69.6432	4	C:98.9%[S:94.9%,D:4.0%],F:0.7%,M:0.4%,n:430
Rosaceae	Rubus occidentalis	Black raspberry	2x	14	LD	v1.0	GDR - Tao & Schranz (2019)	20	0.35	125	C:92.1%[S:87.7%,D:4.4%],F:2.1%,M:5.8%,n:430
Cucurbitaceae	Cucurbita argyrosperma	Silver-seed gourd	2x	40	CB		Cucurbitgenomics	46		63	C:91.8%[S:74.4%,D:17.4%],F:4.7%,M:3.5%,n:430
Cucurbitaceae	Citrullus lanatus	Watermelon	2x	22	CZ	v1.0	icugi.org - Tao & Schranz (2019)	1953	2.38	5	C:90.2%[S:88.8%,D:1.4%],F:7.0%,M:2.8%,n:430
Cucurbitaceae	Cucurbita maxima	Cultivated squash	2x	40	DA	GCF_002738345.1	NCBI - FTP RefSeq	37	3.71716	17	C:99.1%[S:78.4%,D:20.7%],F:0.2%,M:0.7%,n:430
Cucurbitaceae	Cucumis melo	Muskmelon	2x	24	DB	GCF_000313045.1	NCBI - FTP RefSeq	34	4.27813	18	C:98.6%[S:98.1%,D:0.5%],F:1.2%,M:0.2%,n:430
Cucurbitaceae	Cucurbita moschiata	Pumpkin	2x	40	DE	GCF_002738365.1	NCBI - FTP RefSeq	83	3.99572	18	C:99.0%[S:76.7%,D:22.3%],F:0.2%,M:0.8%,n:430
Cucurbitaceae	Cucurbita pepo	Zucchini	2x	40	DH	GCF_002806865.1	NCBI - FTP RefSeq	23	9.83397	10	C:99.1%[S:76.3%,D:22.8%],F:0.2%,M:0.7%,n:430
Cucurbitaceae	Cucumis sativus	Cucumber	2x	14	DQ	GCF_000004075.2	NCBI - FTP RefSeq	309	29.0762	3	C:99.1%[S:98.4%,D:0.7%],F:0.7%,M:0.2%,n:430
Cucurbitaceae	Lagenaria siceraria	Bottle gourd, Calabash	2x	22	FV	*	Cucurbitgenomics	1873		5	C:92.3%[S:92.1%,D:0.2%],F:4.7%,M:3.0%,n:430
Cucurbitaceae	Momordica charantia	Bitter gourd	2x-6x	22-66	GB	GCF_001995035.1	NCBI - FTP RefSeq	34	1.10063	26	C:98.3%[S:97.4%,D:0.9%],F:1.2%,M:0.5%,n:430
Myrtaceae	Eucalyptus grandis	Flooded gum	2x	22	ED	GCF_000612305.1	NCBI - FTP RefSeq	23	53.8923	5	C:98.4%[S:94.0%,D:4.4%],F:1.2%,M:0.4%,n:430
Myrtaceae	Eucalyptus grandis	Flooded gum	2x	22	NG	v2.0	Phytozome	28	5	5	C:97.2%[S:93.7%,D:3.5%],F:1.9%,M:0.9%,n:430
Lythraceae	Punica granatum	Pomegranate	2x	18	IF	GCA_002201585.1	NCBI - FTP Genbank	35	2.30356	29	C:89.1%[S:87.7%,D:1.4%],F:2.8%,M:8.1%,n:430
Anacardaceae	Anacardium occidentalis	Cashew	4x	42	AP	v0.9	Phytozome	29	17.05	11	C:93.7%[S:66.5%,D:27.2%],F:5.3%,M:1.0%,n:430
Rutaceae	Citrus clementina	Clementine	2x	18	CO	GCF_000493195.1	NCBI - FTP RefSeq	194	31.4109	4	C:99.7%[S:98.8%,D:0.9%],F:0.2%,M:0.1%,n:430
Rutaceae	Citrus sinensis	Sweet orange	2x	18	CV	GCF_000317415.1	NCBI - FTP RefSeq	39	1.77881	5	C:98.2%[S:97.0%,D:1.2%],F:1.9%,M:-0.1%,n:430
Malvaceae	Durio zibethinus	Durian (Tropical fruit)	2x	56	EC	GCF_002303985.1	NCBI - FTP RefSeq	159	22.7248	12	C:98.3%[S:79.5%,D:18.8%],F:1.6%,M:0.1%,n:430
Malvaceae	Gossypium arboreum	Tree cotton	2x	26	EO	GCF_000612285.1	NCBI - FTP RefSeq	53	121.339	6	C:99.0%[S:91.6%,D:7.4%],F:0.5%,M:0.5%,n:430
Malvaceae	Gossypium hirsutum	Upland cotton (G. arboreum x G. raimondii)	4x	52	ER	GCF_000987745.1	NCBI - FTP RefSeq	46	70.9117	14	C:98.9%[S:24.9%,D:74.0%],F:0.7%,M:0.4%,n:430
Malvaceae	Gossypium raimondii	Cotton	2x	26	EV	GCF_000327365.1	NCBI - FTP RefSeq	183	62.1752	6	C:98.8%[S:92.1%,D:6.7%],F:0.9%,M:0.3%,n:430
Malvaceae	Herrania umbratica	Wild colombian cocoa			FF	GCF_002168275.1	NCBI - FTP RefSeq	117	8.13255	7	C:95.2%[S:94.7%,D:0.5%],F:1.4%,M:3.4%,n:430
Malvaceae	Theobroma cacao	Cacao	2x	20	ME	GCF_000208745.1	NCBI - FTP RefSeq	182	36.3643	4	C:98.8%[S:98.6%,D:0.2%],F:0.9%,M:0.3%,n:430
Brassicaceae	Arabis alpina	Gray rockcress	2x	16	AA	GCA_000733195.1	NCBI	14	13.6	4	C:86.0%[S:84.4%,D:1.6%],F:1.2%,M:12.8%,n:430
Brassicaceae	Arabis alpina	Gray rockcress	2x	16	AB	CoGe_ID:34640	CoGe - Tao & Schranz (2019)	195	36	4	C:96.0%[S:94.4%,D:1.6%],F:1.4%,M:2.6%,n:430
Brassicaceae	Aethionema arabicum	Dick/Stonecress	2x	22	AD	CoGe_ID:23428	CoGe - Tao & Schranz (2019)	28	0.2	19	C:93.9%[S:93.0%,D:0.9%],F:2.3%,M:3.8%,n:430
Brassicaceae	Arabidopsis lyrata	*	2x	16	AO	GCF_000004255.2	NCBI - FTP RefSeq	76	24.4645	4	C:99.7%[S:98.8%,D:0.9%],F:0.2%,M:0.1%,n:430
Brassicaceae	Arabidopsis thaliana	Thale cress	2x	10	BB	GCA_001651475.1	NCBI	906	22.5882	3	C:96.3%[S:95.6%,D:0.7%],F:1.9%,M:1.8%,n:430
Brassicaceae	Arabidopsis thaliana	Thale cress	2x	10	BC	GCF_000001735.4	NCBI - FTP RefSeq	5474	23.4598	3	C:97.6%[S:97.4%,D:0.2%],F:2.3%,M:0.1%,n:430
Brassicaceae	Brassica napus	Rape	4x	38	BL	GCF_000686985.2	NCBI - FTP RefSeq	86	45.9435	9	C:99.5%[S:10.0%,D:89.5%],F:0.5%,M:0.0%,n:430
Brassicaceae	Brassica oleracea	Wild cabbage	2x	18	BM	GCF_000695525.1	NCBI - FTP RefSeq	39	48.3667	5	C:99.7%[S:80.9%,D:18.8%],F:0.2%,M:0.1%,n:430
Brassicaceae	Brassica rapa	Field mustard	2x	20	BP	GCA_003434825.1	NCBI	63	0.478658	5	C:98.1%[S:82.8%,D:15.3%],F:0.9%,M:1.0%,n:430
Brassicaceae	Brassica rapa	Field mustard	2x	20	BQ	GCF_000309985.1	NCBI - FTP RefSeq	62	1.97114	5	C:99.5%[S:80.7%,D:18.8%],F:0.5%,M:-0.0%,n:430
Brassicaceae	Boechera stricta	Canada rockcress	2x	14	BS	v1.2	Phytozome - Tao & Schranz (2019)	32	2.1	22	C:97.9%[S:97.4%,D:0.5%],F:1.6%,M:0.5%,n:430
Brassicaceae	Capsella rubella	Pink shepherd's-purse	2x	16	DM	GCF_000375325.1	NCBI - FTP RefSeq	173	15.0402	4	C:99.5%[S:98.6%,D:0.9%],F:0.5%,M:0.0%,n:430
Brassicaceae	Camelina sativa	False flax	6x	40 (14+14+12)	DN	GCF_000633955.1	NCBI - FTP RefSeq	48	30.0997	10	C:100.0%[S:2.6%,D:97.4%],F:0.0%,M:0.0%,n:430
Brassicaceae	Eutrema salsugineum	Salt cress	2x	14	EG	GCF_000478725.1	NCBI - FTP RefSeq	254	13.4419	6	C:99.6%[S:98.4%,D:1.2%],F:0.5%,M:-0.1%,n:430
Brassicaceae	Raphanus sativus	Radish	2x	18	LF	GCF_000801105.1	NCBI - FTP RefSeq	12	38.3548	5	C:99.1%[S:67.2%,D:31.9%],F:0.5%,M:0.4%,n:430
Brassicaceae	Schrenkiella parvula	*	2x	7	LT	v7.0	Brassica Database - Tao & Schranz (2019)	27	9.6	4	C:96.5%[S:77.4%,D:19.1%],F:1.4%,M:2.1%,n:430
Brassicaceae	Thellungiella halophila	Salt cress (Eutrema halophilum)	2x	14	MF	173	Brassica Database - Tao & Schranz (2019)	480	8	5	C:99.8%[S:89.1%,D:10.7%],F:0.2%,M:0.0%,n:430
Brassicaceae	Thellungiella salsuginea	Salt cress (Eutrema salsugineum)	2x	14	MM	v1.0	Brassica Database - Tao & Schranz (2019)	28	0.4	25	C:98.1%[S:95.3%,D:2.8%],F:0.7%,M:1.2%,n:430
Cleomaceae	Tarenaya hassleriana	Spiny spiderflower	2x	20	MG	GCF_000463585.1	NCBI - FTP RefSeq	32	1.60063	12	C:99.8%[S:90.0%,D:9.8%],F:0.2%,M:-0.0%,n:430
Amaranthaceae	Amaranthus hypochondriacus	Grain Amaranth	4x	32	AM	v2.1	Phytozome - Tao & Schranz (2019)	322	1.25	7	C:89.1%[S:86.3%,D:2.8%],F:7.7%,M:3.2%,n:430
Amaranthaceae	Beta vulgaris	Common beet	2x	18	BU	GCF_000511025.2	NCBI - FTP RefSeq	14	2.01318	6	C:98.9%[S:97.0%,D:1.9%],F:1.2%,M:-0.1%,n:430
Amaranthaceae	Chenopodium quinoa	Quinoa	4x	36	DI	GCF_001683475.1	NCBI - FTP RefSeq	53	3.84428	61	C:100.0%[S:13.0%,D:87.0%],F:0.0%,M:0.0%,n:430
Amaranthaceae	Chenopodium quinoa	Quinoa (Chromosome level)	4x	36	PA		Robert	2357		7	C:100.0%[S:13.0%,D:87.0%],F:0.0%,M:0.0%,n:430
Theaceae	Camellia sinensis	Tea plant	2x	30	DO	GCF_004153795.1	NCBI - FTP RefSeq	15	1.38894	596	C:95.4%[S:86.3%,D:9.1%],F:3.3%,M:1.3%,n:430
Actinidiaceae	Actinidia chinensis	Kiwifruit	2x/4x/6x	58/116	AE	GCA_003024255.1	NCBI - FTP Genbank	327	18.9442	13	C:97.0%[S:73.0%,D:24.0%],F:0.7%,M:2.3%,n:430
Convolvulaceae	Cuscuta australis	Australian dodder	2x	28 (?)	CE	GCA_003260385.1	NCBI - FTP Genbank	112	3.62589	20	C:90.7%[S:89.1%,D:1.6%],F:1.9%,M:7.4%,n:430
Convolvulaceae	Ipomoea nil	Japanese morning glory	2x	30	FH	GCF_001879475.1	NCBI - FTP RefSeq	53	2.88037	43	C:99.8%[S:94.2%,D:5.6%],F:0.0%,M:0.2%,n:430
Solanaceae	Capsicum annuum	Chili pepper	2x	24	BV	GCA_000512255.2	NCBI	42	250.93	6	C:92.3%[S:90.0%,D:2.3%],F:3.3%,M:4.4%,n:430
Solanaceae	Capsicum annuum	Chili pepper	2x	24	BZ	GCF_000710875.1	NCBI - FTP RefSeq	32	1.48274	6	C:98.6%[S:96.5%,D:2.1%],F:1.2%,M:0.2%,n:430
Solanaceae	Capsicum baccatum	*	2x	24	CF	GCA_002271885.2	NCBI - FTP Genbank	19	229.739	7	C:89.0%[S:85.3%,D:3.7%],F:2.8%,M:8.2%,n:430
Solanaceae	Capsicum chinense	*	2x	24	CN	GCA_002271895.2	NCBI	36	234.239	6	C:88.4%[S:84.7%,D:3.7%],F:5.1%,M:6.5%,n:430
Solanaceae	Petunia axillaris	Large white petunia	2x	14	HU	v1.6.2	Sol Genomics - Tao & Schranz (2019)	18	0.04	206	C:95.3%[S:93.7%,D:1.6%],F:4.0%,M:0.7%,n:430
Solanaceae	Solanum lycopersicum	Tomato (Representative - cultivar Heinz1706 - BioSample SAMN02981290)	2x	24	LO	GCF_000188115.4	NCBI - FTP RefSeq	97	66.7236	6	C:98.3%[S:98.1%,D:0.2%],F:1.2%,M:0.5%,n:430
Solanaceae	Solanum pennellii	Wild tomato	2x	24	LU	GCF_001406875.1	NCBI - FTP RefSeq	2710	77.9911	6	C:98.1%[S:97.9%,D:0.2%],F:0.9%,M:1.0%,n:430
Solanaceae	Solanum tuberosum	Potato	4x	48	MA	GCF_000226075.1	NCBI - FTP RefSeq	24	1.34492	102	C:97.4%[S:97.2%,D:0.2%],F:0.9%,M:1.7%,n:430
Rubiaceae	Coffea arabica	Arabica coffee	4x	44	CA	GCF_003713225.1	NCBI - FTP RefSeq	104	42.4658	10	C:98.0%[S:33.3%,D:64.7%],F:1.2%,M:0.8%,n:430
Rubiaceae	Coffea canephora	Robusta coffee	2x	22	CI	GCA_900059795.1	NCBI - FTP Genbank	13	1.26064	6	C:97.0%[S:96.3%,D:0.7%],F:2.3%,M:0.7%,n:430
Rubiaceae	Coffea eugenioides	*	2x	22	CP	GCF_003713205.1	NCBI - FTP RefSeq	27	47.5305	6	C:99.1%[S:91.4%,D:7.7%],F:0.7%,M:0.2%,n:430
Oleaceae	Olea europea	Olive tree	2x	46	HE	GCF_002742605.1	NCBI - FTP RefSeq	10	12.5679	17	C:90.5%[S:77.7%,D:12.8%],F:6.3%,M:3.2%,n:430
Pedaliaceae	Sesamum indicum	Sesame	2x	26	LL	GCF_000512975.1	NCBI - FTP RefSeq	49	2.0604	6	C:99.5%[S:96.0%,D:3.5%],F:0.2%,M:0.3%,n:430
Phrymaceae	Mimulus guttatus	Spotted monkey flower	2x	28	GI	v2.0	Phytozome - Tao & Schranz (2019)	67	21.2	6	C:99.1%[S:94.7%,D:4.4%],F:0.5%,M:0.4%,n:430
Phrymaceae	Erythranthe guttata	Seep monkeyflower (also Mimulus guttatus)	2x	28	EF	GCA_000504015.1	NCBI - FTP Genbank	29	1.12378	40	C:94.9%[S:90.9%,D:4.0%],F:3.7%,M:1.4%,n:430
Asteraceae	Cynara cardunculus	Globe artichoke	2x	34	CM	GCF_001531365.1	NCBI - FTP RefSeq	16	0.125941	8	C:99.3%[S:96.0%,D:3.3%],F:0.5%,M:0.2%,n:430
Asteraceae	Helianthus annuus	Sunflower	2x	34	FB	GCF_002127325.1	NCBI - FTP RefSeq	354	178.899	8	C:98.2%[S:86.3%,D:11.9%],F:0.7%,M:1.1%,n:430
Asteraceae	Lactuca sativa	Lettuce	2x	18	FU	GCF_002870075.1	NCBI - FTP RefSeq	16	1.76913	276	C:99.3%[S:96.3%,D:3.0%],F:0.7%,M:0.0%,n:430
Apiaceae	Daucus carota	Carrot	2x	18	DU	GCF_001625215.1	NCBI - FTP RefSeq	67	36.6101	5	C:99.5%[S:93.5%,D:6.0%],F:0.2%,M:0.3%,n:430
