# Supplementary material for: Detection and Analysis of Syntenic Quantitative Trait Loci Controlling Cell Wall Quality in Angiosperms
Source: Front Plant Sci. 2022 Mar 3;13:855093. doi: 10.3389/fpls.2022.855093 (PMC8928447; doi:10.3389/fpls.2022.855093)
Supplement: Supplementary file 4 [file Table_3.xlsx]

## Sheet: Genes
Supplementary Table 3 - The list of generic gene functions known to play a role in plant cell walls retrieved from scientific literature
Gene	Complete name	Characteristic PFAM(s)	Broad function	Specific function	CAZY group (when available)	Location of action	Other notes
STL	STELLO (STL1, STL2)		Cellulose synthesis; CSCs assembly in the Golgi	Golgi lumen-localized GT proposed to have a central role in the CSC assembly in the Golgi. In the absence of STELLO function, the spatial distribution within the Golgi, secretion and activity of the CSCs are impaired. STELLO interacts with both primary and secondary CW CESAs (Zhang et al., 2016)	GT75	Golgi lumen
EXO (EXO70A1, EXO84b)	Exocist complex subunit		Cellulose synthesis; CSCs traffiking to plasma membrane	Mutations at EXO70A1 and EXO84b cause mislocalization of CESAs and altered secondary CW deposition (Li et al., 2013; Vukasinovic et al., 2017)
PTL1	PATROL1 (Proton ATPase Translocation Control 1)		Cellulose synthesis; CSCs traffiking to plasma membrane	It is proposed to assist the exocytosis of CSCs from CSCs-containing vescicles by interacting with CSI1, CSCs, and exocyst subunits (Zhu et al., 2018)
CESA	Cellulose synthase		Cellulose synthesis	Polymerizes one 1,4-linked-beta-D-glucan chain of cellulose, using UDP-glucose as substrate (Yokoyama et al., 2015; Wallace and Somerville, 2015)	GT2	Plasma membrane	3 CESAs form a subunit of rosettes terminal complexes, and 6 subunits form an active rosette (also called Cellulose Synthase Complex - CSCs); Current models of cellulose biosynthesis postulate that each CESA in CSC synthesizes 1 microfibril (so 18 microfibrils from 1 CSC); In Arabidopsis, CESAs 1,3,6 are involved in primary CW, CESAs 4,7,8 are involved in secondary CW, and CESAs 2,5 are redundant…
TED6/TED7	Tracheary Element Differentiation-Related		Cellulose synthesis	Transmembrane proteins that may be part of CSCs (Meents et al., 2018), as TED6 was shown to interact with CESA7 (Endo et al., 2009; Rejab et al., 2015); the exact role remains however unclear.		Plasma membrane
KOR	KORRIGAN Endonuclease		Cellulose synthesis	Regulates cellulose chain length by cleaving microfibrils during synthesis, and/or cleaving putative lipid oligosaccharides primers of the cellulose synthase reaction (Yokoyama et al., 2015; Wallace and Somerville, 2015); KOR facilitates cellulose biosynthesis by increasing the amount of non-crystalline cellulose (Takahashi et al., 2009); KOR is required for normal cellulose microfibril depositio…	GH9	Plasma membrane	Contains a single membrane-spanning region and an extracellular endoglucanase domain.
KOB1	KOBITO 1		Cellulose synthesis	Role is not clear		Plasma membrane	KOBITO KO mutants show reduced cell elongation, cellulose deficiency, and impaired cellulose biosynthesis
CSI1	CESA interactive protein 1		Cellulose synthesis; Microtubule-based guiding of CESAs	First, CSI1 links/aligns CESA complexes in rosettes with cortical microtubules, ensuring that cellulose synthesis is microtubule-directed (Yokoyama et al., 2015; Wallace and Somerville, 2015); Second, CSI1 is proposed to guide the docking of CSCs from the CSCs-containing vescicles to specific plasma membrane domains, through interaction with microtubules (Zhu et al., 2018)		Cortical microtubules in proximity of plasma membrane (intracellular side of plasma membrane)
POM2	CESA interactive protein 1		Cellulose synthesis; Microtubule-based guiding of CESAs	Functionally redundant to CSI1 (Meents et al., 2018)
CSI3	CESA interactive protein 3		Cellulose synthesis; Microtubule-based guiding of CESAs	Functionally redundant to CSI1 (Meents et al., 2018)
CC	Companion of Cellulose synthase		Cellulose synthesis; Microtubule-based guiding of CESAs	Links CESAs to microtubules (Meents et al., 2018); Microtubule-associated protein that is integral component of CSCs and sustains cellulose synthesis by promoting the formation of a microtubule array.
CMU	Cellulose synthase-microtubule uncoupling protein		Cellulose synthesis; Microtubule-based guiding of CESAs	In CMU mutants, CSCs that are moving linearly are able to displace the microtubules that they encounter (Liu et al., 2016)
FRA1	FRAGILE FIBER 1		Cellulose synthesis; Microtubule-based guiding of CESAs	Encodes a kinesin required for cellulose deposition along cortical microtubules
CTL1	Chitinase-like protein 1		Cellulose synthesis; Regulation of deposited microfibrils	Participates to the correct assembly of cellulose glucan chains that are produced by CESAs. It probably contributes to cellulose crystallization or to prevent interdigitation of newly synthesized cellulose fibrils with other CW polymers (Yokoyama et al., 2015; Wallace and Somerville, 2015); Regulates cellulose assembly and cellulose interaction with hemicellulose by binding to emerging cellulose …		Plasma membrane	CTL1 mutants exhibit radial swelling, reduced cell elongation, reduced cellulose content, and ectopic lignification
POM1	Chitinase-like protein 1		Cellulose synthesis; Regulation of deposited microfibrils	Functionally redundant to CTL1 (and CTL2) (Sanchez-Rodriguez et al., 2012); Affects assembly of glucan chains and the level of cellulose crystallization (Yokoyama et al., 2015; Wallace and Somerville, 2015).
CTL2	Chitinase-like protein 2		Cellulose synthesis; Regulation of deposited microfibrils	Functionally redundant to CTL1/POM1 (Sanchez-Rodriguez et al., 2012).		Plasma membrane
COB	COBRA (glycosyl phosphatidylinositol (GPI)-anchored glycoproteins)		Cellulose synthesis; Regulation of deposited microfibrils	Active in primary CW; Contributes to organize the nascent cellulose microfibrils, by regulating the ordered deposition of cellulose microfibrils and facilitating their crystallization; COB can be released into cell wall by removing the GPI anchor and has a carbohydrate-binding module at its N-terminus that binds to cellulose (Liu et al., 2013).		Plasma membrane	Linked to the plasma membrane through a GPI anchor and localized in the apoplast; COBRA-like genes are conserved in plants; 14 COBRA members in Arabidopsis
COBL4	COBRA-like Protein 4		Cellulose synthesis; Regulation of deposited microfibrils	Functionally-redundant to COBRA, but active in secondary CW		Plasma membrane
FLA11/FLA12	Fasciclin-like arabinogalactan-rich protein (AGP)		Cellulose synthesis; Regulation of deposited microfibrils	Involved in cellulose microfibril deposition, especially at early stages of microfibrils formation; but exact role remains unclear (Zhong et al., 2014)
SUS	Sucrose synthase		Cellulose synthesis; Supply of UDP-Glc (Direct pathway)	Converts sucrose produced during photosynthesis in UDP-Glc and fructose. UDP-Glc is then the substrate used by CESAs to synthesize beta-1,4-linked glucan chains (Zhong et al., 2019).	GT4		11 members in poplar
CINV	Invertase (basic/neutral or acid invertases)		Cellulose synthesis; Supply of UDP-Glc (Invertase-mediated pathway)	Step 1 of Invertase-mediated pathway of UDP-Glc supply: hydrolyses sucrose to produce glucose and fructose	GH100		19 members in poplar; Invertases seem to play a more central role that sucrose synthases in supply of sucrose to CW synthesis: mutations of SUSs have little effect on cellulose synthesis activity, while mutations of cytosolic invertases cause severe growth defects (Barrat et al., 2009; Gerber et al., 2014; Zhong et al., 2018)
HXK	Hexokinase		Cellulose synthesis; Supply of UDP-Glc (Invertase-mediated pathway)	Step 2.1 of Invertase-mediated pathway of UDP-Glc supply: phosphorylates glucose to generate glucose-6-phosphate
FK	Fructokinase		Cellulose synthesis; Supply of UDP-Glc (Invertase-mediated pathway)	Step 2.2 of Invertase-mediated pathway of UDP-Glc supply: phosphorylates fructose to produce fructose-6-phosphate
G6PI	Phosphoglucose isomerase		Cellulose synthesis; Supply of UDP-Glc (Invertase-mediated pathway)	Step 3 of Invertase-mediated pathway of UDP-Glc supply: Isomerizes fructose-6-phosphate to produce glucose-6-phosphate
PGM	Phosphoglucomutase		Cellulose synthesis; Supply of UDP-Glc (Invertase-mediated pathway)	Step 4 of Invertase-mediated pathway of UDP-Glc supply: Isomerizes glucose-6-phosphate to produce glucose-1-phosphate
UGP	UDP-glucose pyrophosphorilase		Cellulose synthesis; Supply of UDP-Glc (Invertase-mediated pathway)	Step 5 of Invertase-mediated pathway of UDP-Glc supply: converts glucose-1-phosphate to UDP-Glc
SPS	Sucrose phosphate synthase		Cellulose synthesis; Sucrose synthesis	Synthesize sucrose starting from UDP-Glc produced during photosynthesis	GT4		6 members in poplar
CEL	Cellulase		Cellulose metabolism; Cellulose degradation/crystalization	Degradation of cellulose in wood-forming tissues; cellulose crystallization; endohydrolysis of (1->4)-beta-D-glucosidic linkages in cellulose, lichenin and cereal beta-D-glucans (UniProt)	GH9
CALS3 (GSL)	Callose synthase 3 (Glucan Synthase Like)	PF02364;PF14288;	Callose synthesis	Synthesize beta-1,3-glucan callose, which accumulates at plasmodesmata and regulates their aperture size	GT48	Plasma membrane	Expressed in phloem and meristematic tissue (callose overall is found only in certain cell types of plants, or typically deposited after wounding by pathogens); Callose synthases are also known as Glucan synthases (GLSs); there are 12 GSLs/CALSs in Arabidopsis, and 19 in poplar
CALS7 (GSL)	Callose synthase 7 (Glucan Synthase Like)	PF02364;PF14288;	Callose synthesis	Synthesize beta-1,3-glucan callose, which accumulates at plasmodesmata and regulates their aperture size	GT48	Plasma membrane	Expressed in phloem; Callose synthases are also known as Glucan synthases (GLSs)
UGT75B1	UDP-Glucosyltransferase 75B1		Callose synthesis	A UDP-glucose transferase localized in the phragmoplast. It has been co-purified with the callose synthase complex and may transfer UDP-glucose from sucrose synthase to the callose synthase and thus help form a substrate channel for the synthesis of callose at the forming cell plate. Induced by salicylic acid. It belongs to an UGT subfamily that binds UDP-glucose but not UDP-glucuronate, UDP-gala…
UGD	UDP-Glc 6-dehydrogenase		Hemicellulose synthesis; supply of nucleotide sugar substrates for xylan synthesis	Synthesizes UDP-D-GlcA for xylan side chains in cytosol, starting from UDP-D-Glucose as substrate (Zhong et al., 2018, Burget et al., 2003)		Cytosol
UUAT	UDP-Uronic acid transporter		Hemicellulose synthesis; supply of nucleotide sugar substrates for xylan synthesis	Transports UDP-D-GlcA from cytosol to Golgi (Zhong et al., 2018)		Golgi
UXS	UDP-Xyl synthase/UDP-GlcA decarboxylase		Hemicellulose synthesis; supply of nucleotide sugar substrates for xylan synthesis	Operates the decarboxylation of UDP-D-GlcA (Glucuronic acid) to UDP-Xyl (Xylose) in both cytosol (mainly) and Golgi (Zhong et al., 2018, Burget et al., 2003)		Cytosol
UXT	UDP-Xyl transporter		Hemicellulose synthesis; supply of nucleotide sugar substrates for xylan synthesis	Transports UDP-Xyl from cytosol to Golgi, where Xylan synthesis takes place		Golgi
UGE	UDP-Glc 4 Epimerase		Hemicellulose synthesis; supply of nucleotide sugar substrates for xylan synthesis	UGEs convert UDP-glucose into UPD-galactose (Burget et al., 2003)		Cytosol
UXE/ARAE/MUR4	UDP-Xyl 4-Epimerase/UDP-Arabinose 4-epimerase/MUR4 (ARAE1)		Hemicellulose synthesis; supply of nucleotide sugar substrates for xylan synthesis	UXEs/ARAEs convert UDP-Xyl into UDP-Arap (UDP-Arabinopyranose) in the Golgi (Zhong et al., 2018). They catalyze the last step of L-Ara production for CW polysaccharides starting from UDP-glucose and via UDP-glucuronate (Burget et al., 2003)		Golgi
UAM	UDP-Ara Mutase		Hemicellulose synthesis; supply of nucleotide sugar substrates for xylan synthesis	Converts UDP-Arap into UDP-Araf in the cytosol (Zhong et al., 2018)		Cytosol
UAfT	UDP-Araf Transporter		Hemicellulose synthesis; supply of nucleotide sugar substrates for xylan synthesis	Transports UDP-Araf from cytosol to Golgi for the synthesis of the Arabinose side chains of xylans		Golgi
IRX9	Irregular Xylem 9; beta-1,4-xylan synthase		Hemicellulose synthesis; Xylan backbone synthesis	Encodes a xylan synthase involved in synthesis of the beta-1,4-xylose backbone of hemicellulose; Together with IRX9L, IRX14, IRX14L, IRX10 and IRX10L IRX9 is assembled in a complex (in the ER, Xylan Synthase Comples) in which it explicates its xylan synthetic function (in the Golgi) (Zhong et al., 2018; Jiang et al., 2016; Zeng et al., 2016)	GT43	Golgi
IRX9L	Irregular Xylem 9-like; beta-1,4-xylan synthase		Hemicellulose synthesis; Xylan backbone synthesis	Encodes a xylan synthase involved in synthesis of beta-1,4-xylose backbone of hemicelluloses; works probably in complex (IRXs 9,9L,14,14L,10,10L)	GT43	Golgi
IRX14	Irregular Xylem 14; beta-1,4-xylan synthase		Hemicellulose synthesis; Xylan backbone synthesis	Encodes a xylan synthase involved in synthesis of beta-1,4-xylose backbone of hemicelluloses; works probably in complex (IRXs 9,9L,14,14L,10,10L)	GT43	Golgi
IRX14L	Irregular Xylem 14-like; beta-1,4-xylan synthase		Hemicellulose synthesis; Xylan backbone synthesis	Encodes a xylan synthase involved in synthesis of beta-1,4-xylose backbone of hemicelluloses; works probably in complex (IRXs 9,9L,14,14L,10,10L)	GT43	Golgi
IRX10/GUT1	Irregular Xylem 10; beta-1,4-xylan synthase		Hemicellulose synthesis; Xylan backbone synthesis	Encodes a xylan synthase involved in synthesis of beta-1,4-xylose backbone of hemicelluloses; works probably in complex (IRXs 9,9L,14,14L,10,10L)	GT47	Golgi
IRX10L/GUT1	Irregular Xylem 10-like; beta-1,4-xylan synthase		Hemicellulose synthesis; Xylan backbone synthesis	Encodes a xylan synthase involved in synthesis of beta-1,4-xylose backbone of hemicelluloses; works probably in complex (IRXs 9,9L,14,14L,10,10L)	GT47	Golgi
IRX15	Irregular Xylem 15		Hemicellulose synthesis; Other proteins involved in Xylan backbone synthesis	Required for normal xylan biosynthesis; Encodes a DUF579 (domain of unknown function 579); Specific function unclear, but does NOT work in complex with IRXs 9,9L,14,14L,10,10L.
IRX15L	Irregular Xylem 15-like		Hemicellulose synthesis; Other proteins involved in Xylan backbone synthesis	Required for normal xylan biosynthesis; Encodes a DUF579 (domain of unknown function 579); Specific function unclear, but does NOT work in complex with IRXs 9,9L,14,14L,10,10L.
FRA8	Fragile Fiber 8		Hemicellulose synthesis; Synthesis of the xylan-reducing end	Involved in the synthesis of the olygosaccharide at the reducing end of xylan (which in turn probably acts as primer for xylan synthesis). The specific role is not fully clear, but it is believed that FRA8 transfers Xyl to Rha or Rha to GalA (Zhong et al., 2018)	GT47
F8H	Fragile Fiber 8 Homolog		Hemicellulose synthesis; Synthesis of the xylan-reducing end	Involved in the synthesis of the olygosaccharide at the reducing end of xylan (which in turn probably acts as primer for xylan synthesis). The specific role is not fully clear. It is homolog of FRA8 (Zhong et al., 2018)	GT47
IRX7	Irregular Xylem 7		Hemicellulose synthesis; Synthesis of the xylan-reducing end	Involved in the synthesis of the olygosaccharide at the reducing end of xylan (reported by Scheller et al., 2010, but not by Zhong et al., 2018) It is thought to act as Rha-specific XyT (Scheller et al., 2010)
IRX8	Irregular Xylem 8		Hemicellulose synthesis; Synthesis of the xylan-reducing end	Involved in the synthesis of the olygosaccharide at the reducing end of xylan (which in turn probably acts as primer for xylan synthesis). The specific role is not fully clear, but it is believed to transfer the reducing end Xyl to an unknown acceptor and GalA to the reducing end Xyl (Zhong et al., 2018)	GT8
PARVUS			Hemicellulose synthesis; Synthesis of the xylan-reducing end	Involved in the synthesis of the olygosaccharide at the reducing end of xylan (which in turn probably acts as primer for xylan synthesis). The specific role is not fully clear, but it is believed to transfer the reducing end Xyl to an unknown acceptor and GalA to the reducing end Xyl (Zhong et al., 2018)	GT8	ER (Scheller et al., 2010)
TBL3	Trichome Birefringence-like 3		Hemicellulose synthesis; Xylan acetylation	Performs monoacetylation of xylans in secondary CW
ESK1/TBL29/XOAT1	Eskimo1/Trichome Birefringence-like 29/Xylan-O-acetyltransferase 1		Hemicellulose synthesis; Xylan acetylation	Performs 2-O- and 3-O-monoacetylation, as well as 2,3-di-O-acetylation of xylans (Zhong et al., 2018)
TBL31	Trichome Birefringence-like 31		Hemicellulose synthesis; Xylan acetylation	Performs monoacetylation of xylans in secondary CW
TBL32/XOAT6	Trichome Birefringence-like 32/Xylan-O-acetyltransferase 6		Hemicellulose synthesis; Xylan acetylation	Performs 3-O-acetylation of 2-O-GlcA-substituted Xyl residues (Zhong et al., 2018)
TBL33/XOAT7	Trichome Birefringence-like 33/Xylan-O-acetyltransferase 7		Hemicellulose synthesis; Xylan acetylation	Redundant to TBL32/XOAT6 (Zhong et al., 2018)
BC1	Brittle culm 1 (rice)		Hemicellulose synthesis; Xylan acetylation	Putatively involved in maintaining the proper acetylation level of xylan (Zhong et al., 2018, Zhang et al., 2017)
AXY9	Altered xyloglucan 9		Hemicellulose synthesis; Xylan acetylation	Mutations at AXY9 cause reduced acetylation of both xylan and xyloglucan, but specific role remains unclear (Zhong et al., 2018)
RWA	Reduced Wall Acetylation		Hemicellulose synthesis; Xylan acetylation	Mutations at RWA genes cause reduced acetylation of both xylan and xyloglucan, but specific role remains unclear (someone proposes that RWA is a transporter mediating the transport of the acetyl donor, acetyl CoA, from the cytosol to the Golgi) (Zhong et al., 2018)
GUX1	Glucuronyltransferase		Hemicellulose synthesis; Addition of GlcA side chains to xylan backbones (synthesis of glucuronoxylan)	Add Glucuronic acid (GlcA) side chains (GlcA or MeGlcA, which is the methylated version of GlcA) to xylans	GT8	Golgi
GUX2	Glucuronyltransferase		Hemicellulose synthesis; Addition of GlcA side chains to xylan backbones (synthesis of glucuronoxylan)	Add Glucuronic acid (GlcA) side chains (GlcA or MeGlcA, which is the methylated version of GlcA) to xylans	GT8	Golgi
GUX3	Glucuronyltransferase		Hemicellulose synthesis; Addition of GlcA side chains to xylan backbones (synthesis of glucuronoxylan)	Add Glucuronic acid (GlcA) side chains (GlcA or MeGlcA, which is the methylated version of GlcA) to xylans	GT8	Golgi
GXM1	Glucuronoxylan methyltransferase		Hemicellulose synthesis; Methylation of GlcA side chains (synthesis of glucuronoxylan)	Methylates glucuronic acid (or glucuronic acid side chains if GlcA is already added to CW), leading to the formation of MeGlcA; belongs to DUF579 family		Golgi
GXM2	Glucuronoxylan methyltransferase		Hemicellulose synthesis; Methylation of GlcA side chains (synthesis of glucuronoxylan)	Methylates glucuronic acid (or glucuronic acid side chains if GlcA is already added to CW), leading to the formation of MeGlcA; belongs to DUF579 family		Golgi
GXM3	Glucuronoxylan methyltransferase		Hemicellulose synthesis; Methylation of GlcA side chains (synthesis of glucuronoxylan)	Methylates glucuronic acid (or glucuronic acid side chains if GlcA is already added to CW), leading to the formation of MeGlcA; belongs to DUF579 family		Golgi
XAT	Xylan Arabinosyl Transferase		Hemicellulose synthesis; Addition of alfa-1,3-Araf substitutions to xylans in grasses (synthesis of arabinoxylans/glucuronoarabinoxylans)	Adds alfa-1,3-Araf substitutions to xylans in grasses (Zhong et al., 2018)	GT61 (clade A)	Golgi
XAX1	Xylosyl Arabinosyl Substitution of Xylan 1		Hemicellulose synthesis; Addition of alfa-1,3-Araf substitutions to xylans in rice (synthesis of arabinoxylans/glucuronoarabinoxylans)	Involved in alfa-1,3-Araf substitutions to xylans in rice (Zhong et al., 2018)	GT61 (clade A)
BAHD	BEAT, AHCT, HCBT, DAT acyl-transferase		Hemicellulose synthesis; Decoration of Araf side-chains of xylans in grasses (synthesis of arabinoxylans/glucuronoarabinoxylans)	It esterifies ferulic acid (FA) and p-coumaric acid (pCA) at the O-5 position of the Araf side chains of grasses xylans		Cytosol
CSLA	Cellulose synthase-like A (Mannan/Glucomannan synthase)		Hemicellulose synthesis; Mannans synthesis	Produces the backbone of mannans, glucomannans, and galactomannans (CSLA2,3,7,9 are specific for synthesis of glucomannans)	GT2
CSLD	Cellulose synthase-like D (PUTATIVE Mannan synthase)		Hemicellulose synthesis; Mannans synthesis	Putative mannan synthase with function analogous to CSLA (Scheller et al., 2010, analysis of CSLD5)	GT2
MSR/OFUT	Mannan-synthesis-related protein		Hemicellulose synthesis; Mannans synthesis	Involved in mannans/glucomannans biosynthesis, but specific role is unclear; mutation of MSR leads to a reduction in both mannan synthase activity and glucomannan levels (Zhong et al., 2018; Wang et al., 2013)
GALT	Mannan Galactosyltransferase		Hemicellulose synthesis; Mannans synthesis	Regulates the distribution and amount of alpha-1,6-galactose (Gal) substitutions in galactomannans	GT34
MOAT	Mannan O-acetyltransferase		Hemicellulose synthesis; Mannans synthesis	Catalyzes glucomannan acetylation; belongs to DUF231 family
GONST	Golgi Nucleotide Sugar Transporter		Hemicellulose synthesis; Mannans synthesis	Catalyzes the transport of GDP-Man from and to the Golgi during polysaccharides elongation (Temple et al., 2016)
CSLF	Cellulose synthase-like F		Hemicellulose synthesis; Synthesis of Mixed-Linkage Glucan (1,3;1,4-beta-glucan)	Synthesizes Mixed-Linkage Glucans (first described by Burton et al., 2006); CSLF is a graminid- and restiid-specific gene family (Little et al., 2018); among all the enzymes producing mixed-linkage glucans, CSLF (and specifically CSLF6) is the one showing the highest enzymatic activity (Little et al., 2018)	GT2
CSLH	Cellulose synthase-like H		Hemicellulose synthesis; Synthesis of Mixed-Linkage Glucan (1,3;1,4-beta-glucan)	Synthesizes Mixed-Linkage Glucans (first described by Doblin et al., 2009); CSLH is monocot-specific, but it is an ancient single copy gene lineage with sister groups in eudicot, which contribute to the synthesis of mixed-linkage glucans in ferns, algae and fungi (which are structurally different than the ones found in monocots) (Little et al., 2018).	GT2
CSLJ	Cellulose synthase-like J		Hemicellulose synthesis; Synthesis of Mixed-Linkage Glucan (1,3;1,4-beta-glucan)	Synthesizes Mixed-Linkage Glucans (first described by Farrokhi et al., 2006); CSLH is monocot-specific, but it is an ancient single copy gene lineage with sister groups in eudicot, which contribute to the synthesis of mixed-linkage glucans in ferns, algae and fungi (which are structurally different than the ones found in monocots) (Little et al., 2018).	GT2
CSLC/CLSC4	Cellulose synthase-like C		Hemicellulose synthesis; Xyloglucan synthesis	Encodes a beta-1,4-glucan synthase (Cocuron et al., 2007) that synthesizes the beta-1,4-glucan backbone of xyloglucans (Cocuron et al., 2007; Dwivany et al., 2009) (backbone of xyloglucan is made up of beta-1,4-linked glucose residues, most of which are substituted with 1,6-linked xylose sidechains; xylose residues are often capped with a galactose residue, in turn sometimes followed by a fucose …	GT2	Plasma membrane (Dwivany et al., 2009)
XXT	Alfa-1,6-Xylosyltransferase		Hemicellulose synthesis; Xyloglucan synthesis	Transfers the xylose residues necessary to synthesize the backbone of xyloglucans; 3 XXTs have been identified: XXT1,2,5 (Scheller et al., 2010); the 3 XXTs and CLSC4 form a heterodimeric complex for hemicellulose synthesis (Chou et al., 2014)	GT34
XTH	Xyloglucan endotransglucosylase/hydrolase		Hemicellulose synthesis; Xyloglucan synthesis	Cleaves a beta-1,4 glucosidic linkage of unsubstituted glucosyl residues in a xyloglucan main chain, and reconnects the reducing ends generated by cleavage to the non-reducing ends of others xyloglucan molecules. This is the first mechanism of extension of xyloglucan chains in hemicelluloses to allow cell expansion.	GT34	Cell Wall	XTHs belong to Glycoside Hydrolase Family 16 (GH16); XTHs are divided into 3 groups (I/II, IIIA, IIIB, based on aminoacid similarity): XTH I/II show both hydrolase and transglucosylase activities (cleave and reconnect, "true XTHs"), XTH IIIA shows only endohydrolase activity (cleaves but does not reconnect, also called just "XEH = Xyloglucan endohydrolase")
XGT/MUR3	Xyloglucan galactosyltransferase/Xyloglucan galactosyltransferase MUR3		Hemicellulose synthesis; Xyloglucan synthesis	MUR3 is a galactosyltransferase responsible of the addition of the very common galactose substitution at the third position of the xyloglucan backbone (XXXG to XXLG, very specific activity) (Scheller et al., 2010; Jensen et al., 2012, Madson et al., 2003)	GT47
XGT/XLT2	Xyloglucan galactosyltransferase/Xyloglucan L-side chain galactosylTransferase position 2		Hemicellulose synthesis; Xyloglucan synthesis	XLT2 is a galactosyltransferase responsible of adding the galactose substitution at the second position of the XXXG motifs of Xyloglucans to form XLXG (Jensen et al., 2012). XLT12 associates with other xyloglucan-synthesizing enzymes to form multiprotein complexes for xyloglucan synthesis in the Golgi (Chou et al., 2014); XLT2 interacts with XXT2 and XXT5 (Chou et al., 2014)	GT47
MUR2/FUT1	Xyloglucan fucosyltransferase		Hemicellulose synthesis; Xyloglucan synthesis	Optionally adds fucose residue on the galactose side-chains of XyG (Scheller et al., 2010); FUT1 forms homocomplexes and interacts with MUR3, XLT2, XXT2 and XXT5 (Chou et al., 2014)
RABA/RABA4B*	Ras-related protein A4B		Hemicellulose synthesis; Transport of hemicellulose polysaccharides to cell wall	RABA4B localizes to vesicles that emerge from plant trans-Golgi network (TGN) and accumulate in the VRZ in growing root hairs. RABA4B vesicles were then found co-labelled with xyloglucans, indicating that they represent at least one population of secretory vesicles involved in delivering newly synthesized cell wall materials to cell walls (Nielsen, 2008). Several other RABA proteins have been sho…
MAN	Endo-Beta-Mannanase 1		Hemicellulose metabolism; Mannans degradation	MANs cleave the internal glycosidic bonds of the β-1,4-linked backbone of various mannans, being the principal enzymes involved in mannan depolymerization and/or modification (Wang et al., 2015)
GH3-BDGLU	Beta-D-Glucan Exoydrolase (Glycosyl Hydrolase family 3)		Hemicellulose metabolism; Glucans degradation	Encodes a β-D-glucan exohydrolase involved in the normal degradation of glucans in primary CWs to allow CW metabolism and remodelling (Hrmova et al., 2001). Specifically, they degrade beta-1,4 linkages of glucans.	GH3
BGLC	Beta-glucosidase		Hemicellulose metabolism; Xyloglucan trimming/remodelling/degradation	BGLC1 and BGLC3 have been shown to be responsible for trimming the xyloglucan backbone in both cytosol (BGLC1) and on-membrane (BGLC3) to allow cell wall remodelling during cell growth (Sampedro et al., 2017)	GH3	Cytoplasm and Cell Wall
BXL	Beta-xylosidase		Hemicellulose metabolism; Hemicellulose remodelling/degradation	Xylan-degrading enzyme that hydrolyses 1,4-beta-D-xylans starting from the non-reducing terminus (UniProt; Goujon et al., 2003). BXLs are expressed in tissues undergoing secondary CW thickening, where they are thought to remodel hemicelluloses by acting against D-xylose residues (and specifically GAXs), in order to facilitate deposition of cellulose and lignification (Goujon et al., 2003)	GH3	Apoplast or plasma membrane (depending on the locus)
XYL	Alfa-xylosidase		Hemicellulose metabolism; Hemicellulose remodelling/degradation	Encodes apoplastic alpha-xylosidases active against xyloglucan oligosaccharides, especially in tissues where xyloglucan turnover is high (e.g. young leaves) (Goujon et al., 2003; Sampedro et al., 2001); XYLs perform Hydrolysis of terminal, non-reducing α-D-xylose residues with release of α-D-xylose (CAZy).	GH31	Apoplast
RHM	Rhamnobiosynthesis		Pectin synthesis; Rhamnose supply for pectins synthesis	RHM1, RHM2, and RHM3 operate synthesis of UDP-Rhmanose from UDP-Glu (Oka et al., 2006)
GAE	Glucuronate-4-epimerase		Pectin synthesis; UDP-D-galacturonic acid supply for pectins synthesis	GAEs convert UDP-d-glucuronic acid (UDP-D-GluA) into UDP-D-galacturonic acid (UDP-D-GalA), the key building block of pectins (Bethke et al., 2016; Molhoj et al., 2004; Burget et al 2003)
GAUT1	Galacturonosyltransferase 1		Pectin synthesis; Homogalacturonan (HG) synthesis	Together with GAUT7 forms a complex that is deputed to galacturonosyltransferase activity in the Golgi; In the complex, GAUT1 is a HG:alfa-1,4-D-galacturonosyltransferase, that catalyzes the transfer of D Galacturonic Acid (D-GalA) from Uridine 5'-diphosphogalacturonic acid (UDP-D-GalA) onto the non-reducing end of endogenous and exogenous HG acceptors (Sterling et al., 2006; Atmodjo et al., 2013…	GT8	Golgi lumen
GAUT7	Galacturonosyltransferase 7		Pectin synthesis; Homogalacturonan (HG) synthesis	It is the membrane-integral part of the GAUT1:GAUT7 complex, allowing the anchoring of the GAUT1:GAUT7 complex to the Golgi membranes (Atmodjo et al., 2013)	GT8	Golgi lumen
GAUT4	Galacturonosyltransferase 4		Pectin synthesis; Homogalacturonan (HG) synthesis	HG α-GalA transferase whose down-regulation results in reduced HG and RG II production; it is involved in the synthesis of HG backbone (Biswal et al., 2018)
GAUT8/QUA1	Galacturonosyltransferase 8/Quasimodo 1		Pectin synthesis; Homogalacturonan (HG) synthesis	Mutations suggest that GAUT8/QUA1 could be involved in HG synthesis, acting as alfa-1,4-D-galacturonosyltransferase; however mutants show also a marked decrease in xylan synthase activity, suggesting a connection to xylan synthesis as well. Role should be studied more in detail (Atmodjo et al., 2013).	GT8
QUA2/TSD2	Quasimodo2/Tumorous Shoot Development 2		Pectin synthesis; Homogalacturonan (HG) methylation	Putative SAM-dependent HG methyltransferase (HG:MT, PFAM PF03141), which catalyzes the transfer of a methyl group (CH3) from S-adenosyl-L-methyonine (SAM, donor) to the C6 carboxyl group of the alfa-1,4-linked GalA residues of HG
QUA3	Quasimodo3		Pectin synthesis; Homogalacturonan (HG) methylation	Putative SAM-dependent HG methyltransferase (HG:MT, PFAM PF03141). It is putatively interacting with the GAUT1:GAUT7 complex		Golgi lumen
CGR3	Cotton Golgi Related protein 3		Pectin synthesis; Homogalacturonan (HG) methylation	Putative SAM-dependent HG:MT (but with PFAM PF 08241)
RRT	Rhamnosyltransferase		Pectin synthesis; Synthesis of Rhamnogalacturonan I (RG I) backbone	RRTs transfer the rhamnose residues from UDP-β-L-rhamnose to RG-I oligosaccharides, building the backbones of RG-I (Takenaka et al., 2018)	GT106	Golgi lumen
GALS	Galactan Synthase		Pectin synthesis; Synthesis of galactan side-chains to Rhamnogalacturonan I (RG I)	Function as a beta-1,4-galactan:beta-1,4-GalT; GALS1,2,3 identified in Arabidopsis (Atmodjo et al., 2013); GALS are involved in the biosynthesis of beta-1,4-galactan, during which they transfer galactose residues from UDP-galactose to beta-1,4-galactopentaose. They form specifically beta-1,4-galactosyl linkages and can add successive beta-1,4-galactosyl residues to the acceptor. Beta-1,4-galactan…	GT92
ARAD	Arabinan Deficient protein		Pectin synthesis; Synthesis of arabinan side-chains to Rhamnogalacturonan I (RG I)	It is a putative RG-I arabinan:alfa-1,5-AraT, ARAD1,2 identified in Arabidopsis (Atmodjo et al., 2013). Probable arabinosyltransferase that polymerizes arabinose into the arabinan of arabinogalactan; it may function as inverting enzyme using UDP-beta-L-arabinopyranoside; it may be important for arabinan side chains of RG I (UniProt - ARAD1)
MUCI70	Mucilage-Related 70		Pectin synthesis; Synthesis of two RG I domains	MUCI70 appears to be indispensable for the production of two RG I domains that represent the bulk of seed mucilage and shape the surface morphology of seeds (Voiniciuc et al., 2018)		Golgi
RGXT	Rhamnogalacturonan Xylosyltransferase		Pectin synthesis; Synthesis of A-side-chains of Rhamnogalacturonan II (RG II)	Shows RG-II:alfa-1,3-sylosyltransferase activity (Atmodjo et al., 2013); It catalyzes the transfer of D-xylose from UDP-alpha-D-xylose onto L-fucose, and is probably involved in the biosynthesis of RG II through the xylosylation of the internal fucose moiety of the A-chain of RG-II (Egelund et al., 2006)	GT77	Golgi lumen
XGD1	Xylogalacturonan Deficient 1		Pectin synthesis; Synthesis of Xylogalacturonan (XGA)	Catalyzes the transfer of Xyl from UDP-Xyl onto GalA residues in the HG backbone to make XGA (Atmodjo et al., 2013; Jensen et al., 2008)	GT47-C
PAE	Pectin acetylesterase		Pectin synthesis; Pectins acetylation	Cleave acetylester bonds from pectins, contributing to regulat the degree of pectins acetylation (Philippe et al., 2017)	CE13
DRP/ADL	Dynamin-related protein		Pectin synthesis; pectin trafficking to CW (?)	Dynamin-related protein involved in vescicular trafficking and PUTATIVELY interacting with GAUT1:GAUT7; could be a hint of how pectins are send to CW; DRP2/ADL6, DRP2B/ADL3 found in Arabidopsis (Atmodjo et al., 2013)
PE	Pectin esterase		Pectin synthesis ; In muro deposition and remodelling of pectins	Demethylesterification of CW pectins (UniProt; Fukuda et al., 2015 - Chapters 1 and 3)		Cell Wall
PME	Pectin methyl-esterase		Pectin synthesis ; In muro deposition and remodelling of pectins	Demethylesterification of galacturonic acid residues of the HG pectin domains, which is preliminary to allow further modification of pectins to optimize their space-filling capacity (Fukuda et al., 2015 - Chapter 1)		Cell Wall	66 PMEs in Arabidopsis; PMEs belong to Carbohydrate Esterase Family 8 (CE8) of CAZys;
PG	Polygalacturonase		Pectin synthesis ; In muro deposition and remodelling of pectins	Degrades the RANDOMLY demethylesterified regions of pectins (randomly demethylesterified by PMEs), resulting in CW loosening or CW disassembly. If PMEs perform non-random demethylesterification, demethylesterified blocks form, which favours reciprocal association of pectins through Ca2+ bridges and stiffening of CW (instead of loosening!) (Fukuda et al., 2015 - Chapter 1)	GH28
PGI	Polygalacturonase inhibitor		Pectin synthesis ; In muro deposition and remodelling of pectins	Inhibits PGs, regulating their activity (Fukuda et al., 2015 - Chapter 1)
PMEI	Pectin methylesterase inhibitor		Pectin synthesis ; In muro deposition and remodelling of pectins	Inhibits PMEs, regulating their activity (Fukuda et al., 2015 - Chapter 1)			71 PMEIs in Arabidopsis
GATL	GAUT-like proteins		Pectin synthesis; Other genes for pectin synthesis	Proteins with degree of homology to GAUT genes varying between 23-29% and belonging to GT8. Mutations of GATL and of GAUT genes yielded mutated GalA, Xyl, Rha, Gal, and/or Ara contents in CW, suggesting that these genes are all involved in CW pectine or xylan polysaccharides biosynthesis (Atmodjo et al., 2013). Specifically, GATL5 is thought to be involved in regulating the final size of pectin p…	GT8
PAL	Phenylalanine ammonia lyase		Lignin synthesis; Synthesis of monolignols (G,S,H)	Step 1 of lignin synthesis: Synthesis of cinnamic acid through deamination of phenylalanine (Zhong et al., 2018); constitutes an important rate-determining entry point of the lignin synthesis pathway (Daniel et al., 2015)		Cytosol
C4H	Cinnamate 4-hydroxylase		Lignin synthesis; Synthesis of monolignols (G,S,H)	Step 2.1 of lignin synthesis: 4-hydroxylation of cinnamic acid (Zhong et al., 2018)		Endoplasmic reticulum (ER)
4CL	4-commarate CoA ligase		Lignin synthesis; Synthesis of monolignols (G,S,H)	Step 2.2 of lignin synthesis: Formation of CoA thioester --> result of steps 2.1 and 2.2 is production of p-coumaroyl-CoA (the common precursor for the synthesis of diverse phenylpropanoids, such as flavonoids, isoflavonoids, anthocyanins, coumarins, quinones, phytoalexins and monolignols) (Zhong et al., 2018)		Cytosol
HCT	Hydroxycinnamoyl CoA:shikimate hydroxycinnamoyl transferase		Lignin synthesis; Synthesis of monolignols (G,S,H)	Step 3.2 of lignin synthesis: acts on p-coumaroyl-CoA (together with C3H, CCR and CAD) to caffeoyl alcohol and G lignin (Zhong et al., 2018)		Cytosol
C3H	p-coumaroyl shikimate 3' hydroxylase		Lignin synthesis; Synthesis of monolignols (G,S,H)	Step 3.2 of lignin synthesis: acts on p-coumaroyl-CoA (together with HCT, CCR and CAD) to caffeoyl alcohol and G lignin (Zhong et al., 2018)		Endoplasmic reticulum (ER)
CCoAOMT	Caffeoyl CoA O-methyltransferase		Lignin synthesis; Synthesis of monolignols (G,S,H)	Step 3.3 of lignin synthesis: acts on p-coumaroyl-CoA (together with F5H, COMT and CAD) to produce S lignin (Zhong et al., 2018)		Cytoplasm
F5H	Ferulate 5-hydroxylase		Lignin synthesis; Synthesis of monolignols (G,S,H)	Step 3.3 of lignin synthesis: acts on p-coumaroyl-CoA (together with CCoAOMT, COMT and CAD) to produce S lignin (Zhong et al., 2018)		Endoplasmic reticulum (ER)
COMT	Caffeic acid O-methyltransferase		Lignin synthesis; Synthesis of monolignols (G,S,H)	Step 3.3 of lignin synthesis: acts on p-coumaroyl-CoA (together with F5H, CCoAOMT and CAD) to produce S lignin (Zhong et al., 2018)		Cytoplasm
CCR/CCRL	Cinnamoyl CoA reductase		Lignin synthesis; Synthesis of monolignols (G,S,H)	Step 3.1/3.2 of lignin synthesis: acts on p-coumaroyl-CoA to produce p-coumaroyl alcohol and H lignin (Zhong et al., 2018)		Cytoplasm
CAD	Cinnamyl alcohol dehydrogenase		Lignin synthesis; Synthesis of monolignols (G,S,H)	Step 3.1/3.2/3.3 of lignin synthesis: acts on p-coumaroyl-CoA to produce p-coumaroyl alcohol and H lignin (Zhong et al., 2018)		Cytosol
CSE	Caffeoyl shikimate esterase		Lignin synthesis; Synthesis of monolignols (G,S,H)	Alternative route to HCT for conversion of caffeoyl shikimate to caffeoyl CoA (Zhong et al., 2018)
PMT	p-coumaroyl-CoA Monolignol Transferase		Lignin synthesis; Monolignol acylation	Acylates monolignols with pCA; belongs to BAHD acyltransferases superfamily (Zhong et al., 2018)		Cytosol
FMT	feruloyl-CoA Monolignol Transferase		Lignin synthesis; Monolignol acylation	Acylates monolignols with fatty acids; belongs to BAHD acyltransferases superfamily (Zhong et al., 2018)		Cytosol
AtABCG29	ABC transporter 29 (Arabidopsis)		Lignin synthesis; Monolignol transport to CW	Expression in yeast confers ability to transport monolignols
LAC	Laccase		Lignin synthesis; In muro polymerization of monolignols into lignin	Oxidizes monolignols into monolignol radicals (in muro); polymerization takes then place by simple radical coupling (Zhong et al., 2018); LAC4, LAC11, LAC17 have been identified as lignin-related laccases in Arabidopsis, while LAC5 has been identified as lignin-related in Brachypodium (Meents et al., 2018); Overall, oxidative lignin enzymes are secreted at the same time as hemicelluloses and CSCs…		Plasma membrane
PRX	Peroxidases		Lignin synthesis; In muro polymerization of monolignols into lignin	Oxidizes monolignols into monolignol radicals (in muro); polymerization takes then place by simple radical coupling (Zhong et al., 2018); Overall, oxidative lignin enzymes are secreted at the same time as hemicelluloses and CSCs (Meents et al., 2018)		Plasma membrane	AtPRX72, AtPRX2, AtPRX25, AtPRX71 have been proven to be involved in lignin polymerization, even if effects of their KO are mild
DIR	Dirigent protein		Lignin synthesis; In muro polymerization of monolignols into lignin	DIRs mediate regio- and stereo-selectivity of bimolecular phenoxy radical coupling during lignan biosynthesis (Paniagua et al., 2017)
BBE-like	Berberine bridge enzyme-like		Lignin synthesis; Monolignols oxidation	Act as monolignols oxidoreductases, catalyzing the oxidation of aromatic allylic alcohols, such as coumaryl, sinapyl, and coniferyl alcohol, to the corresponding aldehydes (aldehydes forms of monolignols are also present in cell walls, besides the alcohol form) (Daniel et al., 2015); BBE-like enzymes accept as substrates for reaction both standalone and glycosylated forms of monolignols (Daniel e…		Apoplastic fluid close to plasma membrane and cell wall
BGLU45	Beta-glucosidase 45		Lignin synthesis; Monolignol storage/glucosylation	Hydrolyse monolignol glucosides during lignin synthesis (Escamilla-Trevino et al., 2006; Le Roy et al., 2016)
BGLU46	Beta-glucosidase 46		Lignin synthesis; Monolignol storage/glucosylation	Hydrolyse monolignol glucosides during lignin synthesis (Escamilla-Trevino et al., 2006; Le Roy et al., 2016)
BGLU47	Beta-glucosidase 47		Lignin synthesis; Monolignol storage/glucosylation	May play a role in lignification as BGLU45 and BGLU46 (Escamilla-Trevino et al., 2006; Le Roy et al., 2016)
UGT72E2	UDP-glucosyltransferase 72E2		Lignin synthesis; Monolignol storage/glucosylation	Glucosylates coniferyl alcohol and sinapyl alcohol (Lim et al., 2001; Le Roy et al., 2016)
UGT72E3	UDP-glucosyltransferase 72E3		Lignin synthesis; Monolignol storage/glucosylation	Glucosylates coniferyl alcohol and sinapyl alcohol (Lim et al., 2001; Le Roy et al., 2016)
MED/REF			Lignin synthesis	Transcriptional co-regulatory complex subunits; required for homeostatic repression of phenylpropanoid biosynthesis
E2FC	E2FC Transcription Factor		TF; Key upstream regulator of SCW formation	Key upstream regulator of SCW deposition in dicots, able to bind to TFs VND6, VND7, MYB46, VNI2, MYB43,MYB52, as well as cellulose (CESA4, CESA7, COBL4, AT5G607S0), hemicellulose (IRX7, IRX9, GUX2, WDL/COP), lignin (C4H, CCoAOMT, CAD4, LAC4, LAC17, BGLU46), KNAT7-coexpressed (FLY1), and HD-ZIPIII genes (REV) (Taylor-Teeples et al., 2015); Not (yet) proven to work in grasses (monocots) (Rao et al.…
VND1	Vascular-related NAC-Domain protein 1		TF (1st layer); Secondary CW NAC master switches (in vessel tissues)	All VNDs are 1st layer TFs (master switches) that work redundantly in activating/regulating SCW biosynthesis in vessels (Zhong et al., 2015, Xie et al., 2018); they all belong to SWN family (Secondary Wall NAC master switches) (Zhong et al., 2015) and bind to the 19-bp SNBE motif in their targets [(T/A)NN(C/T)(T/C/G)TNNNNNNNA(A/C)GN(A/C/T)(A/T)] (Xie et al., 2018); overexpression of any of the VN…
VND2	Vascular-related NAC-Domain protein 2		TF (1st layer); Secondary CW NAC master switches (in vessel tissues)	All VNDs are 1st layer TFs (master switches) that work redundantly in activating/regulating SCW biosynthesis in vessels (Zhong et al., 2015, Xie et al., 2018); they all belong to SWN family (Secondary Wall NAC master switches) (Zhong et al., 2015) and bind to the 19-bp SNBE motif in their targets [(T/A)NN(C/T)(T/C/G)TNNNNNNNA(A/C)GN(A/C/T)(A/T)] (Xie et al., 2018); overexpression of any of the VN…
VND3	Vascular-related NAC-Domain protein 3		TF (1st layer); Secondary CW NAC master switches (in vessel tissues)	All VNDs are 1st layer TFs (master switches) that work redundantly in activating/regulating SCW biosynthesis in vessels (Zhong et al., 2015, Xie et al., 2018); they all belong to SWN family (Secondary Wall NAC master switches) (Zhong et al., 2015) and bind to the 19-bp SNBE motif in their targets [(T/A)NN(C/T)(T/C/G)TNNNNNNNA(A/C)GN(A/C/T)(A/T)] (Xie et al., 2018); overexpression of any of the VN…
VND4	Vascular-related NAC-Domain protein 4		TF (1st layer); Secondary CW NAC master switches (in vessel tissues)	All VNDs are 1st layer TFs (master switches) that work redundantly in activating/regulating SCW biosynthesis in vessels (Zhong et al., 2015, Xie et al., 2018); they all belong to SWN family (Secondary Wall NAC master switches) (Zhong et al., 2015) and bind to the 19-bp SNBE motif in their targets [(T/A)NN(C/T)(T/C/G)TNNNNNNNA(A/C)GN(A/C/T)(A/T)] (Xie et al., 2018); overexpression of any of the VN…
VND5	Vascular-related NAC-Domain protein 5		TF (1st layer); Secondary CW NAC master switches (in vessel tissues)	All VNDs are 1st layer TFs (master switches) that work redundantly in activating/regulating SCW biosynthesis in vessels (Zhong et al., 2015, Xie et al., 2018); they all belong to SWN family (Secondary Wall NAC master switches) (Zhong et al., 2015) and bind to the 19-bp SNBE motif in their targets [(T/A)NN(C/T)(T/C/G)TNNNNNNNA(A/C)GN(A/C/T)(A/T)] (Xie et al., 2018); overexpression of any of the VN…
VND6	Vascular-related NAC-Domain protein 6		TF (1st layer); Secondary CW NAC master switches (in vessel tissues)	All VNDs are 1st layer TFs (master switches) that work redundantly in activating/regulating SCW biosynthesis in vessels (Zhong et al., 2015, Xie et al., 2018); they all belong to SWN family (Secondary Wall NAC master switches) (Zhong et al., 2015) and bind to the 19-bp SNBE motif in their targets [(T/A)NN(C/T)(T/C/G)TNNNNNNNA(A/C)GN(A/C/T)(A/T)] (Xie et al., 2018); overexpression of any of the VN…
VND7	Vascular-related NAC-Domain protein 7		TF (1st layer); Secondary CW NAC master switches (in vessel tissues)	All VNDs are 1st layer TFs (master switches) that work redundantly in activating/regulating SCW biosynthesis in vessels (Zhong et al., 2015, Xie et al., 2018); they all belong to SWN family (Secondary Wall NAC master switches) (Zhong et al., 2015) and bind to the 19-bp SNBE motif in their targets [(T/A)NN(C/T)(T/C/G)TNNNNNNNA(A/C)GN(A/C/T)(A/T)] (Xie et al., 2018); overexpression of any of the VN…
NST1	NAC Secondary CW Thickening promoting factor 1		TF (1st layer); Secondary CW NAC master switches (in fiber tissues)	NST1, NST2, and NST3/SND1 are 1st layer TFs (master switches) that work redundantly in activating/regulating SCW biosynthesis in fibers (xylary fibers and extraxylary fibers in stems, roots, and siliques) (Zhong et al., 2015, Xie et al., 2018); they all belong to SWN family (Secondary Wall NAC master switches) (Zhong et al., 2015) and bind to the 19-bp SNBE motif in their targets [(T/A)NN(C/T)(T/…
NST2	NAC Secondary CW Thickening promoting factor 2		TF (1st layer); Secondary CW NAC master switches (in fiber tissues)	NST1, NST2, and NST3/SND1 are 1st layer TFs (master switches) that work redundantly in activating/regulating SCW biosynthesis in fibers (xylary fibers and extraxylary fibers in stems, roots, and siliques) (Zhong et al., 2015, Xie et al., 2018); they all belong to SWN family (Secondary Wall NAC master switches) (Zhong et al., 2015) and bind to the 19-bp SNBE motif in their targets [(T/A)NN(C/T)(T/…
NST3/SND1	NAC Secondary CW Thickening promoting factor 2/Secondary wall associated NAC domain protein 1		TF (1st layer); Secondary CW NAC master switches (in fiber tissues)	NST1, NST2, and NST3/SND1 are 1st layer TFs (master switches) that work redundantly in activating/regulating SCW biosynthesis in fibers (xylary fibers and extraxylary fibers in stems, roots, and siliques) (Zhong et al., 2015, Xie et al., 2018); they all belong to SWN family (Secondary Wall NAC master switches) (Zhong et al., 2015) and bind to the 19-bp SNBE motif in their targets [(T/A)NN(C/T)(T/…
WND			TF (1st layer); Secondary CW master switches in woody species	SCW master switch TF in poplar (Zhang et al., 2018)			Belongs to SWN broad family (SWN = Secondary Wall NAC master switches); All SWNs bind to a 19-bp imperfect palyndromic sequence in their targets [(T/A)NN(C/T)(T/C/G)TNNNNNNNA(A/C)GN(A/C/T)(A/T)]
MYB26	MYB-domain TF 26		TF (1st layer); Secondary CW master switch in anther endothecium	Master switch of SCW deposition in anther endothecium (Zhang et al., 2015)
WRKY12	WRKY-domain TF 12		TF (1st layer); Master lignin regulator	Master repressor of lignification in both dicots and grasses (Rao and Dixon, 2018)
MYB46	MYB-domain TF 46		TF (2nd layer) (SWN-downstream TF); Second-level master-switches of secondary CW biosynthesis	Direct target of SWNs, acts as second-level (after SWNs) master switch of SCW deposition (with MYB83), as it can induce the expression of cellulose, xylan, and lignin structural genes, leading to ectopic deposition of secondary CW (Zhong and Ye, 2015; Rao et al., 2018); MYB46 and MYB83 bind to the SMRE motif [(A)CC(T/A)ACC], while MYB46 can bind also to the MYB46RE [(T/C)ACC(A/C)A(A/C)(T/C)], whi…
MYB83	MYB-domain TF 83		TF (2nd layer) (SWN-downstream TF); Second-level master-switches of secondary CW biosynthesis	Direct target of SWNs, acts as second-level (after SWNs) master switch of SCW deposition (with MYB46), as it can induce the expression of cellulose, xylan, and lignin structural genes, leading to ectopic deposition of secondary CW (Zhong and Ye, 2015; Rao et al., 2018); MYB46 and MYB83 bind to the SMRE motif [(A)CC(T/A)ACC], which is present in several structural SCW genes. Funtion of MYB46/MYB83…
MYB58	MYB-domain TF 58		TF (3rd layer) (SWN- and MYB46/MYB83-downstream TF); Lignin regulation (dicots); lignin+SCW regulation (grasses)	Direct target of MYB46/MYB83 (Zhong and Ye, 2015); In dicots (Arabidopsis) it activates expression of genes in lignin pathway by binding to the AC element in the promoters of lignin genes (Zhong and Ye, 2015); Activator of lignin synthesis (Zhong et al., 2015); In grasses (rice and sorghum), it regulates both lignin and SCW-related genes (especially for cellulose) (Rao and Dixon, 2018)
MYB63	MYB-domain TF 63		TF (3rd layer) (SWN- and MYB46/MYB83-downstream TF); Lignin regulation (dicots); lignin+SCW regulation (grasses)	Direct target of MYB46/MYB83 (Zhong and Ye, 2015); In dicots (Arabidopsis) it activates expression of genes in lignin pathway by binding to the AC element in the promoters of lignin genes (Zhong and Ye, 2015); Activator of lignin synthesis (Zhong et al., 2015); In grasses (rice and sorghum), it regulates both lignin and SCW-related genes (especially for cellulose) (Rao and Dixon, 2018)
MYB85	MYB-domain TF 85		TF (3rd layer) (SWN- and MYB46/MYB83-downstream TF); Lignin regulation	Arabidopsis SWN-regulated TF (Zhong and Ye, 2015); Activator of lignin synthesis (Zhong et al., 2015)
BLH6	BEL1-Like Homeodomain 6		TF (3rd layer) (SWN- and MYB46/MYB83-downstream TF); Lignin regulation	Literature reports both its role as activator of lignin synthesis (especially in grasses - rice) (Zhong et al., 2015; Rao and Dixon, 2018), or general repressor of SCW (in dicots - Arabidopsis) (Rao and Dixon, 2018) by complexing with KNAT7 (they repress REV by binding to its promoter) (Zhang et al., 2015); Can form a KNAT-BLH-OFP complex that acts as SCW repressor (Rao and Dixon, 2018)
BLH9	BEL1-Like Homeodomain 9		TF (3rd layer) (SWN- and MYB46/MYB83-downstream TF); Lignin regulation	Repressor of lignin accumulation (Rao and Dixon, 2019)
MYB4	MYB-domain TF 4		TF (3rd layer) (SWN- and MYB46/MYB83-downstream TF); Lignin regulation	Direct target of MYB46/MYB83 (Zhong and Ye, 2015); Repressor of lignin synthesis (Zhong et al., 2015, Zhong and Ye, 2015); It is induced by UV-B and can repress the transcription of 4CL, C4H, and CAD (in tobacco) (Zhang et al., 2015); It is also a close homolog of MYB46 and MYB83 in pine, where it is reported to induce ectopic deposition of SCW (Zhong and Ye, 2015)
MYB7	MYB-domain TF 7		TF (3rd layer) (SWN- and MYB46/MYB83-downstream TF); Lignin regulation	Direct target of MYB46/MYB83 (Zhong and Ye, 2015); Repressor of lignin synthesis (Zhong et al., 2015, Zhong and Ye, 2015); Shows high sequence similarity with MYB4 (Zhang et al., 2015)
MYB32	MYB-domain TF 32		TF (3rd layer) (SWN- and MYB46/MYB83-downstream TF); Lignin regulation	Directly regulated by SND1, but in turn it regulated SND1 (Zhang et al., 2015); it is a potential direct target of MYB46/MYB83 as well (Zhong and Ye, 2015); Repressor of lignin synthesis (Zhong et al., 2015, Zhong and Ye, 2015); Shows high sequence similarity with MYB4 (Zhang et al., 2015); Directly represses COMT (Zhang et al., 2015)
MYB21	MYB-domain TF 21		TF (3rd layer) (SWN- and MYB46/MYB83-downstream TF); Lignin regulation	Negative regulation of lignin synthesis via negative regulation of CCoAOMT and the acid soluble lignin content (proven in poplar with MYB21a) (Zhang et al., 2015)
MYB1	MYB-domain TF 1		TF (3rd layer) (SWN- and MYB46/MYB83-downstream TF); Lignin regulation	Both negative and positive regulator of lignin; Negative regulation of lignin synthesis via binding to the promoter of CCR and CAD (proven in Eucalyptus) (Zhang et al., 2015); Activator of lignin synthesis via binding to the AC elements of lignin genes (Pinus taeda, Arabidopsis, Loquat) (Zhang et al., 2015)
LBD18	LOB Domain-containing protein 18		TF (3rd layer) (SWN- and MYB46/MYB83-downstream TF)	Involved in a positive feedback loop to regulate VND7 expression (Zhang et al., 2015)
LBD30	LOB Domain-containing protein 30		TF (3rd layer) (SWN- and MYB46/MYB83-downstream TF)	Involved in a positive feedback loop to regulate VND7 expression (Zhang et al., 2015)
XND1	Xylem NAC Domain 1		TF (3rd layer) (SWN- and MYB46/MYB83-downstream TF); Repression of SCW synthesis	Negative regulator of SCW synthesis and programmed cell death (Zhang et al., 2015)
KNAT7 (KNOX)	Knotted-like homeobox of Arabidopsis Thaliana 7		TF (3rd layer) (SWN- and MYB46/MYB83-downstream TF); Fine regulation of SCW synthesis	Direct target of SWNs (Zhong and Ye, 2015); Specifically expressed in SCW-forming cells in At (Zhong and Ye, 2015); Several studies report it as a repressor of SCW synthesis (Zhong and Ye, 2015; Zhong et al., 2015), but new papers indicate KNAT7 also as a putative activator of SCW (especially xylan synthesis) (Wang et al., 2019); Explicates its function by interacting with MYB75 and OFP4 (Zhong a…
KNAT3 (KNOX)	Knotted-like homeobox of Arabidopsis Thaliana 3		TF (3rd layer) (SWN- and MYB46/MYB83-downstream TF); Fine regulation of SCW synthesis	Negative regulation of SCW deposition (as all the KNOX genes involved in CW) (Rao and Dixon, 2018); Potential activator of SCW synthesis in xylem vessels and repressor of SCW synthesis in interfascicular fibers, working together with KNAT7 (Wang et al., 2019)
OFP4	Ovate Family Protein 4		TF (3rd layer) (SWN- and MYB46/MYB83-downstream TF); Fine regulation of SCW synthesis	Can interact with KNAT7 and enhance its repressor activity (Zhang et al., 2015); Can form a KNAT-BLH-OFP complex that acts as SCW repressor (Rao and Dixon, 2018)
SND2	Secondary wall associated NAC domani protein 2		TF (3rd layer) (SWN- and MYB46/MYB83-downstream TF); Fine regulation of SCW synthesis	Operates fine-tuning of the transcriptional regulation of SCW, and it is required for normal SCW biosynthesis (Zhong et al., 2015)
SND3	Secondary wall associated NAC domani protein 3		TF (3rd layer) (SWN- and MYB46/MYB83-downstream TF); Fine regulation of SCW synthesis	Operates fine-tuning of the transcriptional regulation of SCW, and it is required for normal SCW biosynthesis (Zhong et al., 2015)
MYB52	MYB-domain TF 52		TF (3rd layer) (SWN- and MYB46/MYB83-downstream TF); Fine regulation of SCW synthesis	Operates fine-tuning of the transcriptional regulation of SCW, and it is required for normal SCW biosynthesis (Zhong et al., 2015); Acts specifically on cellulose and hemicellulose and it specifically expressed in SCW-forming cells in At (Zhong and Ye, 2015)
MYB54	MYB-domain TF 54		TF (3rd layer) (SWN- and MYB46/MYB83-downstream TF); Fine regulation of SCW synthesis	Operates fine-tuning of the transcriptional regulation of SCW, and it is required for normal SCW biosynthesis (Zhong et al., 2015); Acts specifically on cellulose and hemicellulose and it specifically expressed in SCW-forming cells in At (Zhong and Ye, 2015)
MYB69	MYB-domain TF 69		TF (3rd layer) (SWN- and MYB46/MYB83-downstream TF); Fine regulation of SCW synthesis	Operates fine-tuning of the transcriptional regulation of SCW, and it is required for normal SCW biosynthesis (Zhong et al., 2015); Acts specifically on cellulose and hemicellulose and it specifically expressed in SCW-forming cells in At (Zhong and Ye, 2015)
MYB103	MYB-domain TF 103		TF (3rd layer) (SWN- and MYB46/MYB83-downstream TF); Fine regulation of SCW synthesis	Operates fine-tuning of the transcriptional regulation of SCW, and it is required for normal SCW biosynthesis (Zhong et al., 2015); Acts specifically on lignin, and is a regulator/activator of F5H expression (Zhong and Ye,2015)
MYB6	MYB-domain TF 6		TF (3rd layer) (SWN- and MYB46/MYB83-downstream TF); Fine regulation of SCW synthesis	Associated with SCW thickening in cells (Zhang et al., 2015)
MYB20	MYB-domain TF 20		TF (3rd layer) (SWN- and MYB46/MYB83-downstream TF); Fine regulation of SCW synthesis	Associated with SCW thickening in cells (Zhang et al., 2015)
MYB42	MYB-domain TF 42		TF (3rd layer) (SWN- and MYB46/MYB83-downstream TF); Fine regulation of SCW synthesis	Associated with SCW thickening in cells (Zhang et al., 2015)
MYB43	MYB-domain TF 43		TF (3rd layer) (SWN- and MYB46/MYB83-downstream TF); Fine regulation of SCW synthesis	Associated with SCW thickening in cells (Zhang et al., 2015)
MYB55	MYB-domain TF 55		TF (3rd layer) (SWN- and MYB46/MYB83-downstream TF); Fine regulation of SCW synthesis	Activates lignification and expression of CCoAOMT and Pectin Methyl Esterases (PMEs) (in dicots - Arabidopsis) (Rao and Dixon, 2018); In grasses (rice) it activates lignin and cellulose biosynthesis (Rao and Dixon, 2018)
MYB61	MYB-domain TF 61		TF (3rd layer) (SWN- and MYB46/MYB83-downstream TF); Fine regulation of SCW synthesis	Activates lignification and expression of CCoAOMT and Pectin Methyl Esterases (PMEs) (in dicots - Arabidopsis) (Zhang et al., 2015; Rao and Dixon, 2018); In grasses (rice) it activates lignin and cellulose biosynthesis (Rao and Dixon, 2018)
MYB75	MYB-domain TF 75		TF (3rd layer) (SWN- and MYB46/MYB83-downstream TF); Fine regulation of SCW synthesis	Repressor of SCW biosynthesis (Zhang et al., 2015); regulated by WND (in poplar)
C3H14	CCCH zinc finger (TZF) TF		TF (3rd layer) (SWN- and MYB46/MYB83-downstream TF); Fine regulation of SCW synthesis	Directly regulated by MYB46 and SND1; activates SCW biosynthetic genes
C2H2	Cys2His2-type Zinc Finger TF		TF (Other TFs)	Represses SCW development in rice (Rao and Dixon, 2018)
AP2/ERF	Apetala2/Ethylene-responsive transcription factor		TF (Other TFs)	When expressed in arabidopsis mutants lacking secondary CW (nst1nst3 mutants) activates deposition of "primary wall-like" and thick secondary CW (without lignin) (Sakamoto et al., 2018)
THE1	Theseus 1		Other CW Genes; Response to CW damage	Perceives CW integrity or inhibition of CW biosynthesis and actively inhibits cell elongation
KTN1	Katanin 1		Other CW Genes; Microtubule arrangement	Ensures proper arrangement of cortical microtubules in xylem fibers
FRA3	Fragile Fiber 3		Other CW Genes; SCW synthesis and deposition of actin filaments	Type II Inositol Polyphosphate 5-Phosphatase
SAC1	Suppressor of Actin 1		Other CW Genes; SCW synthesis and deposition of actin filaments	Phosphoinositide phosphatase
RHD3	Root Hair Defective 3		Other CW Genes; SCW synthesis and deposition of actin filaments	Dynamin-like GTPase
EXPA	Alfa-Expansin		Other CW Genes; CW loosening to allow cell growth	CW protein that mediate cell wall loosening (=continuous reduction in cell wall tensile strength), allowing cell and plant growth. They loosen the CW in a non-enzymatic way, but rather in a pH dependent mechanism where at low pH (4.5, reached by the action of proton ATPases in plasma membranes) they target the hydrogen bonds between cellulose and hemicellulose (especially xylan), enabling CW poly…
EXPB	Beta-expansin		Other CW Genes; CW loosening to allow cell growth	CW protein that mediate cell wall loosening (=continuous reduction in cell wall tensile strength), allowing cell and plant growth. They loosen the CW in a non-enzymatic way, but rather in a pH dependent mechanism where at low pH (4.5, reached by the action of proton ATPases in plasma membranes) they target the hydrogen bonds between cellulose and hemicellulose (especially xylan), enabling CW poly…
EXPLA	Expansin-like A		Other CW Genes; CW loosening to allow cell growth	CW protein that mediate cell wall loosening (=continuous reduction in cell wall tensile strength), allowing cell and plant growth. They loosen the CW in a non-enzymatic way, but rather in a pH dependent mechanism where at low pH (4.5, reached by the action of proton ATPases in plasma membranes) they target the hydrogen bonds between cellulose and hemicellulose (especially xylan), enabling CW poly…
EXPLB	Expansin-like B		Other CW Genes; CW loosening to allow cell growth	CW protein that mediate cell wall loosening (=continuous reduction in cell wall tensile strength), allowing cell and plant growth. They loosen the CW in a non-enzymatic way, but rather in a pH dependent mechanism where at low pH (4.5, reached by the action of proton ATPases in plasma membranes) they target the hydrogen bonds between cellulose and hemicellulose (especially xylan), enabling CW poly…
EXT	Extensin		Other CW Genes; CW loosening to allow cell growth	CW proteins, hydroxyproline-rich glycoproteins (HRGPs, like also AGPs), characterized by the repeating pentapeptide sequence Ser-Hyp-Hyp-Hyp-Hyp (SO4) or variations thereof (Showalter et al., 2016). EXTs are divided in different classes: classical EXTs, short EXTs (<200 AA), leucine-rich repeat EXTs (LRXs), proline-rich EXT-like receptor kinases (PERKs), formin-homolog EXTs (FH EXTs), long-chimer…		Cell wall
AGAL	Alfa-galactosidase		Other CW Genes; CW loosening to allow cell growth	Alfa-galactosidases break alfa-glycosidic linkages in CW components (a specific candidate could be pectic RG II, as it contains alfa-glycosidic linkages to link galactose), allowing cell expansion and elongation (Chrost et al., 2007)	GH27
ARAT/RAY1	Arabinosyltransferase (Reduced Arabinose Yariv 1)		Other CW Genes	RAY1 encodes a β-arabinofuranosyl-transferase that catalyzes the addition of a β-Araf residue onto a β-galactosyl residue of an Yariv-precipitable wall polymer. Specifically, it mediates arabinosylation of AGPs and EXTs, which is pivotal for their proper functioning in the context of CW (Gille et al 2013, Velasquez et al 2011)	GT77
ARAT/XEG113	Arabinosyltransferase (Xyloglucanase 113)		Other CW Genes	EG113 extensin β-1,3-arabinosyltransferase involved in glycosylation (arabinosylation) of EXTs proteins in root hair cells (Gille et al., 2009)	GT77
ARAT/RRA	Arabinosyltransferase (Reduced Residual Arabinose)		Other CW Genes	RRAs play a role in arabinosylation of CW components (Egelund et al., 2007)	GT77
HPAT	Hydroxyproline O-arabinosyltransferase		Other CW Genes	Arabinosyltransferases necessary for production of CW-associated hydroxyproline arabinosides and involved in the arabinosylation of EXTs (MacAlister et al., 2016)
BGLU	Beta-glucosidase (general)		Other CW Genes	Beta-glucosidases are a wide gene family in Arabidopsis. They can be involved in the degradation of cell wall polysaccharides for several functions, including remodelling of CW to allow CW growth, but also as response to pathogen attacks or abiotic stresses.
GH17	Glycoside Hydrolase family 17 gene		Other CW Genes	GH17 are GH-A enzymes from bacteria, fungi and plants, encompassing two groups of enzymes: 1,3-β-D-glucan endohydrolases (EC 3.2.1.39) and 1,3;1,4-β-D-glucan endohydrolases (EC 3.1.2.73) (CAZypedia - GH17). 1,3-β-D-glucan endohydrolases hydrolyse internal 1,3-β-D-glucosidic linkages in polysaccharides, but require a region of contiguous unbranched, unsubstituted 1,3-β-D-glucosyl residues for acti…	GH17
Endoglucanase	Endoglucanase		Other CW Genes	Catalyses the beta-1,4 or beta-1,3 bonds within glucose chains (mainly of cellulose). Specifically, they randomly hydrolyze amorphous parts of solid cellulose to increase the number of end groups of cellulose molecules (term "endoglucanase" under ScienceDirect)
XYN	Endo xylanase		Other CW Genes	Catalyses random hydrolysis of xylans, probably to allow cell wall remodelling and regulation (term "endo-1,4-beta-xylanase in ScienceDirect topics)
PLY	Pectate lyase		Pectin metabolism; pectin degradation; CW loosening to allow cell growth	Involved in pectin degradation to allow CW loosening (Marin rodriguez et al., 2002); Pectate lyases are responsible for the eliminative cleavage of the α-1,4-d galacturonic linkages of pectates, yielding oligosaccharides with 4-deoxy-α-D-mann-4-enuronosyl groups at their non-reducing ends (TAIR, UniProt). PLYs are maximally expressed late in pollen development. It has been suggested that the poll…
PL	Pectin lyase		Pectin metabolism; pectin degradation; CW loosening to allow cell growth	Pectin and pectate lyases perform the eliminative cleavage of the α-1,4-d galacturonic linkages, producing a Δ-4,5 unsaturated oligosaccharide at the non-reducing end of the product (Benen and Visser, 2003b). Pectin lyases require the methylesterification of the galacturonic acid whereas the pectate lyases do not. Pectate lyases could act according to an endo (EC 4.2.2.2) as well as an exo (EC 4.…
BGAL	Beta-galactosidase		Other CW Genes; Degradation of galactosyl residues from hemicelluloses and pectins	BGALs catalyze the hydrolysis of terminal, non-reducing, beta-D-galactosyl residues from several substrates (Smith et al., 2000; Tateishi, 2008). In the context of cell wall, they are the only enzyme in plants able to hydrolize galactosyl residues from both hemicellulosic and pectic components, contributing to their degradation and the mobilization of energy for growth (Smith et al., 2000). Their…
ASD	Alfa-L-arabinofuranosidase		Other CW Genes; Degradation of galactosyl residues from hemicelluloses and pectins	ASDs catalyze the hydrolysis of non-reducing arabinofuranosyl residues from several substrates, including several CW polysaccharides (hemicelluloses and pectins) (Tateishi, 2008). Their action on cell wall polysaccharides is important for fruit ripening (Tateishi, 2008).	GH51	Cell Wall
AGP	Arabinogalactan proteins		Other CW Genes; Degradation of galactosyl residues from hemicelluloses and pectins	AGPs are proteoglycans found on plasma membranes and CWs of diverse plants (Knoch et al., 2014). AGPs are synthesized by post-translational modifications of proteins in the secretory pathway (Knoch et al., 2014). AGPs contain repetitive dipeptide motifs (e.g., Ala-Pro, Ser-Pro, Thr-Pro and Val-Pro), distinguished from the motifsof extensin type glycosylation [e.g., Ser-(Pro)2−3] (Knoch et al., 20…		Plasma membrane, Cell Wall
HPGT	Hydroxyproline O-galactosyltransferase		Other CW Genes; AGP synthesis	Together with GALT, HPGT initiate Gal synthesis on hydroxyproline residues, to synthesize AGPs (Amos et al., 2019)
AGM	Arabinogalactan methylesterase		Other CW Genes; methylation of AGPs	AGM1 and AGM2 are required for 4‐O–methylation of glucuronic acid of arabinogalactan proteins (AGPs) (Temple et al., 2019)
FUT4/FUT6	L-Fucosyltransferase 4 and 6		Other CW Genes; fucosylation of AGPs	Catalyse the alfa-1,2 fucosylation of various alfa-1,3-Ara linked to the beta-1,6-Gal AGP side branches (Amos et al., 2019)
At1g77810	At1g77810		Other CW Genes; AGP synthesis	Elongates β-1,3-Gal backbones during AGP synthesis (Amos et al., 2019)
GLCAT	Beta-Glucuronosyltransferase		Other CW Genes; synthesis of type II Arabinogalactan	GLCAT14A is a beta-glucuronosyltransferase involved in the biosynthesis of type II arabinogalactan (AG). Modifies both the beta-1,6-linked galactan and beta-1,3-linked galactan present in type II AG. Transfers glucuronate to beta-1,6-galactooligosaccharides with degrees of polymerization ranging from 3 to 11. Transfers glucuronate to beta-1,3-galactooligosaccharides with degrees of polymerization…
ARAC10	Arabidopsis thaliana RAC-like 10		Other CW Genes; CW patterning	ROP (Rho of plant GTPases) family member involved in cell wall patterning. Locally activated to form plasma membrane domains, which direct formation of cell wall pits in metaxylem vessel cells through interaction with cortical microtubules. Pattern formation of cell wall pits is governed by ROP activation via a reaction-difusion mechanism. Patterning involves active ROP1 recruiting BDR1 to the pl…		Plasma membrane, Cell Wall
MANT/PNT	Mannosyltransferase/Peanut		Other CW Genes	Encodes a ER-localized mannosyltransferase required for the synthesis of GPI-anchors of GPI-anchored proteins. Mutants at PNT show decreased crystalline cellulose, increased pectins, and irregular and ectopic deposition of pectins, xyloglucans, and callose, highlighting that GPI-anchored proteins and PNT are required for normal CW synthesis (Gillmor et al., 2005)		ER
URGT	UDP-Rhamnose/UDP-Galactose transporter		Other CW Genes	Six URGTs in Arabidopsis which are involved in the transport of nucleotide sugars (rhamnose and galactose) from cytoplasm to Golgi and ER in order to allow synthesis of Rha- and Gal-containing CW polysaccharides (Rautengarten et al., 2014)
UTR	UDP-Glucose/UDP-Galactose transporter		Other CW Genes	Incorporation of glucose and galactose into the ER in order to synthesize several molecules, including CW polysaccharides (but evidence is not that strong and decisive!) (Reyes et al., 2010; Norambuena et al., 2002)		ER
