# Supplementary material for: Detection and Analysis of Syntenic Quantitative Trait Loci Controlling Cell Wall Quality in Angiosperms
Source: Front Plant Sci. 2022 Mar 3;13:855093. doi: 10.3389/fpls.2022.855093 (PMC8928447; doi:10.3389/fpls.2022.855093)
Supplement: Supplementary file 5 [file Table_4.zip]

Archive with 1 entries (1 files):
- Supplementary_Table_4.xlsx
