# Supplementary material for: Detection and Analysis of Syntenic Quantitative Trait Loci Controlling Cell Wall Quality in Angiosperms
Source: Front Plant Sci. 2022 Mar 3;13:855093. doi: 10.3389/fpls.2022.855093 (PMC8928447; doi:10.3389/fpls.2022.855093)
Supplement: Supplementary file 6 [file Table_5.xlsx]

## Sheet: Sheet1
Supplementary Table 5 - The syntenic cell wall QTLs network
Gene_A	Gene_B
AA_KFK24599.1	BC_NP_195836.5
AA_KFK24600.1	BC_NP_195835.1
AA_KFK24601.1	BC_NP_001331114.1
AA_KFK24602.1	BC_NP_195833.1
AA_KFK24603.1	BC_NP_195831.1
AA_KFK24606.1	BC_NP_195829.1
AA_KFK24607.1	BC_NP_195827.1
AA_KFK24608.1	BC_NP_195826.1
AA_KFK24609.1	BC_NP_195825.1
AA_KFK24610.1	BC_NP_195823.1
AA_KFK24615.1	BC_NP_195821.1
AA_KFK24621.1	BC_NP_568083.1
AA_KFK24622.1	BC_NP_195729.1
AA_KFK24623.1	BC_NP_195730.1
AA_KFK24624.1	BC_NP_195740.1
AA_KFK24627.1	BC_NP_195744.1
AA_KFK24628.1	BC_NP_195747.2
AA_KFK24631.1	BC_NP_001331183.1
AA_KFK24632.1	BC_NP_195751.2
AA_KFK24633.1	BC_NP_195752.1
AA_KFK24635.1	BC_NP_568095.1
AA_KFK24638.1	BC_NP_195794.1
AA_KFK24639.1	BC_NP_568094.2
AA_KFK24641.1	BC_NP_195791.1
AA_KFK24642.1	BC_NP_850750.1
AA_KFK24643.1	BC_NP_195754.1
AA_KFK24644.1	BC_NP_568088.1
AA_KFK24645.1	BC_NP_195757.1
AA_KFK24646.1	BC_NP_195758.1
AA_KFK24647.1	BC_NP_195759.1
AA_KFK24648.1	BC_NP_001330013.1
AA_KFK24649.1	BC_NP_195765.3
AA_KFK24650.1	BC_NP_195766.1
AA_KFK24651.1	BC_NP_001331561.1
AA_KFK24652.1	BC_NP_195770.1
AA_KFK24653.1	BC_NP_195771.2
AA_KFK24654.1	BC_NP_974721.1
AA_KFK24655.1	BC_NP_195773.1
AA_KFK24657.1	BC_NP_195774.1
AA_KFK24661.1	BC_NP_195778.1
AA_KFK24662.1	BC_NP_195780.1
AA_KFK24663.1	BC_NP_001318453.1
AA_KFK24668.1	BC_NP_568093.1
AA_KFK24669.1	BC_NP_195783.3
AA_KFK24670.1	BC_NP_195784.1
AA_KFK24671.1	BC_NP_195785.1
AA_KFK24672.1	BC_NP_568095.1
AA_KFK24673.1	BC_NP_195796.2
AA_KFK24674.1	BC_NP_001330424.1
AA_KFK24675.1	BC_NP_001190202.1
AA_KFK24676.1	BC_NP_195799.2
AA_KFK24677.1	BC_NP_195803.1
AA_KFK24678.1	BC_NP_195804.1
AA_KFK24679.1	BC_NP_195807.1
AA_KFK24680.1	BC_NP_195808.1
AA_KFK24685.1	BC_NP_195809.1
AA_KFK24687.1	BC_NP_195811.2
AA_KFK24689.1	BC_NP_195812.1
AA_KFK24690.1	BC_NP_195813.1
AA_KFK24692.1	BC_NP_195815.3
AA_KFK24695.1	BC_NP_195817.1
AA_KFK24696.1	BC_NP_195819.1
AA_KFK24700.1	BC_NP_195837.2
AA_KFK24703.1	BC_NP_195839.1
AA_KFK24705.1	BC_NP_195840.1
AA_KFK24706.1	BC_NP_568097.1
AA_KFK24707.1	BC_NP_568098.1
AA_KFK24708.1	BC_NP_195846.1
AA_KFK24709.1	BC_NP_568101.4
AA_KFK24711.1	BC_NP_195873.2
AA_KFK24712.1	BC_NP_568102.1
AA_KFK24713.1	BC_NP_195875.1
AA_KFK24714.1	BC_NP_195876.1
AA_KFK24715.1	BC_NP_195877.1
AA_KFK24716.1	BC_NP_568104.1
AA_KFK24717.1	BC_NP_974723.1
AA_KFK24718.1	BC_NP_195881.1
AA_KFK24719.1	BC_NP_001331983.1
AA_KFK24720.1	BC_NP_195883.1
AA_KFK24721.1	BC_NP_195884.1
AA_KFK24722.1	BC_NP_001318460.1
AA_KFK24723.1	BC_NP_568106.1
AA_KFK24724.1	BC_NP_195895.2
AA_KFK24725.1	BC_NP_195896.2
AA_KFK24726.1	BC_NP_195897.1
AA_KFK24727.1	BC_NP_001318461.1
AA_KFK24731.1	BC_NP_195900.2
AA_KFK24732.1	BC_NP_568107.1
AA_KFK24733.1	BC_NP_195902.1
AA_KFK24734.1	BC_NP_195903.2
AA_KFK24735.1	BC_NP_195905.1
AA_KFK24736.1	BC_NP_195907.1
AA_KFK24737.1	BC_NP_195909.1
AA_KFK24738.1	BC_NP_195869.1
AA_KFK24740.1	BC_NP_568100.1
AA_KFK24741.1	BC_NP_195866.1
AA_KFK24742.1	BC_NP_195864.1
AA_KFK24743.1	BC_NP_195863.1
AA_KFK24744.1	BC_NP_195862.1
AA_KFK24745.1	BC_NP_195860.1
AA_KFK24746.1	BC_NP_195858.1
AA_KFK24747.1	BC_NP_195857.3
AA_KFK24748.1	BC_NP_850755.1
AA_KFK24749.1	BC_NP_195848.1
AA_KFK24751.1	BC_NP_001330297.1
AA_KFK24753.1	BC_NP_195917.1
AA_KFK24755.1	BC_NP_195918.1
AA_KFK24758.1	BC_NP_195923.1
AA_KFK24759.1	BC_NP_195927.2
AA_KFK24760.1	BC_NP_195930.2
AA_KFK24761.1	BC_NP_001330262.1
AA_KFK24763.1	BC_NP_195937.1
AA_KFK24764.1	BC_NP_195936.1
AA_KFK24765.1	BC_NP_195935.2
AA_KFK24766.1	BC_NP_195934.1
AA_KFK24767.1	BC_NP_001330592.1
AA_KFK24769.1	BC_NP_195939.1
AA_KFK24771.1	BC_NP_001318464.1
AA_KFK24774.1	BC_NP_195943.1
AA_KFK24775.1	BC_NP_851029.1
AA_KFK24776.1	BC_NP_195945.1
AA_KFK24777.1	BC_NP_195946.2
AA_KFK24778.1	BC_NP_001318465.1
AA_KFK24781.1	BC_NP_568113.1
AA_KFK24782.1	BC_NP_001330384.1
AA_KFK24783.1	BC_NP_195951.1
AA_KFK24784.1	BC_NP_568114.1
AA_KFK24785.1	BC_NP_568115.1
AA_KFK24795.1	BC_NP_195957.1
AA_KFK24796.1	BC_NP_195958.1
AA_KFK24798.1	BC_NP_195962.2
AA_KFK24799.1	BC_NP_001331919.1
AA_KFK24800.1	BC_NP_568120.1
AA_KFK24801.1	BC_NP_195967.1
AA_KFK24804.1	BC_NP_195971.1
AA_KFK24805.1	BC_NP_195972.1
AA_KFK24806.1	BC_NP_568121.1
AA_KFK24821.1	BC_NP_568123.1
AA_KFK24822.1	BC_NP_001332657.1
AA_KFK24826.1	BC_NP_001331443.1
AA_KFK24827.1	BC_NP_568125.1
AA_KFK24828.1	BC_NP_195985.3
AA_KFK24830.1	BC_NP_001331245.1
AA_KFK24831.1	BC_NP_195987.1
AA_KFK24832.1	BC_NP_195988.1
AA_KFK24834.1	BC_NP_568127.1
AA_KFK24835.1	BC_NP_195990.1
AA_KFK24836.1	BC_NP_196004.1
AA_KFK24838.1	BC_NP_196000.2
AA_KFK24839.1	BC_NP_001031828.1
AA_KFK24840.1	BC_NP_195999.2
AA_KFK24841.1	BC_NP_001331079.1
AA_KFK24842.1	BC_NP_195996.1
AA_KFK24843.1	BC_NP_195994.3
AA_KFK24845.1	BC_NP_001318473.1
AA_KFK24848.1	BC_NP_196006.1
AA_KFK24849.1	BC_NP_196007.1
AA_KFK24850.1	BC_NP_568128.1
AA_KFK24851.1	BC_NP_568130.1
AA_KFK24852.1	BC_NP_196011.1
AA_KFK24855.1	BC_NP_196018.1
AA_KFK24856.1	BC_NP_568132.1
AA_KFK24857.1	BC_NP_001332504.1
AA_KFK24858.1	BC_NP_196026.1
AA_KFK24859.1	BC_NP_001190222.1
AA_KFK24860.1	BC_NP_001330565.1
AA_KFK24861.1	BC_NP_568134.1
AA_KFK24862.1	BC_NP_196035.2
AA_KFK24863.1	BC_NP_196036.1
AA_KFK24864.1	BC_NP_196037.2
AA_KFK24865.1	BC_NP_196038.1
AA_KFK24866.1	BC_NP_196039.1
AA_KFK24867.1	BC_NP_196040.1
AA_KFK24870.1	BC_NP_974729.1
AA_KFK24872.1	BC_NP_196044.2
AA_KFK24877.1	BC_NP_196046.2
AA_KFK24879.1	BC_NP_196047.3
AA_KFK24880.1	BC_NP_001332032.1
AA_KFK24881.1	BC_NP_001331957.1
AA_KFK24882.1	BC_NP_196053.2
AA_KFK24883.1	BC_NP_196054.1
AA_KFK24885.1	BC_NP_196056.2
AA_KFK24889.1	BC_NP_196059.1
AA_KFK24890.1	BC_NP_001332275.1
AA_KFK24892.1	BC_NP_001332161.1
AA_KFK24893.1	BC_NP_196067.1
AA_KFK24894.1	BC_NP_568137.1
AA_KFK24895.1	BC_NP_196069.1
AA_KFK24896.1	BC_NP_196070.2
AA_KFK24898.1	BC_NP_974730.1
AA_KFK24899.1	BC_NP_196072.1
AA_KFK24900.1	BC_NP_196074.2
AA_KFK24901.1	BC_NP_001331593.1
AA_KFK24902.1	BC_NP_196079.1
AA_KFK24904.1	BC_NP_196080.1
AA_KFK24905.1	BC_NP_568139.1
AA_KFK24906.1	BC_NP_196083.1
AA_KFK24907.1	BC_NP_196087.1
AA_KFK24911.1	BC_NP_001332497.1
AA_KFK24913.1	BC_NP_196091.1
AA_KFK24914.1	BC_NP_196092.1
AA_KFK24915.1	BC_NP_568140.2
AA_KFK24916.1	BC_NP_196096.1
AA_KFK24917.1	BC_NP_196097.1
AA_KFK24918.1	BC_NP_568141.2
AA_KFK24919.1	BC_NP_196102.1
AA_KFK24920.1	BC_NP_850766.1
AA_KFK24925.1	BC_NP_568143.1
AA_KFK24926.1	BC_NP_001330657.1
AA_KFK24927.1	BC_NP_196107.1
AA_KFK24928.1	BC_NP_568144.1
AA_KFK24929.1	BC_NP_680142.2
AA_KFK24930.1	BC_NP_568145.1
AA_KFK24931.1	BC_NP_196111.2
AA_KFK24932.1	BC_NP_196112.1
AA_KFK24933.1	BC_NP_568146.1
AA_KFK24934.1	BC_NP_196114.1
AA_KFK24935.1	BC_NP_196115.1
AA_KFK24936.1	BC_NP_196118.1
AA_KFK24939.1	BC_NP_196135.1
AA_KFK24940.1	BC_NP_196138.1
AA_KFK24941.1	BC_NP_568150.1
AA_KFK24942.1	BC_NP_568151.1
AA_KFK24943.1	BC_NP_196142.3
AA_KFK24944.1	BC_NP_196143.2
AA_KFK24945.1	BC_NP_568152.1
AA_KFK24947.1	BC_NP_001318481.1
AA_KFK24948.1	BC_NP_196147.1
AA_KFK24949.1	BC_NP_196148.1
AA_KFK24950.1	BC_NP_001318482.1
AA_KFK24952.1	BC_NP_001331029.1
AA_KFK24954.1	BC_NP_196152.2
AA_KFK24955.1	BC_NP_196153.1
AA_KFK24956.1	BC_NP_196154.1
AA_KFK24957.1	BC_NP_196155.2
AA_KFK24959.1	BC_NP_001078533.1
AA_KFK24960.1	BC_NP_196156.1
AA_KFK24961.1	BC_NP_001330011.1
AA_KFK24962.1	BC_NP_196158.1
AA_KFK24963.1	BC_NP_196163.1
AA_KFK24964.1	BC_NP_196164.1
AA_KFK24965.1	BC_NP_196165.3
AA_KFK24966.1	BC_NP_196166.1
AA_KFK24967.1	BC_NP_568155.1
AA_KFK24968.1	BC_NP_568157.1
AA_KFK24969.1	BC_NP_568158.1
AA_KFK24970.1	BC_NP_001331419.1
AA_KFK24973.1	BC_NP_196185.4
AA_KFK24981.1	BC_NP_196204.1
AA_KFK24982.1	BC_NP_196205.1
AA_KFK24988.1	BC_NP_196211.1
AA_KFK24989.1	BC_NP_001332731.1
AA_KFK24990.1	BC_NP_196214.1
AA_KFK24991.1	BC_NP_568160.1
AA_KFK24992.1	BC_NP_680147.1
AA_KFK24993.1	BC_NP_001119176.1
AA_KFK24994.1	BC_NP_196217.2
AA_KFK24995.1	BC_NP_196218.1
AA_KFK24996.1	BC_NP_196219.3
AA_KFK24997.1	BC_NP_196224.1
AA_KFK24998.1	BC_NP_196225.1
AA_KFK24999.1	BC_NP_568161.1
AA_KFK25000.1	BC_NP_196226.1
AA_KFK25006.1	BC_NP_196202.1
AA_KFK25007.1	BC_NP_196200.3
AA_KFK25008.1	BC_NP_196198.1
AA_KFK25009.1	BC_NP_196195.1
AA_KFK25010.1	BC_NP_196194.1
AA_KFK25011.1	BC_NP_974736.1
AA_KFK25012.1	BC_NP_196192.1
AA_KFK25013.1	BC_NP_196227.1
AA_KFK25015.1	BC_NP_196231.2
AA_KFK25018.1	BC_NP_196232.1
AA_KFK25019.1	BC_NP_196234.3
AA_KFK25020.1	BC_NP_196235.1
AA_KFK25022.1	BC_NP_196238.1
AA_KFK25023.1	BC_NP_196239.1
AA_KFK25024.1	BC_NP_196242.1
AA_KFK25025.1	BC_NP_001331850.1
AA_KFK25029.1	BC_NP_196246.1
AA_KFK25030.1	BC_NP_196248.3
AA_KFK25031.1	BC_NP_196249.2
AA_KFK25034.1	BC_NP_196250.1
AA_KFK25035.1	BC_NP_196251.1
AA_KFK25036.1	BC_NP_196252.1
AA_KFK25037.1	BC_NP_001318491.1
AA_KFK25039.1	BC_NP_196254.1
AA_KFK25040.1	BC_NP_568167.1
AA_KFK25041.1	BC_NP_196258.1
AA_KFK25042.1	BC_NP_196259.2
AA_KFK25047.1	BC_NP_196262.3
AA_KFK25048.1	BC_NP_196272.1
AA_KFK25049.1	BC_NP_196273.3
AA_KFK25051.1	BC_NP_001330981.1
AA_KFK25052.1	BC_NP_568170.1
AA_KFK25053.1	BC_NP_001330149.1
AA_KFK25054.1	BC_NP_568171.1
AA_KFK25055.1	BC_NP_196279.1
AA_KFK25056.1	BC_NP_001331184.1
AA_KFK25058.1	BC_NP_196281.2
AA_KFK25059.1	BC_NP_196290.1
AA_KFK25062.1	BC_NP_001330436.1
AA_KFK25063.1	BC_NP_568174.1
AA_KFK25064.1	BC_NP_196294.1
AA_KFK25065.1	BC_NP_001332012.1
AA_KFK25067.1	BC_NP_196297.1
AA_KFK25068.1	BC_NP_001330818.1
AA_KFK25069.1	BC_NP_196299.2
AA_KFK25072.1	BC_NP_196300.1
AA_KFK25073.1	BC_NP_196301.2
AA_KFK25075.1	BC_NP_001190244.1
AA_KFK25077.1	BC_NP_196279.1
AA_KFK25078.1	BC_NP_001331105.1
AA_KFK25079.1	BC_NP_196283.1
AA_KFK25080.1	BC_NP_196286.1
AA_KFK25081.1	BC_NP_001330197.1
AA_KFK25082.1	BC_NP_568173.2
AA_KFK25083.1	BC_NP_001332104.1
AA_KFK25084.1	BC_NP_196304.1
AA_KFK25089.1	BC_NP_196307.1
AA_KFK25090.1	BC_NP_196311.1
AA_KFK25091.1	BC_NP_196316.1
AA_KFK25092.1	BC_NP_196317.2
AA_KFK25094.1	BC_NP_568178.1
AA_KFK25095.1	BC_NP_196320.2
AA_KFK25096.1	BC_NP_196321.1
AA_KFK25097.1	BC_NP_196322.3
AA_KFK25099.1	BC_NP_196324.1
AA_KFK25099.1	BC_NP_568878.1
AA_KFK25101.1	BC_NP_196325.1
AA_KFK25102.1	BC_NP_001332405.1
AA_KFK25102.1	BC_NP_200650.1
AA_KFK25103.1	BC_NP_974746.1
AA_KFK25105.1	BC_NP_196328.1
AA_KFK25106.1	BC_NP_196329.2
AA_KFK25106.1	BC_NP_200652.2
AA_KFK25107.1	BC_NP_001330377.1
AA_KFK25107.1	BC_NP_200660.1
AA_KFK25108.1	BC_NP_001330722.1
AA_KFK25108.1	BC_NP_974960.1
AA_KFK25109.1	BC_NP_196333.2
AA_KFK25112.1	BC_NP_001332070.1
AA_KFK25112.1	BC_NP_201030.2
AA_KFK25113.1	BC_NP_196336.1
AA_KFK25113.1	BC_NP_201026.1
AA_KFK25116.1	BC_NP_196338.1
AA_KFK25116.1	BC_NP_201018.1
AA_KFK25117.1	BC_NP_196340.1
AA_KFK25117.1	BC_NP_568949.1
AA_KFK25118.1	BC_NP_001332444.1
AA_KFK25118.1	BC_NP_201013.1
AA_KFK25119.1	BC_NP_196342.1
AA_KFK25121.1	BC_NP_196344.2
AA_KFK25122.1	BC_NP_196350.1
AA_KFK25123.1	BC_NP_196351.1
AA_KFK25124.1	BC_NP_196353.2
AA_KFK25125.1	BC_NP_196357.2
AA_KFK25126.1	BC_NP_001318857.1
AA_KFK25126.1	BC_NP_568181.1
AA_KFK25129.1	BC_NP_196361.1
AA_KFK25133.1	BC_NP_001331838.1
AA_KFK25133.1	BC_NP_196363.1
AA_KFK25135.1	BC_NP_001318498.1
AA_KFK25136.1	BC_NP_196366.2
AA_KFK25136.1	BC_NP_200971.1
AA_KFK25137.1	BC_NP_196367.1
AA_KFK25139.1	BC_NP_196368.2
AA_KFK25140.1	BC_NP_196369.1
AA_KFK25143.1	BC_NP_001331377.1
AA_KFK25145.1	BC_NP_196375.3
AA_KFK25145.1	BC_NP_200967.1
AA_KFK25146.1	BC_NP_001318500.1
AA_KFK25147.1	BC_NP_196378.1
AA_KFK25148.1	BC_NP_568934.1
AA_KFK25149.1	BC_NP_196380.5
AA_KFK25150.1	BC_NP_196383.1
AA_KFK25150.1	BC_NP_200954.1
AA_KFK25152.1	BC_NP_196386.1
AA_KFK25152.1	BC_NP_200950.1
AA_KFK25153.1	BC_NP_196389.1
AA_KFK25154.1	BC_NP_200944.2
AA_KFK25154.1	BC_NP_568183.1
AA_KFK25155.1	BC_NP_001331227.1
AA_KFK25157.1	BC_NP_196397.1
AA_KFK25157.1	BC_NP_200937.1
AA_KFK25159.1	BC_NP_001318502.1
AA_KFK25163.1	BC_NP_196402.1
AA_KFK25165.1	BC_NP_568186.1
AA_KFK25166.1	BC_NP_196413.1
AA_KFK25169.1	BC_NP_001332606.1
AA_KFK25169.1	BC_NP_200921.2
AA_KFK25172.1	BC_NP_196418.1
AA_KFK25172.1	BC_NP_200912.1
AA_KFK25173.1	BC_NP_196419.1
AA_KFK25173.1	BC_NP_200908.1
AA_KFK25174.1	BC_NP_001331075.1
AA_KFK25175.1	BC_NP_196421.1
AA_KFK25176.1	BC_NP_196422.1
AA_KFK25177.1	BC_NP_196427.1
AA_KFK25179.1	BC_NP_001330594.1
AA_KFK25180.1	BC_NP_196429.1
AA_KFK25181.1	BC_NP_196433.1
AA_KFK25182.1	BC_NP_001190260.1
AA_KFK25184.1	BC_NP_196437.2
AA_KFK25186.1	BC_NP_196441.1
AA_KFK25188.1	BC_NP_001330676.1
AA_KFK25189.1	BC_NP_196443.1
AA_KFK25192.1	BC_NP_001190262.1
AA_KFK25193.1	BC_NP_196450.1
AA_KFK25194.1	BC_NP_568191.1
AA_KFK25200.1	BC_NP_568192.2
AA_KFK25201.1	BC_NP_196452.1
AA_KFK25203.1	BC_NP_196453.2
AA_KFK25204.1	BC_NP_568193.1
AA_KFK25206.1	BC_NP_001119192.1
AA_KFK25206.1	BC_NP_201155.1
AA_KFK25208.1	BC_NP_001031856.1
AA_KFK25209.1	BC_NP_568195.1
AA_KFK25210.1	BC_NP_568196.1
AA_KFK25211.1	BC_NP_196459.1
AA_KFK25212.1	BC_NP_196460.2
AA_KFK25214.1	BC_NP_001330172.1
AA_KFK25215.1	BC_NP_196463.1
AA_KFK25216.1	BC_NP_001331758.1
AA_KFK25217.1	BC_NP_001332181.1
AA_KFK25218.1	BC_NP_196468.1
AA_KFK25219.1	BC_NP_196469.1
AA_KFK25220.1	BC_NP_568200.1
AA_KFK25221.1	BC_NP_196472.1
AA_KFK25222.1	BC_NP_001190264.1
AA_KFK25222.1	BC_NP_001190609.1
AA_KFK25224.1	BC_NP_001331206.1
AA_KFK25225.1	BC_NP_196478.2
AA_KFK25227.1	BC_NP_001332612.1
AA_KFK25228.1	BC_NP_568205.6
AA_KFK25231.1	BC_NP_680159.1
AA_KFK25232.1	BC_NP_680160.2
AA_KFK25233.1	BC_NP_201184.2
AA_KFK25233.1	BC_NP_680161.1
AA_KFK25234.1	BC_NP_001190610.1
AA_KFK25234.1	BC_NP_196488.1
AA_KFK25235.1	BC_NP_196490.1
AA_KFK25236.1	BC_NP_196491.2
AA_KFK25236.1	BC_NP_201203.3
AA_KFK25237.1	BC_NP_196493.1
AA_KFK25238.1	BC_NP_001330185.1
AA_KFK25239.1	BC_NP_196498.1
AA_KFK25240.1	BC_NP_850800.1
AA_KFK25240.1	BC_NP_974989.1
AA_KFK25241.1	BC_NP_680157.1
AA_KFK25242.1	BC_NP_680156.2
AA_KFK25243.1	BC_NP_568203.2
AA_KFK25246.1	BC_NP_001330039.1
AA_KFK25248.1	BC_NP_196481.1
AA_KFK25249.1	BC_NP_568211.1
AA_KFK25250.1	BC_NP_196504.2
AA_KFK25251.1	BC_NP_196505.2
AA_KFK25252.1	BC_NP_568214.1
AA_KFK25253.1	BC_NP_196510.1
AA_KFK25254.1	BC_NP_196514.1
AA_KFK25256.1	BC_NP_196516.1
AA_KFK25257.1	BC_NP_196517.3
AA_KFK25258.1	BC_NP_001318518.1
AA_KFK25259.1	BC_NP_196519.1
AA_KFK25261.1	BC_NP_196520.1
AA_KFK25262.1	BC_NP_196521.1
AA_KFK25264.1	BC_NP_196523.1
AA_KFK25265.1	BC_NP_196524.1
AA_KFK25267.1	BC_NP_001318520.1
AA_KFK25268.1	BC_NP_001318519.1
AA_KFK25270.1	BC_NP_568216.1
AA_KFK25271.1	BC_NP_001331158.1
AA_KFK25272.1	BC_NP_196532.2
AA_KFK25273.1	BC_NP_001331877.1
AA_KFK25274.1	BC_NP_001031862.1
AA_KFK25275.1	BC_NP_568217.1
AA_KFK25276.1	BC_NP_196546.1
AA_KFK25282.1	BC_NP_196549.1
AA_KFK25283.1	BC_NP_568220.1
AA_KFK25285.1	BC_NP_196552.1
AA_KFK25286.1	BC_NP_196527.1
AA_KFK25289.1	BC_NP_196555.2
AA_KFK25290.1	BC_NP_196556.1
AA_KFK25291.1	BC_NP_568222.1
AA_KFK25292.1	BC_NP_196559.1
AA_KFK25293.1	BC_NP_001078561.1
AA_KFK25294.1	BC_NP_568223.1
AA_KFK25295.1	BC_NP_568225.1
AA_KFK25297.1	BC_NP_196563.2
AA_KFK25298.1	BC_NP_196564.1
AA_KFK25299.1	BC_NP_196566.1
AA_KFK25300.1	BC_NP_196567.2
AA_KFK25301.1	BC_NP_196568.2
AA_KFK25302.1	BC_NP_001318524.1
AA_KFK25303.1	BC_NP_196570.1
AA_KFK25304.1	BC_NP_196571.1
AA_KFK25305.1	BC_NP_196574.1
AA_KFK25306.1	BC_NP_196575.1
AA_KFK25310.1	BC_NP_196577.1
AA_KFK25311.1	BC_NP_196578.1
AA_KFK25312.1	BC_NP_196579.1
AA_KFK25313.1	BC_NP_196580.1
AA_KFK25314.1	BC_NP_196581.1
AA_KFK25315.1	BC_NP_196603.1
AA_KFK25316.1	BC_NP_196604.2
AA_KFK25318.1	BC_NP_196606.3
AA_KFK25319.1	BC_NP_568229.1
AA_KFK25320.1	BC_NP_196608.2
AA_KFK25321.1	BC_NP_001078565.1
AA_KFK25323.1	BC_NP_196610.2
AA_KFK25324.1	BC_NP_196612.2
AA_KFK25325.1	BC_NP_568231.1
AA_KFK25326.1	BC_NP_568232.1
AA_KFK25327.1	BC_NP_196617.2
AA_KFK25328.1	BC_NP_196618.1
AA_KFK25330.1	BC_NP_001330293.1
AA_KFK25331.1	BC_NP_568227.1
AA_KFK25333.1	BC_NP_196600.1
AA_KFK25334.1	BC_NP_196599.2
AA_KFK25336.1	BC_NP_196598.1
AA_KFK25338.1	BC_NP_196597.1
AA_KFK25339.1	BC_NP_001031865.1
AA_KFK25340.1	BC_NP_196593.1
AA_KFK25341.1	BC_NP_196592.1
AA_KFK25342.1	BC_NP_196589.1
AA_KFK25343.1	BC_NP_196588.3
AA_KFK25344.1	BC_NP_001330410.1
AA_KFK25345.1	BC_NP_196586.1
AA_KFK25346.1	BC_NP_196584.1
AA_KFK25347.1	BC_NP_196583.1
AA_KFK25349.1	BC_NP_196622.2
AA_KFK25350.1	BC_NP_001318529.1
AA_KFK25353.1	BC_NP_568234.1
AA_KFK25355.1	BC_NP_196631.1
AA_KFK25356.1	BC_NP_568236.1
AA_KFK25357.1	BC_NP_196636.1
AA_KFK25358.1	BC_NP_196637.1
AA_KFK25360.1	BC_NP_568238.1
AA_KFK25361.1	BC_NP_001332186.1
AA_KFK25362.1	BC_NP_568240.1
AA_KFK25363.1	BC_NP_196643.1
AA_KFK25364.1	BC_NP_196644.1
AA_KFK25366.1	BC_NP_196645.2
AA_KFK25367.1	BC_NP_196648.1
AA_KFK25369.1	BC_NP_001330090.1
AA_KFK25370.1	BC_NP_001331691.1
AA_KFK25371.1	BC_NP_196652.1
AA_KFK25372.1	BC_NP_196653.1
AA_KFK25373.1	BC_NP_568241.2
AA_KFK25374.1	BC_NP_001190286.1
AA_KFK25375.1	BC_NP_196656.1
AA_KFK25376.1	BC_NP_196658.1
AA_KFK25377.1	BC_NP_196659.1
AA_KFK25378.1	BC_NP_196660.1
AA_KFK25379.1	BC_NP_196661.1
AA_KFK25380.1	BC_NP_196667.2
AA_KFK25381.1	BC_NP_196668.1
AA_KFK25382.1	BC_NP_196672.3
AA_KFK25383.1	BC_NP_196674.2
AA_KFK25391.1	BC_NP_001318536.1
AA_KFK25392.1	BC_NP_196679.1
AA_KFK25393.1	BC_NP_196680.1
AA_KFK25396.1	BC_NP_568246.1
AA_KFK25397.1	BC_NP_196688.2
AA_KFK25398.1	BC_NP_196692.1
AA_KFK25399.1	BC_NP_196693.1
AA_KFK25400.1	BC_NP_196694.1
AA_KFK25401.1	BC_NP_196695.1
AA_KFK25403.1	BC_NP_001331449.1
AA_KFK25404.1	BC_NP_001078570.1
AA_KFK25408.1	BC_NP_196703.1
AA_KFK25409.1	BC_NP_001331121.1
AA_KFK25410.1	BC_NP_196709.1
AA_KFK25411.1	BC_NP_196710.1
AA_KFK25412.1	BC_NP_001190291.1
AA_KFK25413.1	BC_NP_001330337.1
AA_KFK25414.1	BC_NP_196713.1
AA_KFK25415.1	BC_NP_001330242.1
AA_KFK25416.1	BC_NP_196715.1
AA_KFK25417.1	BC_NP_196716.1
AA_KFK25418.1	BC_NP_196717.3
AA_KFK25419.1	BC_NP_196720.1
AA_KFK25420.1	BC_NP_001318542.1
AA_KFK25422.1	BC_NP_001318543.1
AA_KFK25423.1	BC_NP_196724.3
AA_KFK25424.1	BC_NP_196726.1
AA_KFK25426.1	BC_NP_196728.1
AA_KFK25428.1	BC_NP_001318544.1
AA_KFK25429.1	BC_NP_001318545.1
AA_KFK25430.1	BC_NP_196733.1
AA_KFK25431.1	BC_NP_196734.1
AA_KFK25433.1	BC_NP_001332090.1
AA_KFK25435.1	BC_NP_196738.1
AA_KFK25436.1	BC_NP_196739.2
AA_KFK25437.1	BC_NP_001332289.1
AA_KFK25438.1	BC_NP_196741.2
AA_KFK25439.1	BC_NP_196743.2
AA_KFK25442.1	BC_NP_196745.4
AA_KFK25446.1	BC_NP_196746.2
AA_KFK25448.1	BC_NP_001190292.1
AA_KFK25449.1	BC_NP_568252.1
AA_KFK25450.1	BC_NP_196750.1
AA_KFK25451.1	BC_NP_196751.2
AA_KFK25452.1	BC_NP_001332158.1
AA_KFK25454.1	BC_NP_196757.2
AA_KFK25455.1	BC_NP_196758.1
AA_KFK25458.1	BC_NP_568256.1
AA_KFK25459.1	BC_NP_196760.1
AA_KFK25461.1	BC_NP_196761.2
AA_KFK25477.1	BC_NP_196762.1
AA_KFK25478.1	BC_NP_196763.1
AA_KFK25481.1	BC_NP_196765.2
AA_KFK25482.1	BC_NP_196766.1
AA_KFK25486.1	BC_NP_196770.1
AA_KFK25488.1	BC_NP_196772.1
AA_KFK25489.1	BC_NP_568257.1
AA_KFK25490.1	BC_NP_196776.1
AA_KFK25491.1	BC_NP_001078575.1
AA_KFK25494.1	BC_NP_196779.1
AA_KFK25495.1	BC_NP_196780.1
AA_KFK25496.1	BC_NP_568258.2
AA_KFK25497.1	BC_NP_568259.1
AA_KFK25498.1	BC_NP_196783.2
AA_KFK25499.1	BC_NP_680162.1
AA_KFK25500.1	BC_NP_001318548.1
AA_KFK25502.1	BC_NP_196787.1
AA_KFK25503.1	BC_NP_568260.1
AA_KFK25504.1	BC_NP_568263.1
AA_KFK25505.1	BC_NP_568264.1
AA_KFK25506.1	BC_NP_568265.2
AA_KFK25507.1	BC_NP_568266.1
AA_KFK25508.1	BC_NP_568268.3
AA_KFK25510.1	BC_NP_568271.2
AA_KFK25511.1	BC_NP_568272.1
AA_KFK25512.1	BC_NP_568273.2
AA_KFK25514.1	BC_NP_568274.1
AA_KFK25516.1	BC_NP_568275.1
AA_KFK25518.1	BC_NP_568276.2
AA_KFK25520.1	BC_NP_568279.2
AA_KFK25521.1	BC_NP_568280.1
AA_KFK25522.1	BC_NP_568281.1
AA_KFK25523.1	BC_NP_568283.2
AA_KFK25524.1	BC_NP_196791.1
AA_KFK25526.1	BC_NP_196792.1
AA_KFK25527.1	BC_NP_196793.1
AA_KFK25528.1	BC_NP_196794.1
AA_KFK25530.1	BC_NP_196797.1
AA_KFK25532.1	BC_NP_196798.1
AA_KFK25533.1	BC_NP_196799.1
AA_KFK25534.1	BC_NP_196802.1
AA_KFK25535.1	BC_NP_196803.1
AA_KFK25536.1	BC_NP_196804.6
AA_KFK25537.1	BC_NP_196807.2
AA_KFK25538.1	BC_NP_568284.1
AA_KFK25541.1	BC_NP_196821.1
AA_KFK25542.1	BC_NP_196820.1
AA_KFK25543.1	BC_NP_196819.1
AA_KFK25544.1	BC_NP_196818.1
AA_KFK25545.1	BC_NP_001190300.1
AA_KFK25546.1	BC_NP_196816.1
AA_KFK25547.1	BC_NP_196815.2
AA_KFK25548.1	BC_NP_196814.1
AA_KFK25549.1	BC_NP_568285.1
AA_KFK25550.1	BC_NP_196812.1
AA_KFK25551.1	BC_NP_196810.5
AA_KFK25552.1	BC_NP_568286.1
AA_KFK25553.1	BC_NP_001330875.1
AA_KFK25555.1	BC_NP_196825.1
AA_KFK25560.1	BC_NP_974775.1
AA_KFK25561.1	BC_NP_196827.1
AA_KFK25562.1	BC_NP_196830.2
AA_KFK25563.1	BC_NP_196831.1
AA_KFK25564.1	BC_NP_196832.1
AA_KFK25565.1	BC_NP_850812.2
AA_KFK25566.1	BC_NP_196834.3
AA_KFK25567.1	BC_NP_196835.1
AA_KFK25568.1	BC_NP_196837.1
AA_KFK25569.1	BC_NP_001318554.1
AA_KFK25572.1	BC_NP_196843.1
AA_KFK25573.1	BC_NP_196844.1
AA_KFK25574.1	BC_NP_196845.1
AA_KFK25575.1	BC_NP_196846.1
AA_KFK25576.1	BC_NP_568288.1
AA_KFK25578.1	BC_NP_196849.1
AA_KFK25579.1	BC_NP_196851.1
AA_KFK25580.1	BC_NP_001331011.1
AA_KFK25581.1	BC_NP_196855.1
AA_KFK25582.1	BC_NP_196856.1
AA_KFK25584.1	BC_NP_196857.2
AA_KFK25587.1	BC_NP_196859.1
AA_KFK25588.1	BC_NP_196860.2
AA_KFK25589.1	BC_NP_196861.2
AA_KFK25590.1	BC_NP_196862.1
AA_KFK25591.1	BC_NP_001331240.1
AA_KFK25592.1	BC_NP_568289.3
AA_KFK25593.1	BC_NP_196872.1
AA_KFK25594.1	BC_NP_196873.1
AA_KFK25598.1	BC_NP_196876.1
AA_KFK25599.1	BC_NP_196877.1
AA_KFK25600.1	BC_NP_001331803.1
AA_KFK25601.1	BC_NP_196880.2
AA_KFK25604.1	BC_NP_196881.2
AA_KFK25605.1	BC_NP_196882.1
AA_KFK25606.1	BC_NP_001330207.1
AA_KFK25607.1	BC_NP_850815.1
AA_KFK25616.1	BC_NP_001190305.1
AA_KFK25619.1	BC_NP_196889.4
AA_KFK25620.1	BC_NP_196890.1
AA_KFK25624.1	BC_NP_001332732.1
AA_KFK25625.1	BC_NP_196893.1
AA_KFK25626.1	BC_NP_196895.1
AA_KFK25628.1	BC_NP_196896.1
AA_KFK25629.1	BC_NP_196897.1
AA_KFK25630.1	BC_NP_196898.5
AA_KFK25631.1	BC_NP_196901.1
AA_KFK25632.1	BC_NP_851037.2
AA_KFK25633.1	BC_NP_196903.1
AA_KFK25634.1	BC_NP_568292.1
AA_KFK25635.1	BC_NP_001318557.1
AA_KFK25636.1	BC_NP_568293.1
AA_KFK25637.1	BC_NP_196908.1
AA_KFK25638.1	BC_NP_196911.1
AA_KFK25639.1	BC_NP_001331364.1
AA_KFK25640.1	BC_NP_196914.1
AA_KFK25641.1	BC_NP_568294.1
AA_KFK25642.1	BC_NP_196915.1
AA_KFK25643.1	BC_NP_196916.1
AA_KFK25644.1	BC_NP_196917.1
AA_KFK25645.1	BC_NP_196918.2
AA_KFK25646.1	BC_NP_196919.1
AA_KFK25650.1	BC_NP_568295.2
AA_KFK25652.1	BC_NP_196924.1
AA_KFK25653.1	BC_NP_196925.2
AA_KFK25654.1	BC_NP_196927.4
AA_KFK25655.1	BC_NP_196928.1
AA_KFK25656.1	BC_NP_568296.1
AA_KFK25657.1	BC_NP_001318559.1
AA_KFK25658.1	BC_NP_001331205.1
AA_KFK25660.1	BC_NP_568298.1
AA_KFK25661.1	BC_NP_568299.1
AA_KFK25666.1	BC_NP_001078582.1
AA_KFK25674.1	BC_NP_196939.2
AA_KFK25675.1	BC_NP_196940.1
AA_KFK25676.1	BC_NP_568300.1
AA_KFK25678.1	BC_NP_196943.1
AA_KFK25679.1	BC_NP_001331288.1
AA_KFK25680.1	BC_NP_001332751.1
AA_KFK25682.1	BC_NP_001031882.1
AA_KFK25684.1	BC_NP_196949.1
AA_KFK25685.1	BC_NP_196950.2
AA_KFK25686.1	BC_NP_196951.3
AA_KFK25687.1	BC_NP_196952.1
AA_KFK25688.1	BC_NP_001330342.1
AA_KFK25690.1	BC_NP_196955.1
AA_KFK25693.1	BC_NP_196957.1
AA_KFK25694.1	BC_NP_196958.2
AA_KFK25695.1	BC_NP_196959.2
AA_KFK25697.1	BC_NP_196961.1
AA_KFK25698.1	BC_NP_196962.1
AA_KFK25699.1	BC_NP_196963.2
AA_KFK25705.1	BC_NP_196966.2
AA_KFK25708.1	BC_NP_196972.1
AA_KFK25709.1	BC_NP_001318561.1
AA_KFK25710.1	BC_NP_196974.1
AA_KFK25711.1	BC_NP_196975.1
AA_KFK25712.1	BC_NP_196977.1
AA_KFK25713.1	BC_NP_196979.1
AA_KFK25715.1	BC_NP_001330044.1
AA_KFK25716.1	BC_NP_196984.1
AA_KFK25717.1	BC_NP_568305.1
AA_KFK25718.1	BC_NP_196990.2
AA_KFK25719.1	BC_NP_196991.1
AA_KFK25722.1	BC_NP_196992.1
AA_KFK25723.1	BC_NP_196993.3
AA_KFK25725.1	BC_NP_001331366.1
AA_KFK25728.1	BC_NP_001318563.1
AA_KFK25731.1	BC_NP_196998.1
AA_KFK25732.1	BC_NP_196999.1
AA_KFK25733.1	BC_NP_197000.1
AA_KFK25735.1	BC_NP_197001.1
AA_KFK25736.1	BC_NP_197002.1
AA_KFK25737.1	BC_NP_001190310.1
AA_KFK25740.1	BC_NP_197005.2
AA_KFK25741.1	BC_NP_197009.1
AA_KFK25742.1	BC_NP_001330694.1
AA_KFK25744.1	BC_NP_197012.1
AA_KFK25745.1	BC_NP_001190314.1
AA_KFK25746.1	BC_NP_197014.1
AA_KFK25747.1	BC_NP_197015.4
AA_KFK25749.1	BC_NP_197016.1
AA_KFK25750.1	BC_NP_197017.1
AA_KFK25751.1	BC_NP_197018.1
AA_KFK25752.1	BC_NP_568309.2
AA_KFK25753.1	BC_NP_197020.1
AA_KFK25754.1	BC_NP_197021.2
AA_KFK25755.1	BC_NP_201122.1
AA_KFK25757.1	BC_NP_201121.1
AA_KFK25758.1	BC_NP_568966.1
AA_KFK25759.1	BC_NP_201119.1
AA_KFK25760.1	BC_NP_201118.1
AA_KFK25761.1	BC_NP_974985.1
AA_KFK25762.1	BC_NP_201116.1
AA_KFK25763.1	BC_NP_201115.1
AA_KFK25765.1	BC_NP_197024.1
AA_KFK25766.1	BC_NP_197025.1
AA_KFK25767.1	BC_NP_197027.1
AA_KFK25768.1	BC_NP_197028.1
AA_KFK25769.1	BC_NP_001318565.1
AA_KFK25770.1	BC_NP_197032.1
AA_KFK25771.1	BC_NP_197033.1
AA_KFK25772.1	BC_NP_197036.2
AA_KFK25775.1	BC_NP_197062.1
AA_KFK25776.1	BC_NP_197058.2
AA_KFK25777.1	BC_NP_568316.1
AA_KFK25779.1	BC_NP_197056.1
AA_KFK25780.1	BC_NP_001332458.1
AA_KFK25781.1	BC_NP_197054.1
AA_KFK25782.1	BC_NP_001330175.1
AA_KFK25783.1	BC_NP_197038.1
AA_KFK25784.1	BC_NP_197039.1
AA_KFK25785.1	BC_NP_197043.1
AA_KFK25787.1	BC_NP_568313.2
AA_KFK25788.1	BC_NP_197045.1
AA_KFK25789.1	BC_NP_568314.1
AA_KFK25790.1	BC_NP_197051.2
AA_KFK25791.1	BC_NP_197052.1
AA_KFK25792.1	BC_NP_197067.2
AA_KFK25793.1	BC_NP_001330083.1
AA_KFK25794.1	BC_NP_197069.1
AA_KFK25795.1	BC_NP_197070.1
AA_KFK25796.1	BC_NP_197074.1
AA_KFK25797.1	BC_NP_197075.1
AA_KFK25799.1	BC_NP_197078.2
AA_KFK25800.1	BC_NP_197080.1
AA_KFK25801.1	BC_NP_197081.1
AA_KFK25802.1	BC_NP_197082.1
AA_KFK25803.1	BC_NP_001119230.1
AA_KFK25804.1	BC_NP_850827.1
AA_KFK25805.1	BC_NP_197085.3
AA_KFK25822.1	BC_NP_197088.1
AA_KFK25824.1	BC_NP_197090.2
AA_KFK25825.1	BC_NP_197091.1
AA_KFK25826.1	BC_NP_197093.1
AA_KFK25827.1	BC_NP_568323.1
AA_KFK25829.1	BC_NP_197100.1
AA_KFK25832.1	BC_NP_197104.1
AA_KFK25833.1	BC_NP_197105.1
AA_KFK25836.1	BC_NP_197106.1
AA_KFK25841.1	BC_NP_568324.1
AA_KFK25842.1	BC_NP_197108.1
AA_KFK25843.1	BC_NP_197110.1
AA_KFK25844.1	BC_NP_197111.2
AA_KFK25845.1	BC_NP_197112.1
AA_KFK25846.1	BC_NP_197113.4
AA_KFK25847.1	BC_NP_001332733.1
AA_KFK25848.1	BC_NP_568329.1
AA_KFK25849.1	BC_NP_197121.2
AA_KFK25850.1	BC_NP_197126.1
AA_KFK25851.1	BC_NP_197127.1
AA_KFK25853.1	BC_NP_197129.1
AA_KFK25854.1	BC_NP_197130.1
AA_KFK25856.1	BC_NP_001318572.1
AA_KFK25857.1	BC_NP_197134.1
AA_KFK25858.1	BC_NP_197135.1
AA_KFK25859.1	BC_NP_197136.1
AA_KFK25860.1	BC_NP_197137.1
AA_KFK25864.1	BC_NP_197150.1
AA_KFK25865.1	BC_NP_197151.1
AA_KFK25867.1	BC_NP_197153.1
AA_KFK25868.1	BC_NP_197154.2
AA_KFK25869.1	BC_NP_197156.2
AA_KFK25870.1	BC_NP_001331598.1
AA_KFK25871.1	BC_NP_001330309.1
AA_KFK25873.1	BC_NP_568333.1
AA_KFK25874.1	BC_NP_568334.1
AA_KFK25877.1	BC_NP_197138.1
AA_KFK25878.1	BC_NP_568330.1
AA_KFK25879.1	BC_NP_197143.1
AA_KFK25880.1	BC_NP_197144.1
AA_KFK25881.1	BC_NP_197148.3
AA_KFK25882.1	BC_NP_001031891.1
AA_KFK26106.1	BC_NP_196133.3
AA_KFK26107.1	BC_NP_196132.3
AA_KFK26108.1	BC_NP_196130.1
AA_KFK26109.1	BC_NP_568149.1
AA_KFK26110.1	BC_NP_196128.1
AA_KFK26112.1	BC_NP_196126.2
AA_KFK27172.1	BC_NP_200411.1
AA_KFK27173.1	BC_NP_200413.1
AA_KFK27174.1	BC_NP_001032080.1
AA_KFK27175.1	BC_NP_200416.1
AA_KFK27180.1	BC_NP_200420.1
AA_KFK27181.1	BC_NP_200421.1
AA_KFK27182.1	BC_NP_200424.1
AA_KFK27184.1	BC_NP_200425.1
AA_KFK27196.1	BC_NP_001331163.1
AA_KFK27198.1	BC_NP_200428.1
AA_KFK27199.1	BC_NP_001330467.1
AA_KFK27201.1	BC_NP_200431.1
AA_KFK27202.1	BC_NP_200433.1
AA_KFK27203.1	BC_NP_200434.1
AA_KFK27204.1	BC_NP_568839.1
AA_KFK27205.1	BC_NP_200440.1
AA_KFK27207.1	BC_NP_200441.2
AA_KFK27208.1	BC_NP_200448.1
AA_KFK27214.1	BC_NP_001332756.1
AA_KFK27215.1	BC_NP_200451.2
AA_KFK27216.1	BC_NP_200457.1
AA_KFK27217.1	BC_NP_200459.1
AA_KFK27222.1	BC_NP_001190555.1
AA_KFK27223.1	BC_NP_200465.1
AA_KFK27224.1	BC_NP_200466.1
AA_KFK27225.1	BC_NP_200469.1
AA_KFK27226.1	BC_NP_200471.3
AA_KFK27227.1	BC_NP_200472.2
AA_KFK27231.1	BC_NP_568842.1
AA_KFK27232.1	BC_NP_001332665.1
AA_KFK27233.1	BC_NP_200478.1
AA_KFK27234.1	BC_NP_200479.1
AA_KFK27235.1	BC_NP_200483.2
AA_KFK27236.1	BC_NP_001318814.1
AA_KFK27237.1	BC_NP_200485.1
AA_KFK27238.1	BC_NP_200486.1
AA_KFK27239.1	BC_NP_200487.1
AA_KFK27240.1	BC_NP_200488.1
AA_KFK27241.1	BC_NP_568843.1
AA_KFK27243.1	BC_NP_200495.1
AA_KFK27244.1	BC_NP_200498.1
AA_KFK27245.1	BC_NP_680446.1
AA_KFK27246.1	BC_NP_200501.1
AA_KFK27247.1	BC_NP_568845.1
AA_KFK27254.1	BC_NP_200509.2
AA_KFK27255.1	BC_NP_200510.1
AA_KFK27260.1	BC_NP_680447.1
AA_KFK27261.1	BC_NP_200513.1
AA_KFK27262.1	BC_NP_680448.2
AA_KFK27263.1	BC_NP_200514.1
AA_KFK27264.1	BC_NP_200517.2
AA_KFK27267.1	BC_NP_200518.1
AA_KFK27268.1	BC_NP_568848.1
AA_KFK27269.1	BC_NP_568849.2
AA_KFK27270.1	BC_NP_001190556.1
AA_KFK27271.1	BC_NP_568851.2
AA_KFK27272.1	BC_NP_851201.1
AA_KFK27274.1	BC_NP_200529.4
AA_KFK27275.1	BC_NP_200530.1
AA_KFK27276.1	BC_NP_200531.1
AA_KFK27278.1	BC_NP_200532.1
AA_KFK27279.1	BC_NP_001078759.1
AA_KFK27280.1	BC_NP_200536.3
AA_KFK27281.1	BC_NP_200539.1
AA_KFK27282.1	BC_NP_568854.1
AA_KFK27283.1	BC_NP_001331203.1
AA_KFK27284.1	BC_NP_568855.1
AA_KFK27285.1	BC_NP_568856.1
AA_KFK27286.1	BC_NP_200549.2
AA_KFK27287.1	BC_NP_200550.5
AA_KFK27288.1	BC_NP_001190560.1
AA_KFK27289.1	BC_NP_200552.1
AA_KFK27290.1	BC_NP_568858.1
AA_KFK27297.1	BC_NP_200555.1
AA_KFK27298.1	BC_NP_200556.1
AA_KFK27299.1	BC_NP_200558.1
AA_KFK27301.1	BC_NP_200560.1
AA_KFK27302.1	BC_NP_200561.1
AA_KFK27303.1	BC_NP_200570.1
AA_KFK27304.1	BC_NP_680450.1
AA_KFK27305.1	BC_NP_568860.1
AA_KFK27307.1	BC_NP_568863.1
AA_KFK27308.1	BC_NP_001078762.1
AA_KFK27310.1	BC_NP_680451.2
AA_KFK27311.1	BC_NP_200577.2
AA_KFK27312.1	BC_NP_200579.1
AA_KFK27314.1	BC_NP_200580.1
AA_KFK27315.1	BC_NP_200582.3
AA_KFK27316.1	BC_NP_200585.3
AA_KFK27318.1	BC_NP_001318821.1
AA_KFK27321.1	BC_NP_200588.2
AA_KFK27322.1	BC_NP_568866.1
AA_KFK27323.1	BC_NP_568867.1
AA_KFK27324.1	BC_NP_200591.2
AA_KFK27325.1	BC_NP_200592.1
AA_KFK27326.1	BC_NP_200595.2
AA_KFK27327.1	BC_NP_568870.1
AA_KFK27328.1	BC_NP_001330506.1
AA_KFK27330.1	BC_NP_001331993.1
AA_KFK27331.1	BC_NP_001330274.1
AA_KFK27333.1	BC_NP_200604.1
AA_KFK27334.1	BC_NP_200609.1
AA_KFK27335.1	BC_NP_200610.1
AA_KFK27336.1	BC_NP_200611.1
AA_KFK27337.1	BC_NP_001332116.1
AA_KFK27338.1	BC_NP_001154785.1
AA_KFK27339.1	BC_NP_200615.1
AA_KFK27340.1	BC_NP_200616.4
AA_KFK27342.1	BC_NP_200617.2
AA_KFK27343.1	BC_NP_001318823.1
AA_KFK27344.1	BC_NP_200619.1
AA_KFK27345.1	BC_NP_200621.1
AA_KFK27346.1	BC_NP_200623.1
AA_KFK27347.1	BC_NP_001318825.1
AA_KFK27348.1	BC_NP_200627.2
AA_KFK27349.1	BC_NP_001190565.1
AA_KFK27350.1	BC_NP_001032094.1
AA_KFK27351.1	BC_NP_200631.1
AA_KFK27354.1	BC_NP_200632.2
AA_KFK27356.1	BC_NP_200634.1
AA_KFK27357.1	BC_NP_200635.1
AA_KFK27358.1	BC_NP_001330080.1
AA_KFK27359.1	BC_NP_200637.1
AA_KFK27361.1	BC_NP_200639.1
AA_KFK27362.1	BC_NP_568875.2
AA_KFK27364.1	BC_NP_001190566.1
AA_KFK27365.1	BC_NP_200644.1
AA_KFK27366.1	BC_NP_568877.1
AA_KFK27367.1	BC_NP_200647.1
AA_KFK27369.1	BC_NP_001331639.1
AA_KFK27370.1	BC_NP_200650.1
AA_KFK27371.1	BC_NP_200651.1
AA_KFK27372.1	BC_NP_200652.2
AA_KFK27373.1	BC_NP_200653.2
AA_KFK27375.1	BC_NP_200656.2
AA_KFK27376.1	BC_NP_200657.1
AA_KFK27377.1	BC_NP_001318830.1
AA_KFK27378.1	BC_NP_200659.2
AA_KFK27379.1	BC_NP_200660.1
AA_KFK27380.1	BC_NP_200661.1
AA_KFK27383.1	BC_NP_974960.1
AA_KFK27384.1	BC_NP_200663.2
AA_KFK27385.1	BC_NP_200664.1
AA_KFK27386.1	BC_NP_200666.1
AA_KFK27387.1	BC_NP_200667.2
AA_KFK27389.1	BC_NP_200668.1
AA_KFK27390.1	BC_NP_200671.1
AA_KFK27391.1	BC_NP_200672.1
AA_KFK27392.1	BC_NP_200673.1
AA_KFK27393.1	BC_NP_001154786.1
AA_KFK27394.1	BC_NP_568885.1
AA_KFK27395.1	BC_NP_200685.1
AA_KFK27398.1	BC_NP_200684.2
AA_KFK27399.1	BC_NP_200683.1
AA_KFK27400.1	BC_NP_200682.1
AA_KFK27401.1	BC_NP_200681.1
AA_KFK27402.1	BC_NP_200680.1
AA_KFK27404.1	BC_NP_568881.1
AA_KFK27405.1	BC_NP_200676.1
AA_KFK27410.1	BC_NP_001332555.1
AA_KFK27412.1	BC_NP_001331588.1
AA_KFK27414.1	BC_NP_568891.1
AA_KFK27415.1	BC_NP_200694.1
AA_KFK27417.1	BC_NP_568892.1
AA_KFK27418.1	BC_NP_200698.1
AA_KFK27419.1	BC_NP_001330402.1
AA_KFK27420.1	BC_NP_200700.1
AA_KFK27421.1	BC_NP_200701.1
AA_KFK27423.1	BC_NP_200711.1
AA_KFK27425.1	BC_NP_200713.2
AA_KFK27427.1	BC_NP_001318836.1
AA_KFK27428.1	BC_NP_568888.1
AA_KFK27428.1	BC_NP_568895.1
AA_KFK27432.1	BC_NP_001318833.1
AA_KFK27433.1	BC_NP_200730.1
AA_KFK27434.1	BC_NP_200731.1
AA_KFK27443.1	BC_NP_200709.2
AA_KFK27444.1	BC_NP_200708.1
AA_KFK27445.1	BC_NP_200707.1
AA_KFK27446.1	BC_NP_568894.1
AA_KFK27447.1	BC_NP_851217.1
AA_KFK27448.1	BC_NP_200734.1
AA_KFK27456.1	BC_NP_568888.1
AA_KFK27456.1	BC_NP_568895.1
AA_KFK27457.1	BC_NP_200726.1
AA_KFK27462.1	BC_NP_568904.1
AA_KFK27463.1	BC_NP_200742.2
AA_KFK27464.1	BC_NP_200743.1
AA_KFK27465.1	BC_NP_200744.1
AA_KFK27467.1	BC_NP_200746.1
AA_KFK27469.1	BC_NP_851220.1
AA_KFK27471.1	BC_NP_200750.1
AA_KFK27472.1	BC_NP_200753.1
AA_KFK27473.1	BC_NP_200755.1
AA_KFK27474.1	BC_NP_851223.1
AA_KFK27475.1	BC_NP_200758.1
AA_KFK27476.1	BC_NP_200759.2
AA_KFK27477.1	BC_NP_200761.1
AA_KFK27481.1	BC_NP_568910.1
AA_KFK27482.1	BC_NP_200764.1
AA_KFK27483.1	BC_NP_001331374.1
AA_KFK27484.1	BC_NP_200766.2
AA_KFK27487.1	BC_NP_001330548.1
AA_KFK27490.1	BC_NP_001190570.1
AA_KFK27492.1	BC_NP_680458.1
AA_KFK27504.1	BC_NP_001318839.1
AA_KFK27508.1	BC_NP_200780.1
AA_KFK27511.1	BC_NP_200781.1
AA_KFK27512.1	BC_NP_200784.2
AA_KFK27513.1	BC_NP_001318841.1
AA_KFK27514.1	BC_NP_851226.1
AA_KFK27515.1	BC_NP_200787.1
AA_KFK27523.1	BC_NP_200788.1
AA_KFK27524.1	BC_NP_200790.1
AA_KFK27525.1	BC_NP_568914.1
AA_KFK27526.1	BC_NP_200794.1
AA_KFK27527.1	BC_NP_200795.1
AA_KFK27528.1	BC_NP_851227.1
AA_KFK27530.1	BC_NP_200798.1
AA_KFK27531.1	BC_NP_200799.1
AA_KFK27533.1	BC_NP_001190572.1
AA_KFK27534.1	BC_NP_001330620.1
AA_KFK27536.1	BC_NP_001154789.1
AA_KFK27537.1	BC_NP_200807.1
AA_KFK27538.1	BC_NP_200809.4
AA_KFK27539.1	BC_NP_200810.1
AA_KFK27540.1	BC_NP_200813.1
AA_KFK27541.1	BC_NP_200814.1
AA_KFK27542.1	BC_NP_200830.1
AA_KFK27544.1	BC_NP_568920.1
AA_KFK27545.1	BC_NP_200819.1
AA_KFK27545.1	BC_NP_200826.1
AA_KFK27546.1	BC_NP_001330192.1
AA_KFK27547.1	BC_NP_001330294.1
AA_KFK27549.1	BC_NP_001331666.1
AA_KFK27550.1	BC_NP_001331791.1
AA_KFK27560.1	BC_NP_200833.1
AA_KFK27561.1	BC_NP_200835.1
AA_KFK27570.1	BC_NP_200842.2
AA_KFK27572.1	BC_NP_568921.1
AA_KFK27573.1	BC_NP_200845.1
AA_KFK27574.1	BC_NP_974968.1
AA_KFK27576.1	BC_NP_001331788.1
AA_KFK27577.1	BC_NP_001318850.1
AA_KFK27578.1	BC_NP_200857.1
AA_KFK27579.1	BC_NP_200858.1
AA_KFK27581.1	BC_NP_200860.1
AA_KFK27582.1	BC_NP_568922.1
AA_KFK27585.1	BC_NP_568923.1
AA_KFK27587.1	BC_NP_001331058.1
AA_KFK27588.1	BC_NP_001032113.1
AA_KFK27589.1	BC_NP_200871.1
AA_KFK27591.1	BC_NP_851234.1
AA_KFK27593.1	BC_NP_200875.1
AA_KFK27594.1	BC_NP_200876.1
AA_KFK27595.1	BC_NP_200877.1
AA_KFK27596.1	BC_NP_200878.2
AA_KFK27597.1	BC_NP_200879.1
AA_KFK27599.1	BC_NP_200881.2
AA_KFK27600.1	BC_NP_568928.1
AA_KFK27601.1	BC_NP_200884.2
AA_KFK27602.1	BC_NP_200885.1
AA_KFK27635.1	BC_NP_196437.2
AA_KFK27636.1	BC_NP_196440.1
AA_KFK27637.1	BC_NP_001330676.1
AA_KFK27639.1	BC_NP_196443.1
AA_KFK27646.1	BC_NP_196447.1
AA_KFK27658.1	BC_NP_001330172.1
AA_KFK27664.1	BC_NP_001332181.1
AA_KFK27744.1	BC_NP_001330293.1
AA_KFK27756.1	BC_NP_974763.1
AA_KFK27757.1	BC_NP_001318531.1
AA_KFK27765.1	BC_NP_974764.1
AA_KFK27766.1	BC_NP_568238.1
AA_KFK27768.1	BC_NP_196641.2
AA_KFK27770.1	BC_NP_196645.2
AA_KFK27772.1	BC_NP_568241.2
AA_KFK27776.1	BC_NP_196658.1
AA_KFK27780.1	BC_NP_196670.1
AA_KFK27783.1	BC_NP_196680.1
AA_KFK27784.1	BC_NP_196684.1
AA_KFK27802.1	BC_NP_001331812.1
AA_KFK27809.1	BC_NP_196703.1
AA_KFK27824.1	BC_NP_001330242.1
AA_KFK27825.1	BC_NP_196720.1
AA_KFK27826.1	BC_NP_196724.3
AA_KFK27834.1	BC_NP_200888.2
AA_KFK27843.1	BC_NP_200890.1
AA_KFK27844.1	BC_NP_200892.2
AA_KFK27847.1	BC_NP_200893.1
AA_KFK27848.1	BC_NP_200894.1
AA_KFK27849.1	BC_NP_001078775.1
AA_KFK27850.1	BC_NP_200896.1
AA_KFK27851.1	BC_NP_001318851.1
AA_KFK27856.1	BC_NP_568929.1
AA_KFK27869.1	BC_NP_568930.1
AA_KFK27871.1	BC_NP_001332386.1
AA_KFK27872.1	BC_NP_974972.1
AA_KFK27875.1	BC_NP_200904.1
AA_KFK27876.1	BC_NP_568931.1
AA_KFK27877.1	BC_NP_196419.1
AA_KFK27877.1	BC_NP_200908.1
AA_KFK27880.1	BC_NP_196418.1
AA_KFK27880.1	BC_NP_200912.1
AA_KFK27881.1	BC_NP_200913.1
AA_KFK27882.1	BC_NP_001332606.1
AA_KFK27882.1	BC_NP_200921.2
AA_KFK27883.1	BC_NP_001190584.1
AA_KFK27884.1	BC_NP_851237.1
AA_KFK27885.1	BC_NP_200925.1
AA_KFK27886.1	BC_NP_001318852.1
AA_KFK27889.1	BC_NP_001190586.1
AA_KFK27890.1	BC_NP_196406.2
AA_KFK27892.1	BC_NP_001330194.1
AA_KFK27893.1	BC_NP_196397.1
AA_KFK27893.1	BC_NP_200937.1
AA_KFK27894.1	BC_NP_001332684.1
AA_KFK27895.1	BC_NP_200945.1
AA_KFK27896.1	BC_NP_200946.1
AA_KFK27897.1	BC_NP_196388.1
AA_KFK27897.1	BC_NP_200947.3
AA_KFK27898.1	BC_NP_200948.1
AA_KFK27899.1	BC_NP_196386.1
AA_KFK27899.1	BC_NP_200950.1
AA_KFK27900.1	BC_NP_200951.1
AA_KFK27900.1	BC_NP_568182.2
AA_KFK27901.1	BC_NP_001330106.1
AA_KFK27902.1	BC_NP_200953.1
AA_KFK27903.1	BC_NP_200956.1
AA_KFK27904.1	BC_NP_200957.1
AA_KFK27905.1	BC_NP_200959.2
AA_KFK27906.1	BC_NP_200960.2
AA_KFK27907.1	BC_NP_200963.1
AA_KFK27909.1	BC_NP_196379.1
AA_KFK27909.1	BC_NP_200965.2
AA_KFK27910.1	BC_NP_200966.2
AA_KFK27911.1	BC_NP_196375.3
AA_KFK27911.1	BC_NP_200967.1
AA_KFK27913.1	BC_NP_200969.4
AA_KFK27914.1	BC_NP_196366.2
AA_KFK27914.1	BC_NP_200971.1
AA_KFK27915.1	BC_NP_001331838.1
AA_KFK27915.1	BC_NP_196363.1
AA_KFK27916.1	BC_NP_196362.1
AA_KFK27916.1	BC_NP_200973.1
AA_KFK27917.1	BC_NP_568938.1
AA_KFK27920.1	BC_NP_200975.1
AA_KFK27921.1	BC_NP_001318857.1
AA_KFK27921.1	BC_NP_568181.1
AA_KFK27923.1	BC_NP_001332171.1
AA_KFK27925.1	BC_NP_200988.1
AA_KFK27926.1	BC_NP_196349.1
AA_KFK27926.1	BC_NP_568940.1
AA_KFK27929.1	BC_NP_201008.2
AA_KFK27930.1	BC_NP_568948.1
AA_KFK27931.1	BC_NP_201004.2
AA_KFK27932.1	BC_NP_568947.1
AA_KFK27933.1	BC_NP_001332197.1
AA_KFK27935.1	BC_NP_001119475.1
AA_KFK27936.1	BC_NP_001190590.1
AA_KFK27936.1	BC_NP_568180.1
AA_KFK27937.1	BC_NP_001332197.1
AA_KFK27938.1	BC_NP_001331273.1
AA_KFK27939.1	BC_NP_568941.1
AA_KFK27940.1	BC_NP_201010.1
AA_KFK27941.1	BC_NP_001078780.1
AA_KFK27942.1	BC_NP_001332444.1
AA_KFK27942.1	BC_NP_201013.1
AA_KFK27943.1	BC_NP_196340.1
AA_KFK27943.1	BC_NP_568949.1
AA_KFK27944.1	BC_NP_001190592.1
AA_KFK27945.1	BC_NP_201020.1
AA_KFK27946.1	BC_NP_201021.1
AA_KFK27947.1	BC_NP_201022.1
AA_KFK27948.1	BC_NP_201023.1
AA_KFK27949.1	BC_NP_201024.1
AA_KFK27951.1	BC_NP_201025.1
AA_KFK27952.1	BC_NP_201026.1
AA_KFK27953.1	BC_NP_196336.1
AA_KFK27954.1	BC_NP_001190595.1
AA_KFK27954.1	BC_NP_196335.2
AA_KFK27956.1	BC_NP_001318497.1
AA_KFK27956.1	BC_NP_201030.2
AA_KFK27957.1	BC_NP_201034.1
AA_KFK27958.1	BC_NP_201035.1
AA_KFK27959.1	BC_NP_201037.1
AA_KFK27960.1	BC_NP_201038.1
AA_KFK27962.1	BC_NP_201040.1
AA_KFK27963.1	BC_NP_201041.1
AA_KFK27964.1	BC_NP_201045.1
AA_KFK27966.1	BC_NP_201046.1
AA_KFK27967.1	BC_NP_201047.1
AA_KFK27968.1	BC_NP_201048.1
AA_KFK27970.1	BC_NP_201049.3
AA_KFK27971.1	BC_NP_201050.2
AA_KFK27973.1	BC_NP_201053.2
AA_KFK27974.1	BC_NP_568954.2
AA_KFK27975.1	BC_NP_201055.1
AA_KFK27976.1	BC_NP_201056.1
AA_KFK27977.1	BC_NP_201057.1
AA_KFK27981.1	BC_NP_201058.1
AA_KFK27982.1	BC_NP_568955.1
AA_KFK27983.1	BC_NP_201061.1
AA_KFK27985.1	BC_NP_201062.1
AA_KFK27986.1	BC_NP_001331113.1
AA_KFK27987.1	BC_NP_974982.1
AA_KFK27988.1	BC_NP_001318866.1
AA_KFK27989.1	BC_NP_201066.2
AA_KFK27990.1	BC_NP_201067.1
AA_KFK27991.1	BC_NP_001318867.1
AA_KFK27992.1	BC_NP_001032124.1
AA_KFK27993.1	BC_NP_201069.1
AA_KFK27994.1	BC_NP_201070.1
AA_KFK27997.1	BC_NP_201079.1
AA_KFK27998.1	BC_NP_201081.1
AA_KFK27999.1	BC_NP_001190599.1
AA_KFK28000.1	BC_NP_201083.1
AA_KFK28008.1	BC_NP_201085.1
AA_KFK28009.1	BC_NP_201086.1
AA_KFK28010.1	BC_NP_201088.1
AA_KFK28012.1	BC_NP_201090.1
AA_KFK28013.1	BC_NP_201091.2
AA_KFK28014.1	BC_NP_001190601.1
AA_KFK28015.1	BC_NP_001331034.1
AA_KFK28017.1	BC_NP_201095.1
AA_KFK28018.1	BC_NP_201096.1
AA_KFK28019.1	BC_NP_201097.1
AA_KFK28021.1	BC_NP_201099.1
AA_KFK28022.1	BC_NP_201105.1
AA_KFK28023.1	BC_NP_201106.1
AA_KFK28024.1	BC_NP_201107.2
AA_KFK28026.1	BC_NP_568962.1
AA_KFK28028.1	BC_NP_201111.2
AA_KFK28030.1	BC_NP_201112.1
AA_KFK28033.1	BC_NP_568967.1
AA_KFK28034.1	BC_NP_201125.2
AA_KFK28035.1	BC_NP_201127.2
AA_KFK28041.1	BC_NP_201131.1
AA_KFK28043.1	BC_NP_201132.1
AA_KFK28044.1	BC_NP_201134.1
AA_KFK28045.1	BC_NP_201135.2
AA_KFK28046.1	BC_NP_568970.2
AA_KFK28047.1	BC_NP_201140.1
AA_KFK28049.1	BC_NP_001331506.1
AA_KFK28050.1	BC_NP_201143.1
AA_KFK28051.1	BC_NP_201144.1
AA_KFK28052.1	BC_NP_201145.1
AA_KFK28054.1	BC_NP_201147.2
AA_KFK28055.1	BC_NP_568972.2
AA_KFK28056.1	BC_NP_001331365.1
AA_KFK28057.1	BC_NP_201152.1
AA_KFK28059.1	BC_NP_001332538.1
AA_KFK28060.1	BC_NP_001119192.1
AA_KFK28060.1	BC_NP_201155.1
AA_KFK28061.1	BC_NP_001190608.1
AA_KFK28064.1	BC_NP_201157.4
AA_KFK28065.1	BC_NP_568974.1
AA_KFK28066.1	BC_NP_201164.1
AA_KFK28067.1	BC_NP_851257.1
AA_KFK28068.1	BC_NP_001318870.1
AA_KFK28069.1	BC_NP_001331217.1
AA_KFK28069.1	BC_NP_196474.1
AA_KFK28071.1	BC_NP_001318871.1
AA_KFK28073.1	BC_NP_201184.2
AA_KFK28074.1	BC_NP_568978.2
AA_KFK28075.1	BC_NP_201186.1
AA_KFK28076.1	BC_NP_201188.4
AA_KFK28077.1	BC_NP_001330435.1
AA_KFK28078.1	BC_NP_201191.1
AA_KFK28078.1	BC_NP_680156.2
AA_KFK28079.1	BC_NP_001190610.1
AA_KFK28079.1	BC_NP_196488.1
AA_KFK28080.1	BC_NP_568981.2
AA_KFK28082.1	BC_NP_568982.1
AA_KFK28083.1	BC_NP_201196.1
AA_KFK28084.1	BC_NP_201197.1
AA_KFK28085.1	BC_NP_201199.1
AA_KFK28086.1	BC_NP_201200.2
AA_KFK28087.1	BC_NP_201201.2
AA_KFK28088.1	BC_NP_196491.2
AA_KFK28088.1	BC_NP_201203.3
AA_KFK28091.1	BC_NP_201206.3
AA_KFK28092.1	BC_NP_201209.1
AA_KFK28093.1	BC_NP_201210.1
AA_KFK28094.1	BC_NP_196497.1
AA_KFK28094.1	BC_NP_201212.1
AA_KFK28095.1	BC_NP_974989.1
AA_KFK28096.1	BC_NP_201214.1
AA_KFK28097.1	BC_NP_201215.1
AA_KFK28113.1	BC_NP_001190267.1
AA_KFK28118.1	BC_NP_196506.1
AA_KFK28128.1	BC_NP_196516.1
AA_KFK28132.1	BC_NP_001318518.1
AA_KFK28134.1	BC_NP_196519.1
AA_KFK28137.1	BC_NP_196524.1
AA_KFK28142.1	BC_NP_196527.1
AA_KFK28148.1	BC_NP_196532.2
AA_KFK28154.1	BC_NP_001331158.1
AA_KFK28155.1	BC_NP_196542.1
AA_KFK28156.1	BC_NP_001318520.1
AA_KFK28158.1	BC_NP_568217.1
AA_KFK28165.1	BC_NP_196552.1
AA_KFK28170.1	BC_NP_001318521.1
AA_KFK28173.1	BC_NP_196555.2
AA_KFK28174.1	BC_NP_568222.1
AA_KFK28182.1	BC_NP_196564.1
AA_KFK28183.1	BC_NP_196589.1
AA_KFK28184.1	BC_NP_196588.3
AA_KFK28186.1	BC_NP_196586.1
AA_KFK28188.1	BC_NP_196584.1
AA_KFK28191.1	BC_NP_196576.1
AA_KFK28195.1	BC_NP_196574.1
AA_KFK28197.1	BC_NP_001318525.1
AA_KFK28199.1	BC_NP_196571.1
AA_KFK28203.1	BC_NP_196567.2
AA_KFK28204.1	BC_NP_196566.1
AA_KFK28206.1	BC_NP_196590.1
AA_KFK28208.1	BC_NP_196597.1
AA_KFK28215.1	BC_NP_568227.1
AA_KFK28218.1	BC_NP_196604.2
AA_KFK28221.1	BC_NP_001331270.1
AA_KFK28223.1	BC_NP_568231.1
AA_KFK28230.1	BC_NP_568232.1
AA_KFK28231.1	BC_NP_196617.2
AA_KFK28233.1	BC_NP_196619.1
AA_KFK30018.1	BC_NP_567941.1
AA_KFK30019.1	BC_NP_001329290.1
AA_KFK30021.1	BC_NP_567944.1
AA_KFK30022.1	BC_NP_195122.1
AA_KFK30023.1	BC_NP_195123.1
AA_KFK30024.1	BC_NP_001190907.1
AA_KFK30027.1	BC_NP_567947.1
AA_KFK30028.1	BC_NP_001329766.1
AA_KFK30030.1	BC_NP_195128.2
AA_KFK30031.1	BC_NP_567950.1
AA_KFK30033.1	BC_NP_001328048.1
AA_KFK30035.1	BC_NP_567951.1
AA_KFK30036.1	BC_NP_195136.3
AA_KFK30042.1	BC_NP_195137.5
AA_KFK30043.1	BC_NP_567952.1
AA_KFK30045.1	BC_NP_567953.1
AA_KFK30047.1	BC_NP_567956.1
AA_KFK30054.1	BC_NP_567957.1
AA_KFK30055.1	BC_NP_567958.1
AA_KFK30056.1	BC_NP_195149.1
AA_KFK30058.1	BC_NP_195178.1
AA_KFK30059.1	BC_NP_567962.1
AA_KFK30060.1	BC_NP_195176.2
AA_KFK30061.1	BC_NP_195175.1
AA_KFK30062.1	BC_NP_195174.6
AA_KFK30063.1	BC_NP_195152.2
AA_KFK30064.1	BC_NP_001329244.1
AA_KFK30065.1	BC_NP_195153.2
AA_KFK30066.1	BC_NP_195154.2
AA_KFK30067.1	BC_NP_195155.1
AA_KFK30069.1	BC_NP_001329732.1
AA_KFK30070.1	BC_NP_001328816.1
AA_KFK30071.1	BC_NP_195162.2
AA_KFK30072.1	BC_NP_195172.1
AA_KFK30073.1	BC_NP_195171.2
AA_KFK30074.1	BC_NP_001320136.1
AA_KFK30075.1	BC_NP_849564.1
AA_KFK30077.1	BC_NP_001190912.1
AA_KFK30078.1	BC_NP_680763.2
AA_KFK30079.1	BC_NP_195167.1
AA_KFK30080.1	BC_NP_001320135.1
AA_KFK30081.1	BC_NP_195165.2
AA_KFK30082.1	BC_NP_195164.1
AA_KFK30085.1	BC_NP_195177.1
AA_KFK30086.1	BC_NP_195180.1
AA_KFK30087.1	BC_NP_567968.1
AA_KFK30088.1	BC_NP_195182.2
AA_KFK30089.1	BC_NP_195185.1
AA_KFK30090.1	BC_NP_001329855.1
AA_KFK30092.1	BC_NP_195188.1
AA_KFK30096.1	BC_NP_195189.1
AA_KFK30097.1	BC_NP_195190.1
AA_KFK30100.1	BC_NP_567969.1
AA_KFK30101.1	BC_NP_195193.1
AA_KFK30108.1	BC_NP_195198.1
AA_KFK30110.1	BC_NP_195201.1
AA_KFK30111.1	BC_NP_195202.1
AA_KFK30112.1	BC_NP_195203.1
AA_KFK30115.1	BC_NP_195204.1
AA_KFK30116.1	BC_NP_195209.2
AA_KFK30117.1	BC_NP_001329682.1
AA_KFK30118.1	BC_NP_567971.1
AA_KFK30119.1	BC_NP_195213.1
AA_KFK30120.1	BC_NP_001329257.1
AA_KFK30125.1	BC_NP_195217.1
AA_KFK30126.1	BC_NP_195218.1
AA_KFK30128.1	BC_NP_195220.1
AA_KFK30131.1	BC_NP_195221.1
AA_KFK30132.1	BC_NP_001328824.1
AA_KFK30133.1	BC_NP_195223.2
AA_KFK30136.1	BC_NP_567972.1
AA_KFK30137.1	BC_NP_195225.1
AA_KFK30138.1	BC_NP_195226.1
AA_KFK30139.1	BC_NP_567973.1
AA_KFK30140.1	BC_NP_001327974.1
AA_KFK30141.1	BC_NP_001190918.1
AA_KFK30142.1	BC_NP_567974.1
AA_KFK30143.1	BC_NP_195231.1
AA_KFK30144.1	BC_NP_567975.1
AA_KFK30145.1	BC_NP_195233.2
AA_KFK30146.1	BC_NP_567976.1
AA_KFK30147.1	BC_NP_195235.1
AA_KFK30151.1	BC_NP_195240.2
AA_KFK30159.1	BC_NP_567978.1
AA_KFK30160.1	BC_NP_195246.1
AA_KFK30161.1	BC_NP_567979.1
AA_KFK30163.1	BC_NP_567980.1
AA_KFK30164.1	BC_NP_001328300.1
AA_KFK30165.1	BC_NP_195251.1
AA_KFK30168.1	BC_NP_195252.1
AA_KFK30169.1	BC_NP_195254.1
AA_KFK30173.1	BC_NP_567982.1
AA_KFK30176.1	BC_NP_567983.1
AA_KFK30177.1	BC_NP_567984.1
AA_KFK30178.1	BC_NP_001328406.1
AA_KFK30179.1	BC_NP_195265.2
AA_KFK30180.1	BC_NP_195267.1
AA_KFK30181.1	BC_NP_195268.2
AA_KFK30182.1	BC_NP_567985.1
AA_KFK30183.1	BC_NP_195271.2
AA_KFK30185.1	BC_NP_195273.1
AA_KFK30186.1	BC_NP_195274.1
AA_KFK30188.1	BC_NP_195275.1
AA_KFK30189.1	BC_NP_001328252.1
AA_KFK30190.1	BC_NP_195278.2
AA_KFK30191.1	BC_NP_195279.1
AA_KFK30192.1	BC_NP_195280.1
AA_KFK30193.1	BC_NP_195281.2
AA_KFK30194.1	BC_NP_195284.1
AA_KFK30195.1	BC_NP_195285.3
AA_KFK30196.1	BC_NP_195286.1
AA_KFK30197.1	BC_NP_195308.1
AA_KFK30199.1	BC_NP_849501.1
AA_KFK30200.1	BC_NP_974690.4
AA_KFK30201.1	BC_NP_195303.2
AA_KFK30202.1	BC_NP_195302.1
AA_KFK30203.1	BC_NP_567988.1
AA_KFK30204.1	BC_NP_195300.1
AA_KFK30205.1	BC_NP_001329476.1
AA_KFK30206.1	BC_NP_195288.1
AA_KFK30207.1	BC_NP_195289.3
AA_KFK30209.1	BC_NP_195290.1
AA_KFK30210.1	BC_NP_195291.1
AA_KFK30212.1	BC_NP_195294.1
AA_KFK30213.1	BC_NP_195286.1
AA_KFK30213.1	BC_NP_195295.1
AA_KFK30215.1	BC_NP_195298.2
AA_KFK30217.1	BC_NP_195299.2
AA_KFK30219.1	BC_NP_195309.2
AA_KFK30220.1	BC_NP_567990.1
AA_KFK30221.1	BC_NP_195311.1
AA_KFK30222.1	BC_NP_195312.1
AA_KFK30223.1	BC_NP_001329620.1
AA_KFK30224.1	BC_NP_001328621.1
AA_KFK30225.1	BC_NP_001329774.1
AA_KFK30226.1	BC_NP_567992.1
AA_KFK30228.1	BC_NP_195319.1
AA_KFK30229.1	BC_NP_195320.1
AA_KFK30230.1	BC_NP_567994.1
AA_KFK30231.1	BC_NP_567995.1
AA_KFK30232.1	BC_NP_001329717.1
AA_KFK30233.1	BC_NP_001031792.1
AA_KFK30234.1	BC_NP_001329650.1
AA_KFK30235.1	BC_NP_195220.1
AA_KFK30235.1	BC_NP_195327.1
AA_KFK30236.1	BC_NP_195328.1
AA_KFK30237.1	BC_NP_195329.2
AA_KFK30238.1	BC_NP_195330.2
AA_KFK30239.1	BC_NP_195331.2
AA_KFK30240.1	BC_NP_001031794.1
AA_KFK30241.1	BC_NP_195202.1
AA_KFK30241.1	BC_NP_195334.1
AA_KFK30242.1	BC_NP_195336.1
AA_KFK30243.1	BC_NP_195337.1
AA_KFK30250.1	BC_NP_195338.1
AA_KFK30252.1	BC_NP_195341.2
AA_KFK30253.1	BC_NP_567998.3
AA_KFK30255.1	BC_NP_849505.2
AA_KFK30256.1	BC_NP_195345.1
AA_KFK30259.1	BC_NP_001031789.1
AA_KFK30259.1	BC_NP_195347.1
AA_KFK30260.1	BC_NP_195348.2
AA_KFK30261.1	BC_NP_195350.5
AA_KFK30263.1	BC_NP_195353.1
AA_KFK30264.1	BC_NP_568001.1
AA_KFK30265.1	BC_NP_568002.1
AA_KFK30266.1	BC_NP_195357.2
AA_KFK30267.1	BC_NP_568004.1
AA_KFK30268.1	BC_NP_195361.1
AA_KFK30269.1	BC_NP_195362.2
AA_KFK30270.1	BC_NP_001328041.1
AA_KFK30272.1	BC_NP_195365.1
AA_KFK30273.1	BC_NP_195368.1
AA_KFK30274.1	BC_NP_195370.5
AA_KFK30278.1	BC_NP_195179.2
AA_KFK30278.1	BC_NP_195372.1
AA_KFK30280.1	BC_NP_195376.2
AA_KFK30282.1	BC_NP_195379.1
AA_KFK30283.1	BC_NP_195380.1
AA_KFK30284.1	BC_NP_195381.6
AA_KFK30285.1	BC_NP_195383.1
AA_KFK30286.1	BC_NP_195384.5
AA_KFK30287.1	BC_NP_195385.1
AA_KFK30289.1	BC_NP_195386.1
AA_KFK30291.1	BC_NP_195388.2
AA_KFK30292.1	BC_NP_195389.4
AA_KFK30293.1	BC_NP_195390.2
AA_KFK30294.1	BC_NP_195393.1
AA_KFK30295.1	BC_NP_195394.4
AA_KFK30296.1	BC_NP_195395.4
AA_KFK30297.1	BC_NP_195396.4
AA_KFK30298.1	BC_NP_195397.1
AA_KFK30299.1	BC_NP_195399.1
AA_KFK30300.1	BC_NP_195400.2
AA_KFK30301.1	BC_NP_001328404.1
AA_KFK30302.1	BC_NP_568009.5
AA_KFK30308.1	BC_NP_195407.2
AA_KFK30311.1	BC_NP_195408.1
AA_KFK30312.1	BC_NP_568010.1
AA_KFK30314.1	BC_NP_195412.3
AA_KFK30315.1	BC_NP_001078503.4
AA_KFK30317.1	BC_NP_001078504.1
AA_KFK30319.1	BC_NP_568012.1
AA_KFK30320.1	BC_NP_195416.1
AA_KFK30321.1	BC_NP_195417.1
AA_KFK30323.1	BC_NP_001031798.1
AA_KFK30324.1	BC_NP_568013.1
AA_KFK30327.1	BC_NP_195420.2
AA_KFK30329.1	BC_NP_195422.3
AA_KFK30430.1	BC_NP_001328406.1
AA_KFK30440.1	BC_NP_001320140.1
AA_KFK30458.1	BC_NP_849495.1
AA_KFK30460.1	BC_NP_567975.1
AA_KFK30461.1	BC_NP_567973.1
AA_KFK30463.1	BC_NP_195225.1
AA_KFK30468.1	BC_NP_195218.1
AA_KFK30470.1	BC_NP_195213.1
AA_KFK30474.1	BC_NP_001329682.1
AA_KFK30478.1	BC_NP_195207.2
AA_KFK30480.1	BC_NP_195202.1
AA_KFK30481.1	BC_NP_195200.1
AA_KFK30483.1	BC_NP_195198.1
AA_KFK30487.1	BC_NP_567969.1
AA_KFK30497.1	BC_NP_001328041.1
AA_KFK30499.1	BC_NP_567968.1
AA_KFK30500.1	BC_NP_195180.1
AA_KFK30581.1	BC_NP_001031562.1
AA_KFK30585.1	BC_NP_191916.3
AA_KFK30586.1	BC_NP_191919.1
AA_KFK30587.1	BC_NP_567150.1
AA_KFK30588.1	BC_NP_567151.1
AA_KFK30589.1	BC_NP_191922.1
AA_KFK30591.1	BC_NP_191923.1
AA_KFK30592.1	BC_NP_191926.1
AA_KFK30593.1	BC_NP_680546.1
AA_KFK30594.1	BC_NP_567153.1
AA_KFK30595.1	BC_NP_567154.1
AA_KFK30603.1	BC_NP_191932.4
AA_KFK30604.1	BC_NP_191933.1
AA_KFK30606.1	BC_NP_567155.1
AA_KFK30608.1	BC_NP_567156.1
AA_KFK30609.1	BC_NP_001329750.1
AA_KFK30610.1	BC_NP_567165.2
AA_KFK30614.1	BC_NP_567166.2
AA_KFK30615.1	BC_NP_001190642.1
AA_KFK30617.1	BC_NP_567167.1
AA_KFK30618.1	BC_NP_567170.2
AA_KFK30619.1	BC_NP_567172.4
AA_KFK30622.1	BC_NP_191950.2
AA_KFK30628.1	BC_NP_001154194.1
AA_KFK30629.1	BC_NP_191958.3
AA_KFK30630.1	BC_NP_001319833.1
AA_KFK30631.1	BC_NP_680547.2
AA_KFK30632.1	BC_NP_567179.1
AA_KFK30633.1	BC_NP_974491.1
AA_KFK30634.1	BC_NP_191966.2
AA_KFK30635.1	BC_NP_191969.1
AA_KFK30636.1	BC_NP_191976.2
AA_KFK30643.1	BC_NP_001319834.1
AA_KFK30649.1	BC_NP_191981.1
AA_KFK30650.1	BC_NP_567183.2
AA_KFK30662.1	BC_NP_680549.3
AA_KFK30663.1	BC_NP_567187.1
AA_KFK30664.1	BC_NP_567189.6
AA_KFK30665.1	BC_NP_567191.2
AA_KFK30666.1	BC_NP_567193.2
AA_KFK30668.1	BC_NP_567194.1
AA_KFK30669.1	BC_NP_567195.1
AA_KFK30670.1	BC_NP_567196.1
AA_KFK30671.1	BC_NP_567198.1
AA_KFK30672.1	BC_NP_680550.1
AA_KFK30673.1	BC_NP_192004.1
AA_KFK30674.1	BC_NP_567205.2
AA_KFK30675.1	BC_NP_001328650.1
AA_KFK30676.1	BC_NP_001319838.1
AA_KFK30677.1	BC_NP_567208.1
AA_KFK30678.1	BC_NP_192013.1
AA_KFK30681.1	BC_NP_001329711.1
AA_KFK30682.1	BC_NP_001031567.1
AA_KFK30683.1	BC_NP_192016.1
AA_KFK30684.1	BC_NP_192017.1
AA_KFK30686.1	BC_NP_001190650.1
AA_KFK30688.1	BC_NP_001190652.1
AA_KFK30689.1	BC_NP_192070.1
AA_KFK30691.1	BC_NP_567214.1
AA_KFK30692.1	BC_NP_192066.2
AA_KFK30693.1	BC_NP_567213.1
AA_KFK30695.1	BC_NP_192061.1
AA_KFK30697.1	BC_NP_001328722.1
AA_KFK30698.1	BC_NP_192056.1
AA_KFK30699.1	BC_NP_192020.2
AA_KFK30700.1	BC_NP_001329403.1
AA_KFK30701.1	BC_NP_567210.1
AA_KFK30702.1	BC_NP_192025.2
AA_KFK30705.1	BC_NP_192030.4
AA_KFK30706.1	BC_NP_192084.1
AA_KFK30706.1	BC_NP_849279.1
AA_KFK30707.1	BC_NP_001328823.1
AA_KFK30708.1	BC_NP_192034.1
AA_KFK30709.1	BC_NP_680551.1
AA_KFK30710.1	BC_NP_192038.3
AA_KFK30711.1	BC_NP_192040.1
AA_KFK30712.1	BC_NP_567212.1
AA_KFK30714.1	BC_NP_192042.5
AA_KFK30715.1	BC_NP_192046.1
AA_KFK30716.1	BC_NP_192085.1
AA_KFK30716.1	BC_NP_192127.1
AA_KFK30717.1	BC_NP_192044.2
AA_KFK30718.1	BC_NP_001154198.1
AA_KFK30719.1	BC_NP_001154199.1
AA_KFK30720.1	BC_NP_192050.1
AA_KFK30721.1	BC_NP_192052.1
AA_KFK30725.1	BC_NP_192119.2
AA_KFK30726.1	BC_NP_001328930.1
AA_KFK30727.1	BC_NP_192104.1
AA_KFK30728.1	BC_NP_567219.1
AA_KFK30729.1	BC_NP_680559.2
AA_KFK30730.1	BC_NP_192088.1
AA_KFK30731.1	BC_NP_192089.1
AA_KFK30733.1	BC_NP_192091.1
AA_KFK30734.1	BC_NP_192093.1
AA_KFK30735.1	BC_NP_192095.2
AA_KFK30736.1	BC_NP_001329613.1
AA_KFK30737.1	BC_NP_192097.2
AA_KFK30738.1	BC_NP_001031572.1
AA_KFK30739.1	BC_NP_567218.2
AA_KFK30740.1	BC_NP_849284.1
AA_KFK30741.1	BC_NP_192099.1
AA_KFK30742.1	BC_NP_192084.1
AA_KFK30743.1	BC_NP_680556.1
AA_KFK30744.1	BC_NP_192082.4
AA_KFK30745.1	BC_NP_192081.1
AA_KFK30746.1	BC_NP_192079.1
AA_KFK30747.1	BC_NP_192078.1
AA_KFK30748.1	BC_NP_192077.1
AA_KFK30749.1	BC_NP_192076.2
AA_KFK30750.1	BC_NP_192075.1
AA_KFK30751.1	BC_NP_192074.1
AA_KFK30753.1	BC_NP_192072.1
AA_KFK30754.1	BC_NP_567215.1
AA_KFK30755.1	BC_NP_192070.1
AA_KFK30769.1	BC_NP_192120.4
AA_KFK30774.1	BC_NP_192117.1
AA_KFK30775.1	BC_NP_567222.1
AA_KFK30776.1	BC_NP_192116.1
AA_KFK30777.1	BC_NP_001190655.1
AA_KFK30778.1	BC_NP_192114.1
AA_KFK30779.1	BC_NP_192113.1
AA_KFK30780.1	BC_NP_192112.2
AA_KFK30781.1	BC_NP_567221.1
AA_KFK30782.1	BC_NP_192110.2
AA_KFK30784.1	BC_NP_001329174.1
AA_KFK30785.1	BC_NP_567220.1
AA_KFK30787.1	BC_NP_001328121.1
AA_KFK30789.1	BC_NP_001329021.1
AA_KFK30790.1	BC_NP_001319842.1
AA_KFK30791.1	BC_NP_192125.1
AA_KFK30792.1	BC_NP_192126.2
AA_KFK30793.1	BC_NP_192100.1
AA_KFK30793.1	BC_NP_192127.1
AA_KFK30794.1	BC_NP_567223.1
AA_KFK30796.1	BC_NP_001154200.1
AA_KFK30798.1	BC_NP_192134.2
AA_KFK30800.1	BC_NP_567226.1
AA_KFK30801.1	BC_NP_192136.1
AA_KFK30802.1	BC_NP_192137.1
AA_KFK30818.1	BC_NP_192138.1
AA_KFK30820.1	BC_NP_567227.1
AA_KFK30821.1	BC_NP_567228.1
AA_KFK30822.1	BC_NP_001319844.1
AA_KFK30824.1	BC_NP_192145.1
AA_KFK30826.1	BC_NP_567231.1
AA_KFK30829.1	BC_NP_192148.2
AA_KFK30830.1	BC_NP_567232.3
AA_KFK30831.1	BC_NP_974502.1
AA_KFK30832.1	BC_NP_567233.1
AA_KFK30834.1	BC_NP_849288.1
AA_KFK30836.1	BC_NP_192153.1
AA_KFK30837.1	BC_NP_192154.2
AA_KFK30838.1	BC_NP_567236.1
AA_KFK30844.1	BC_NP_567238.2
AA_KFK30846.1	BC_NP_567241.1
AA_KFK30847.1	BC_NP_192161.1
AA_KFK30856.1	BC_NP_001319849.1
AA_KFK30857.1	BC_NP_192165.1
AA_KFK30858.1	BC_NP_567244.1
AA_KFK30859.1	BC_NP_192170.1
AA_KFK30860.1	BC_NP_192172.1
AA_KFK30861.1	BC_NP_001329302.1
AA_KFK30862.1	BC_NP_192174.2
AA_KFK30872.1	BC_NP_192177.1
AA_KFK30873.1	BC_NP_192178.1
AA_KFK30874.1	BC_NP_192179.1
AA_KFK30877.1	BC_NP_001078347.1
AA_KFK30880.1	BC_NP_192182.1
AA_KFK30881.1	BC_NP_001031579.1
AA_KFK30882.1	BC_NP_192186.1
AA_KFK30883.1	BC_NP_192187.1
AA_KFK30884.1	BC_NP_192188.2
AA_KFK30885.1	BC_NP_567246.1
AA_KFK30886.1	BC_NP_192190.1
AA_KFK30887.1	BC_NP_192191.1
AA_KFK30888.1	BC_NP_192193.1
AA_KFK30889.1	BC_NP_192194.2
AA_KFK30891.1	BC_NP_001328397.1
AA_KFK30893.1	BC_NP_567248.1
AA_KFK30894.1	BC_NP_192202.1
AA_KFK30895.1	BC_NP_192203.1
AA_KFK30896.1	BC_NP_192204.1
AA_KFK30897.1	BC_NP_192207.1
AA_KFK30898.1	BC_NP_192210.1
AA_KFK30900.1	BC_NP_192212.2
AA_KFK30901.1	BC_NP_001319854.1
AA_KFK30905.1	BC_NP_192217.2
AA_KFK30908.1	BC_NP_001319856.1
AA_KFK30909.1	BC_NP_192219.2
AA_KFK30910.1	BC_NP_849294.1
AA_KFK30912.1	BC_NP_001329299.1
AA_KFK30915.1	BC_NP_001329383.1
AA_KFK30916.1	BC_NP_567251.2
AA_KFK30917.1	BC_NP_567255.1
AA_KFK30918.1	BC_NP_001118924.1
AA_KFK30919.1	BC_NP_192230.1
AA_KFK30920.1	BC_NP_192231.1
AA_KFK30921.1	BC_NP_192236.1
AA_KFK30922.1	BC_NP_192237.1
AA_KFK30924.1	BC_NP_192238.1
AA_KFK30925.1	BC_NP_192241.1
AA_KFK30926.1	BC_NP_192242.1
AA_KFK30933.1	BC_NP_192247.1
AA_KFK30934.1	BC_NP_001319858.1
AA_KFK30935.1	BC_NP_192250.2
AA_KFK30936.1	BC_NP_192251.2
AA_KFK40813.1	BC_NP_177186.2
AA_KFK40830.1	BC_NP_177174.1
AA_KFK40834.1	BC_NP_177171.1
AA_KFK40849.1	BC_NP_177163.3
AA_KFK40853.1	BC_NP_177154.1
AA_KFK41225.1	BC_NP_564919.1
AA_KFK41227.1	BC_NP_176982.1
AA_KFK41228.1	BC_NP_564923.1
AA_KFK41229.1	BC_NP_001323391.1
AA_KFK41230.1	BC_NP_001319343.1
AA_KFK41233.1	BC_NP_564925.1
AA_KFK41234.1	BC_NP_001319346.1
AA_KFK41235.1	BC_NP_001117569.1
AA_KFK41236.1	BC_NP_176991.2
AA_KFK41239.1	BC_NP_176996.1
AA_KFK41240.1	BC_NP_564927.1
AA_KFK41242.1	BC_NP_176999.1
AA_KFK41243.1	BC_NP_177000.2
AA_KFK41248.1	BC_NP_564928.1
AA_KFK41249.1	BC_NP_177002.1
AA_KFK41250.1	BC_NP_177003.1
AA_KFK41251.1	BC_NP_177004.1
AA_KFK41255.1	BC_NP_177005.1
AA_KFK41257.1	BC_NP_564930.1
AA_KFK41258.1	BC_NP_177013.1
AA_KFK41259.1	BC_NP_177014.1
AA_KFK41260.1	BC_NP_177015.3
AA_KFK41262.1	BC_NP_177018.1
AA_KFK41273.1	BC_NP_177020.1
AA_KFK41274.1	BC_NP_177021.1
AA_KFK41275.1	BC_NP_177023.1
AA_KFK41277.1	BC_NP_177024.1
AA_KFK41281.1	BC_NP_564934.1
AA_KFK41285.1	BC_NP_564936.1
AA_KFK41286.1	BC_NP_177030.4
AA_KFK41287.1	BC_NP_177031.1
AA_KFK41289.1	BC_NP_564937.1
AA_KFK41291.1	BC_NP_564938.1
AA_KFK41292.1	BC_NP_564939.1
AA_KFK41296.1	BC_NP_177039.1
AA_KFK41297.1	BC_NP_177041.3
AA_KFK41298.1	BC_NP_177040.2
AA_KFK41299.1	BC_NP_564940.1
AA_KFK41300.1	BC_NP_177043.2
AA_KFK41301.1	BC_NP_177044.1
AA_KFK41305.1	BC_NP_564942.1
AA_KFK41306.1	BC_NP_177046.1
AA_KFK41308.1	BC_NP_564943.1
AA_KFK41315.1	BC_NP_564944.1
AA_KFK41316.1	BC_NP_001323371.1
AA_KFK41318.1	BC_NP_001077795.1
AA_KFK41320.1	BC_NP_564946.1
AA_KFK41323.1	BC_NP_177053.1
AA_KFK41324.1	BC_NP_177054.1
AA_KFK41325.1	BC_NP_177062.1
AA_KFK41326.1	BC_NP_177063.1
AA_KFK41328.1	BC_NP_177064.1
AA_KFK41330.1	BC_NP_001323142.1
AA_KFK41331.1	BC_NP_177066.3
AA_KFK41332.1	BC_NP_564950.1
AA_KFK41333.1	BC_NP_177070.1
AA_KFK41337.1	BC_NP_177074.1
AA_KFK41340.1	BC_NP_564952.1
AA_KFK41341.1	BC_NP_177078.1
AA_KFK41343.1	BC_NP_177080.3
AA_KFK41344.1	BC_NP_564954.1
AA_KFK41345.1	BC_NP_564955.1
AA_KFK41347.1	BC_NP_177084.2
AA_KFK41350.1	BC_NP_564956.1
AA_KFK41351.1	BC_NP_177087.1
AA_KFK41352.1	BC_NP_177089.2
AA_KFK41353.1	BC_NP_177096.1
AA_KFK41354.1	BC_NP_564963.1
AA_KFK41355.1	BC_NP_564964.1
AA_KFK41356.1	BC_NP_564965.1
AA_KFK41357.1	BC_NP_177100.1
AA_KFK41358.1	BC_NP_177101.2
AA_KFK41365.1	BC_NP_177102.1
AA_KFK41366.1	BC_NP_177103.1
AA_KFK41373.1	BC_NP_564966.1
AA_KFK41374.1	BC_NP_177109.3
AA_KFK41376.1	BC_NP_001322974.1
AA_KFK41377.1	BC_NP_849868.1
AA_KFK41378.1	BC_NP_001321037.1
AA_KFK41379.1	BC_NP_177116.1
AA_KFK41382.1	BC_NP_177117.2
AA_KFK41383.1	BC_NP_001077799.1
AA_KFK41384.1	BC_NP_001323202.1
AA_KFK41386.1	BC_NP_177120.1
AA_KFK41387.1	BC_NP_177122.2
AA_KFK41388.1	BC_NP_177128.1
AA_KFK41392.1	BC_NP_177132.1
AA_KFK41400.1	BC_NP_177137.2
AA_KFK41401.1	BC_NP_564975.2
AA_KFK41402.1	BC_NP_564976.1
AA_KFK41403.1	BC_NP_564977.1
AA_KFK41404.1	BC_NP_564978.1
AA_KFK41407.1	BC_NP_177144.1
AA_KFK41408.1	BC_NP_177146.1
AA_KFK41411.1	BC_NP_564980.1
AA_KFK41415.1	BC_NP_177149.2
AA_KFK41416.1	BC_NP_177150.2
AA_KFK41420.1	BC_NP_564981.1
AA_KFK41421.1	BC_NP_177154.1
AA_KFK41422.1	BC_NP_001117575.1
AA_KFK41423.1	BC_NP_177157.1
AA_KFK41424.1	BC_NP_177164.1
AA_KFK41425.1	BC_NP_177168.1
AA_KFK41428.1	BC_NP_177171.1
AA_KFK41435.1	BC_NP_177172.6
AA_KFK41436.1	BC_NP_564985.1
AA_KFK41437.1	BC_NP_177174.1
AA_KFK41438.1	BC_NP_564986.1
AA_KFK41440.1	BC_NP_177177.2
AA_KFK41441.1	BC_NP_177178.1
AA_KFK41447.1	BC_NP_177183.2
AA_KFK41448.1	BC_NP_001321556.1
AA_KFK41449.1	BC_NP_177185.3
AA_KFK41451.1	BC_NP_177187.2
AA_KFK41453.1	BC_NP_564987.2
AA_KFK41454.1	BC_NP_177191.1
AA_KFK41455.1	BC_NP_177192.2
AA_KFK41456.1	BC_NP_001185361.1
AA_KFK41457.1	BC_NP_564988.1
AA_KFK41458.1	BC_NP_177202.1
AA_KFK41459.1	BC_NP_177204.1
AA_KFK41460.1	BC_NP_177207.1
AA_KFK41461.1	BC_NP_177208.2
AA_KFK41462.1	BC_NP_177209.1
AA_KFK41464.1	BC_NP_564990.1
AA_KFK41465.1	BC_NP_001319361.1
AA_KFK41468.1	BC_NP_177213.1
AA_KFK41470.1	BC_NP_564991.1
AA_KFK41471.1	BC_NP_177215.1
AA_KFK41473.1	BC_NP_564992.1
AA_KFK41474.1	BC_NP_177217.1
AA_KFK41475.1	BC_NP_177218.3
AA_KFK41476.1	BC_NP_001320367.1
AA_KFK41477.1	BC_NP_001322086.1
AA_KFK41478.1	BC_NP_177221.1
AA_KFK41481.1	BC_NP_001185364.1
AA_KFK41487.1	BC_NP_564997.1
AA_KFK41488.1	BC_NP_177227.5
AA_KFK41496.1	BC_NP_177228.1
AA_KFK41502.1	BC_NP_001154465.1
AA_KFK41503.1	BC_NP_177231.2
AA_KFK41504.1	BC_NP_177233.1
AA_KFK41505.1	BC_NP_001185367.1
AA_KFK41506.1	BC_NP_565000.1
AA_KFK41507.1	BC_NP_001319362.1
AA_KFK41509.1	BC_NP_177239.1
AA_KFK41510.1	BC_NP_001077807.1
AA_KFK41517.1	BC_NP_565004.1
[truncated: 625,587+ more rows]
