# Supplementary material for: Detection and Analysis of Syntenic Quantitative Trait Loci Controlling Cell Wall Quality in Angiosperms
Source: Front Plant Sci. 2022 Mar 3;13:855093. doi: 10.3389/fpls.2022.855093 (PMC8928447; doi:10.3389/fpls.2022.855093)
Supplement: Supplementary file 8 [file Table_7.xlsx]

## Sheet: Sheet1
Supplementary Table 7 - The 362 syntenic cell wall QTLs and all the genes included within them
SQTL	Gene_ID	Chrom	bp_start	bp_end	Species	Plant family	Is gene in column A CW genes?	CW Process	CW Function	Initial QTL(s)	Initial QTL trait(s)
SQTL_1	BG_XP_024315997.1	BG_Chr_02	25496101	25498152	Brachypodium distachyon	Poaceae
SQTL_1	BG_XP_003568550.1	BG_Chr_02	25575899	25577147	Brachypodium distachyon	Poaceae
SQTL_1	BG_XP_003568559.1	BG_Chr_02	25711551	25717636	Brachypodium distachyon	Poaceae
SQTL_1	BG_XP_003566307.1	BG_Chr_02	25763580	25767672	Brachypodium distachyon	Poaceae
SQTL_1	BG_XP_003568563.1	BG_Chr_02	25785519	25786489	Brachypodium distachyon	Poaceae
SQTL_1	BG_XP_003565059.1	BG_Chr_02	57761559	57762637	Brachypodium distachyon	Poaceae
SQTL_1	BG_XP_003565060.1	BG_Chr_02	57763783	57767123	Brachypodium distachyon	Poaceae
SQTL_1	BG_XP_010233603.1	BG_Chr_02	57860498	57862582	Brachypodium distachyon	Poaceae
SQTL_1	BG_XP_003567479.2	BG_Chr_02	57955041	57957474	Brachypodium distachyon	Poaceae
SQTL_1	BG_XP_003567483.1	BG_Chr_02	57993472	57994569	Brachypodium distachyon	Poaceae
SQTL_1	BG_XP_003565101.1	BG_Chr_02	58091526	58092302	Brachypodium distachyon	Poaceae
SQTL_1	BG_XP_003565104.1	BG_Chr_02	58174207	58177380	Brachypodium distachyon	Poaceae
SQTL_1	BH_D02G0376300	BH_Chr_D2	26488353	26492908	Brachypodium hybridum	Poaceae
SQTL_1	BH_D02G0377600	BH_Chr_D2	26567686	26568330	Brachypodium hybridum	Poaceae
SQTL_1	BH_D02G0379400	BH_Chr_D2	26700723	26706829	Brachypodium hybridum	Poaceae
SQTL_1	BH_D02G0380100	BH_Chr_D2	26752126	26756225	Brachypodium hybridum	Poaceae
SQTL_1	BH_D02G0380500	BH_Chr_D2	26774175	26775135	Brachypodium hybridum	Poaceae
SQTL_1	BH_D02G0811400	BH_Chr_D2	58073089	58074077	Brachypodium hybridum	Poaceae
SQTL_1	BH_D02G0811500	BH_Chr_D2	58075314	58078548	Brachypodium hybridum	Poaceae
SQTL_1	BH_D02G0813200	BH_Chr_D2	58170510	58172526	Brachypodium hybridum	Poaceae
SQTL_1	BH_D02G0814800	BH_Chr_D2	58267243	58269266	Brachypodium hybridum	Poaceae
SQTL_1	BH_D02G0815600	BH_Chr_D2	58305591	58306355	Brachypodium hybridum	Poaceae
SQTL_1	BH_D02G0817600	BH_Chr_D2	58409735	58410192	Brachypodium hybridum	Poaceae
SQTL_1	BH_D02G0819100	BH_Chr_D2	58488833	58491991	Brachypodium hybridum	Poaceae
SQTL_1	BH_S01G0025500	BH_Chr_S1	1205716	1207316	Brachypodium hybridum	Poaceae
SQTL_1	BH_S01G0018600	BH_Chr_S1	828877	831960	Brachypodium hybridum	Poaceae
SQTL_1	BH_S01G0019200	BH_Chr_S1	859226	859705	Brachypodium hybridum	Poaceae
SQTL_1	BH_S01G0020500	BH_Chr_S1	916879	918907	Brachypodium hybridum	Poaceae
SQTL_1	BH_S08G0144900	BH_Chr_S8	9599323	9599958	Brachypodium hybridum	Poaceae
SQTL_1	BH_S08G0147200	BH_Chr_S8	9767354	9773768	Brachypodium hybridum	Poaceae
SQTL_1	BH_S08G0147900	BH_Chr_S8	9814378	9818332	Brachypodium hybridum	Poaceae
SQTL_1	BH_S08G0148100	BH_Chr_S8	9839628	9840526	Brachypodium hybridum	Poaceae
SQTL_1	BR_01G023000	BR_Chr_01	1207879	1208908	Brachypodium stacei	Poaceae
SQTL_1	BR_01G023100	BR_Chr_01	1212017	1215531	Brachypodium stacei	Poaceae
SQTL_1	BR_01G017000	BR_Chr_01	842228	845321	Brachypodium stacei	Poaceae
SQTL_1	BR_01G017600	BR_Chr_01	872362	873248	Brachypodium stacei	Poaceae
SQTL_1	BR_01G018900	BR_Chr_01	933959	935191	Brachypodium stacei	Poaceae
SQTL_1	BR_08G136300	BR_Chr_08	9465213	9466120	Brachypodium stacei	Poaceae
SQTL_1	BR_08G138800	BR_Chr_08	9658111	9664585	Brachypodium stacei	Poaceae
SQTL_1	BR_08G139400	BR_Chr_08	9692824	9696470	Brachypodium stacei	Poaceae
SQTL_1	BT_1G024900	BT_Chr_1	1481066	1483554	Brachypodium sylvaticum	Poaceae
SQTL_1	BT_1G025600	BT_Chr_1	1543514	1544008	Brachypodium sylvaticum	Poaceae
SQTL_1	BT_1G025700	BT_Chr_1	1547979	1549171	Brachypodium sylvaticum	Poaceae
SQTL_1	BT_1G027000	BT_Chr_1	1639010	1640463	Brachypodium sylvaticum	Poaceae
SQTL_1	BT_1G028300	BT_Chr_1	1713091	1714701	Brachypodium sylvaticum	Poaceae
SQTL_1	BT_1G030700	BT_Chr_1	1964409	1965886	Brachypodium sylvaticum	Poaceae
SQTL_1	BT_1G032600	BT_Chr_1	2093340	2094896	Brachypodium sylvaticum	Poaceae
SQTL_1	BT_8G158500	BT_Chr_8	14170867	14173474	Brachypodium sylvaticum	Poaceae
SQTL_1	BT_8G159300	BT_Chr_8	14232180	14232940	Brachypodium sylvaticum	Poaceae
SQTL_1	FG_HORVU1Hr1G056820	FG_Chr_1H	416712999	416714403	Hordeum vulgare	Poaceae
SQTL_1	FG_HORVU1Hr1G057220	FG_Chr_1H	418666836	418668936	Hordeum vulgare	Poaceae
SQTL_1	FG_HORVU1Hr1G057410	FG_Chr_1H	419337464	419339152	Hordeum vulgare	Poaceae
SQTL_1	FG_HORVU3Hr1G107250	FG_Chr_3H	672847190	672847695	Hordeum vulgare	Poaceae
SQTL_1	FG_HORVU3Hr1G108140	FG_Chr_3H	674419173	674420737	Hordeum vulgare	Poaceae
SQTL_1	FG_HORVU3Hr1G108630	FG_Chr_3H	675884796	675886125	Hordeum vulgare	Poaceae
SQTL_1	FG_HORVU3Hr1G109180	FG_Chr_3H	677235426	677237361	Hordeum vulgare	Poaceae
SQTL_1	FG_HORVU3Hr1G107070	FG_Chr_3H	672397424	672400236	Hordeum vulgare	Poaceae
SQTL_1	FG_HORVU3Hr1G107090	FG_Chr_3H	672401413	672402656	Hordeum vulgare	Poaceae
SQTL_1	FG_HORVU3Hr1G109880	FG_Chr_3H	679460293	679464382	Hordeum vulgare	Poaceae
SQTL_1	FT_01G38230.1lpe	FT_1	31595479	31599337	Leersia perrieri	Poaceae
SQTL_1	FT_01G38240.1lpe	FT_1	31601170	31601736	Leersia perrieri	Poaceae
SQTL_1	FT_01G38280.1lpe	FT_1	31622849	31625801	Leersia perrieri	Poaceae
SQTL_1	FT_01G38340.1lpe	FT_1	31660808	31662737	Leersia perrieri	Poaceae
SQTL_1	FT_01G38700.1lpe	FT_1	31915589	31916038	Leersia perrieri	Poaceae
SQTL_1	FT_01G38810.1lpe	FT_1	32020193	32023520	Leersia perrieri	Poaceae
SQTL_1	FT_05G11540.1lpe	FT_5	11356232	11356852	Leersia perrieri	Poaceae
SQTL_1	FT_05G11570.1lpe	FT_5	11384314	11387508	Leersia perrieri	Poaceae
SQTL_1	FT_05G11610.1lpe	FT_5	11431987	11433517	Leersia perrieri	Poaceae
SQTL_1	FT_05G11750.1lpe	FT_5	11544923	11545585	Leersia perrieri	Poaceae
SQTL_1	FT_05G11890.1lpe	FT_5	11683800	11690118	Leersia perrieri	Poaceae
SQTL_1	GQ_05G390200	GQ_Chr_05	110769126	110773418	Miscanthus sinensis	Poaceae
SQTL_1	GQ_05G390800	GQ_Chr_05	110998870	111001273	Miscanthus sinensis	Poaceae
SQTL_1	GQ_05G391900	GQ_Chr_05	111093271	111095339	Miscanthus sinensis	Poaceae
SQTL_1	GQ_05G392800	GQ_Chr_05	111170786	111172514	Miscanthus sinensis	Poaceae
SQTL_1	GQ_05G393000	GQ_Chr_05	111176324	111179907	Miscanthus sinensis	Poaceae
SQTL_1	GQ_06G396200	GQ_Chr_06	115570052	115574089	Miscanthus sinensis	Poaceae				QTL_134;QTL_135;	Acid_detergent_fiber_(ADF);Neutral_Detergent_Fiber;
SQTL_1	GQ_06G397600	GQ_Chr_06	115815168	115815629	Miscanthus sinensis	Poaceae				QTL_134;QTL_135;	Acid_detergent_fiber_(ADF);Neutral_Detergent_Fiber;
SQTL_1	GQ_06G398800	GQ_Chr_06	116039499	116040690	Miscanthus sinensis	Poaceae				QTL_134;QTL_135;	Acid_detergent_fiber_(ADF);Neutral_Detergent_Fiber;
SQTL_1	GQ_06G400300	GQ_Chr_06	116157839	116160074	Miscanthus sinensis	Poaceae				QTL_134;QTL_135;	Acid_detergent_fiber_(ADF);Neutral_Detergent_Fiber;
SQTL_1	GQ_06G402000	GQ_Chr_06	116393436	116396880	Miscanthus sinensis	Poaceae				QTL_134;QTL_135;	Acid_detergent_fiber_(ADF);Neutral_Detergent_Fiber;
SQTL_1	GQ_16G103600	GQ_Chr_16	39177014	39177457	Miscanthus sinensis	Poaceae
SQTL_1	GQ_16G115300	GQ_Chr_16	44693415	44694053	Miscanthus sinensis	Poaceae
SQTL_1	GQ_16G116200	GQ_Chr_16	44987451	44993473	Miscanthus sinensis	Poaceae
SQTL_1	GQ_16G116700	GQ_Chr_16	45084923	45090289	Miscanthus sinensis	Poaceae
SQTL_1	GQ_16G116900	GQ_Chr_16	45163381	45164488	Miscanthus sinensis	Poaceae
SQTL_1	GQ_17G125400	GQ_Chr_17	48942407	48946862	Miscanthus sinensis	Poaceae
SQTL_1	GQ_17G127700	GQ_Chr_17	49973131	49983021	Miscanthus sinensis	Poaceae
SQTL_1	HD_XP_006646678.2	HD_Chr_01	32742668	32746163	Oryza brachyantha	Poaceae
SQTL_1	HD_XP_006646679.1	HD_Chr_01	32749326	32750120	Oryza brachyantha	Poaceae
SQTL_1	HD_XP_006646680.2	HD_Chr_01	32778102	32780348	Oryza brachyantha	Poaceae
SQTL_1	HD_XP_006646684.1	HD_Chr_01	32821790	32823266	Oryza brachyantha	Poaceae
SQTL_1	HD_XP_006645375.1	HD_Chr_01	32994287	32995172	Oryza brachyantha	Poaceae
SQTL_1	HD_XP_006646696.1	HD_Chr_01	33082900	33087617	Oryza brachyantha	Poaceae
SQTL_1	HD_XP_015692581.1	HD_Chr_05	11210374	11211812	Oryza brachyantha	Poaceae
SQTL_1	HD_XP_006654340.2	HD_Chr_05	11253536	11257733	Oryza brachyantha	Poaceae
SQTL_1	HD_XP_006655267.1	HD_Chr_05	11317078	11318835	Oryza brachyantha	Poaceae
SQTL_1	HD_XP_006654349.1	HD_Chr_05	11530156	11536682	Oryza brachyantha	Poaceae
SQTL_1	HF_01G0377400	HF_1	31451941	31454443	Oryza glaberrima	Poaceae
SQTL_1	HF_01G0377500	HF_1	31455925	31456482	Oryza glaberrima	Poaceae
SQTL_1	HF_01G0378200	HF_1	31485166	31486577	Oryza glaberrima	Poaceae
SQTL_1	HF_01G0379100	HF_1	31519572	31521230	Oryza glaberrima	Poaceae
SQTL_1	HF_01G0380100	HF_1	31594517	31595179	Oryza glaberrima	Poaceae
SQTL_1	HF_01G0381300	HF_1	31684627	31685082	Oryza glaberrima	Poaceae
SQTL_1	HF_05G0124800	HF_5	13962596	13963201	Oryza glaberrima	Poaceae
SQTL_1	HF_05G0125200	HF_5	14002609	14005671	Oryza glaberrima	Poaceae
SQTL_1	HF_05G0125600	HF_5	14039231	14040814	Oryza glaberrima	Poaceae
SQTL_1	HF_05G0126900	HF_5	14174000	14174665	Oryza glaberrima	Poaceae
SQTL_1	HF_05G0128800	HF_5	14353294	14358353	Oryza glaberrima	Poaceae
SQTL_1	HH_ORUFI01G47370.1oru	HH_1	38570385	38574945	Oryza rufipogon	Poaceae
SQTL_1	HH_ORUFI01G47400.1oru	HH_1	38607071	38609248	Oryza rufipogon	Poaceae
SQTL_1	HH_ORUFI01G47550.1oru	HH_1	38719075	38719737	Oryza rufipogon	Poaceae
SQTL_1	HH_ORUFI01G47690.1oru	HH_1	38807035	38807490	Oryza rufipogon	Poaceae
SQTL_1	HH_ORUFI01G47850.1oru	HH_1	38918675	38922457	Oryza rufipogon	Poaceae
SQTL_1	HH_ORUFI05G15620.1oru	HH_5	15798206	15798814	Oryza rufipogon	Poaceae
SQTL_1	HH_ORUFI05G15690.1oru	HH_5	15840783	15845378	Oryza rufipogon	Poaceae
SQTL_1	HH_ORUFI05G15890.1oru	HH_5	15995719	15996390	Oryza rufipogon	Poaceae
SQTL_1	HH_ORUFI05G16100.1oru	HH_5	16162267	16167987	Oryza rufipogon	Poaceae
SQTL_1	HI_NP_001045399.1	HI_Chr_01	43617245	43619934	Oryza sativa	Poaceae
SQTL_1	HI_NP_001045400.1	HI_Chr_01	43620958	43622003	Oryza sativa	Poaceae
SQTL_1	HI_NP_001045407.1	HI_Chr_01	43656409	43658542	Oryza sativa	Poaceae
SQTL_1	HI_NP_001172745.1	HI_Chr_01	43691357	43693178	Oryza sativa	Poaceae
SQTL_1	HI_NP_001045423.1	HI_Chr_01	43766851	43767866	Oryza sativa	Poaceae
SQTL_1	HI_NP_001045436.1	HI_Chr_01	43869039	43869713	Oryza sativa	Poaceae
SQTL_1	HI_NP_001045446.1	HI_Chr_01	43985335	43988763	Oryza sativa	Poaceae
SQTL_1	HI_NP_001055397.1	HI_Chr_05	18413309	18414267	Oryza sativa	Poaceae
SQTL_1	HI_NP_001055401.1	HI_Chr_05	18455831	18458727	Oryza sativa	Poaceae
SQTL_1	HI_NP_001055417.1	HI_Chr_05	18636112	18636982	Oryza sativa	Poaceae
SQTL_1	HI_NP_001055430.1	HI_Chr_05	18803289	18808663	Oryza sativa	Poaceae
SQTL_1	HL_EEE56003.1	HL_Chr_01	41211326	41213831	Oryza sativa	Poaceae
SQTL_1	HL_EEE56004.1	HL_Chr_01	41215330	41215887	Oryza sativa	Poaceae
SQTL_1	HL_EEE56005.1	HL_Chr_01	41248951	41251200	Oryza sativa	Poaceae
SQTL_1	HL_EAZ14848.1	HL_Chr_01	41285503	41287113	Oryza sativa	Poaceae
SQTL_1	HL_EAZ14858.1	HL_Chr_01	41361558	41362169	Oryza sativa	Poaceae
SQTL_1	HL_EAZ14873.1	HL_Chr_01	41464158	41464744	Oryza sativa	Poaceae
SQTL_1	HL_EEE56032.1	HL_Chr_01	41577794	41580891	Oryza sativa	Poaceae
SQTL_1	HL_EEE63541.1	HL_Chr_05	17973763	17975395	Oryza sativa	Poaceae
SQTL_1	HL_EEE63548.1	HL_Chr_05	18017223	18019154	Oryza sativa	Poaceae
SQTL_1	HL_EEE63553.1	HL_Chr_05	18054586	18056167	Oryza sativa	Poaceae
SQTL_1	HL_EEE63570.1	HL_Chr_05	18213349	18213894	Oryza sativa	Poaceae
SQTL_1	HL_EEE63586.1	HL_Chr_05	18384390	18389445	Oryza sativa	Poaceae
SQTL_1	HM_EEC72158.1	HM_Chr_01	45786539	45789048	Oryza sativa	Poaceae
SQTL_1	HM_EEC72159.1	HM_Chr_01	45790541	45791098	Oryza sativa	Poaceae
SQTL_1	HM_EAY77236.1	HM_Chr_01	45837562	45838973	Oryza sativa	Poaceae
SQTL_1	HM_EAY77243.1	HM_Chr_01	45872422	45874056	Oryza sativa	Poaceae
SQTL_1	HM_EAY77255.1	HM_Chr_01	45963272	45963928	Oryza sativa	Poaceae
SQTL_1	HM_EAY77274.1	HM_Chr_01	46094276	46094731	Oryza sativa	Poaceae
SQTL_1	HM_EEC72190.1	HM_Chr_01	46204002	46207103	Oryza sativa	Poaceae
SQTL_1	HM_EAY97840.1	HM_Chr_05	19329916	19330512	Oryza sativa	Poaceae
SQTL_1	HM_EAY97851.1	HM_Chr_05	19403756	19406818	Oryza sativa	Poaceae
SQTL_1	HM_EAY97857.1	HM_Chr_05	19476796	19478376	Oryza sativa	Poaceae
SQTL_1	HM_EAY97873.1	HM_Chr_05	19650454	19651119	Oryza sativa	Poaceae
SQTL_1	HM_EAY97895.1	HM_Chr_05	19895807	19900844	Oryza sativa	Poaceae
SQTL_1	HN_XP_015622315.1	HN_Chr_01	41822387	41825953	Oryza sativa	Poaceae
SQTL_1	HN_XP_015622317.1	HN_Chr_01	41826109	41827172	Oryza sativa	Poaceae
SQTL_1	HN_XP_015635977.1	HN_Chr_01	41861568	41863702	Oryza sativa	Poaceae
SQTL_1	HN_XP_015621269.1	HN_Chr_01	41896462	41898522	Oryza sativa	Poaceae
SQTL_1	HN_XP_015612726.1	HN_Chr_01	41972010	41973010	Oryza sativa	Poaceae
SQTL_1	HN_XP_015631059.1	HN_Chr_01	42074130	42074982	Oryza sativa	Poaceae
SQTL_1	HN_XP_015627756.1	HN_Chr_01	42190269	42194064	Oryza sativa	Poaceae
SQTL_1	HN_XP_015638162.1	HN_Chr_05	18406496	18407468	Oryza sativa	Poaceae
SQTL_1	HN_XP_015639806.1	HN_Chr_05	18447912	18452023	Oryza sativa	Poaceae
SQTL_1	HN_XP_015637521.1	HN_Chr_05	18487297	18489561	Oryza sativa	Poaceae
SQTL_1	HN_XP_015638905.1	HN_Chr_05	18629260	18630533	Oryza sativa	Poaceae
SQTL_1	HN_XP_015637423.1	HN_Chr_05	18796414	18802002	Oryza sativa	Poaceae
SQTL_1	IG_XP_025808560.1	IG_Chr_03	20357282	20363517	Panicum hallii	Poaceae
SQTL_1	IG_XP_025809494.1	IG_Chr_03	20489481	20490442	Panicum hallii	Poaceae
SQTL_1	IG_XP_025808046.1	IG_Chr_03	20588674	20591402	Panicum hallii	Poaceae
SQTL_1	IG_XP_025806244.1	IG_Chr_03	20670860	20675675	Panicum hallii	Poaceae
SQTL_1	IG_XP_025809460.1	IG_Chr_03	20698799	20699934	Panicum hallii	Poaceae
SQTL_1	IG_XP_025817739.1	IG_Chr_05	927082	930598	Panicum hallii	Poaceae
SQTL_1	IG_XP_025817712.1	IG_Chr_05	1000246	1000680	Panicum hallii	Poaceae
SQTL_1	IG_XP_025818540.1	IG_Chr_05	1135736	1136660	Panicum hallii	Poaceae
SQTL_1	IG_XP_025816419.1	IG_Chr_05	1286415	1288481	Panicum hallii	Poaceae
SQTL_1	IG_XP_025816761.1	IG_Chr_05	1326023	1327001	Panicum hallii	Poaceae
SQTL_1	IG_XP_025816758.1	IG_Chr_05	1329559	1333022	Panicum hallii	Poaceae
SQTL_1	IL_RLN29365.1	IL_Chr_05	44621159	44621782	Panicum miliaceum	Poaceae
SQTL_1	IL_RLN28374.1	IL_Chr_05	44653077	44659446	Panicum miliaceum	Poaceae
SQTL_1	IL_RLN29205.1	IL_Chr_05	44739990	44742058	Panicum miliaceum	Poaceae
SQTL_1	IL_RLN28600.1	IL_Chr_05	44816870	44818037	Panicum miliaceum	Poaceae
SQTL_1	IL_RLN29828.1	IL_Chr_05	44943372	44949304	Panicum miliaceum	Poaceae
SQTL_1	IL_RLM97895.1	IL_Chr_06	17314982	17321168	Panicum miliaceum	Poaceae
SQTL_1	IL_RLM97690.1	IL_Chr_06	17459922	17460950	Panicum miliaceum	Poaceae
SQTL_1	IL_RLM97810.1	IL_Chr_06	17519780	17522194	Panicum miliaceum	Poaceae
SQTL_1	IL_RLN00484.1	IL_Chr_06	17574435	17579045	Panicum miliaceum	Poaceae
SQTL_1	IL_RLN23873.1	IL_Chr_07	49968437	49971040	Panicum miliaceum	Poaceae
SQTL_1	IL_RLN22366.1	IL_Chr_07	49981855	49982430	Panicum miliaceum	Poaceae
SQTL_1	IL_RLN24126.1	IL_Chr_07	50030647	50032644	Panicum miliaceum	Poaceae
SQTL_1	IL_RLN22881.1	IL_Chr_07	50071091	50073077	Panicum miliaceum	Poaceae
SQTL_1	IL_RLN24848.1	IL_Chr_07	50151664	50152314	Panicum miliaceum	Poaceae
SQTL_1	IL_RLN22937.1	IL_Chr_07	50244739	50245531	Panicum miliaceum	Poaceae
SQTL_1	IL_RLN23262.1	IL_Chr_07	50314733	50321909	Panicum miliaceum	Poaceae
SQTL_1	IV_3KG264884	IV_Chr_03K	29050546	29056603	Panicum virgatum	Poaceae
SQTL_1	IV_3KG265398	IV_Chr_03K	29246709	29247929	Panicum virgatum	Poaceae
SQTL_1	IV_3KG265830	IV_Chr_03K	29484851	29488720	Panicum virgatum	Poaceae
SQTL_1	IV_3KG265965	IV_Chr_03K	29555727	29556906	Panicum virgatum	Poaceae
SQTL_1	IV_3NG112600	IV_Chr_03N	30279329	30286592	Panicum virgatum	Poaceae
SQTL_1	IV_3NG123300	IV_Chr_03N	30527734	30528745	Panicum virgatum	Poaceae
SQTL_1	IV_3NG128000	IV_Chr_03N	30728719	30730550	Panicum virgatum	Poaceae
SQTL_1	IV_3NG118400	IV_Chr_03N	30941335	30942415	Panicum virgatum	Poaceae
SQTL_1	IV_5KG761900	IV_Chr_05K	60943339	60946213	Panicum virgatum	Poaceae
SQTL_1	IV_5KG762000	IV_Chr_05K	60948772	60950592	Panicum virgatum	Poaceae
SQTL_1	IV_5KG762600	IV_Chr_05K	61074698	61076586	Panicum virgatum	Poaceae
SQTL_1	IV_5KG765500	IV_Chr_05K	61240849	61241726	Panicum virgatum	Poaceae
SQTL_1	IV_5KG767401	IV_Chr_05K	61341369	61342248	Panicum virgatum	Poaceae
SQTL_1	IV_5NG629300	IV_Chr_05N	70518391	70521382	Panicum virgatum	Poaceae
SQTL_1	IV_5NG629301	IV_Chr_05N	70522960	70523923	Panicum virgatum	Poaceae
SQTL_1	IV_5NG630500	IV_Chr_05N	70621110	70627419	Panicum virgatum	Poaceae
SQTL_1	IV_5NG631200	IV_Chr_05N	70654827	70657639	Panicum virgatum	Poaceae
SQTL_1	IV_5NG632601	IV_Chr_05N	70775994	70777241	Panicum virgatum	Poaceae
SQTL_1	IV_5NG635501	IV_Chr_05N	70933048	70933831	Panicum virgatum	Poaceae
SQTL_1	IV_5NG636900	IV_Chr_05N	71015059	71018547	Panicum virgatum	Poaceae
SQTL_1	LH_XP_002459096.1	LH_Chr_03	72975361	72978595	Sorghum bicolor	Poaceae				QTL_362;	Lignin_Content;
SQTL_1	LH_XP_002459097.1	LH_Chr_03	72982620	72983688	Sorghum bicolor	Poaceae				QTL_362;	Lignin_Content;
SQTL_1	LH_XP_002456933.1	LH_Chr_03	73040599	73042904	Sorghum bicolor	Poaceae				QTL_362;	Lignin_Content;
SQTL_1	LH_XP_002459107.1	LH_Chr_03	73085993	73088197	Sorghum bicolor	Poaceae				QTL_362;	Lignin_Content;
SQTL_1	LH_XP_002456946.1	LH_Chr_03	73204070	73205250	Sorghum bicolor	Poaceae				QTL_362;	Lignin_Content;
SQTL_1	LH_XP_002459117.1	LH_Chr_03	73314779	73315817	Sorghum bicolor	Poaceae				QTL_362;	Lignin_Content;
SQTL_1	LH_XP_021312904.1	LH_Chr_03	73434169	73437969	Sorghum bicolor	Poaceae				QTL_362;	Lignin_Content;
SQTL_1	LH_XP_002441014.1	LH_Chr_09	47126469	47127631	Sorghum bicolor	Poaceae
SQTL_1	LH_XP_021303002.1	LH_Chr_09	47167329	47172073	Sorghum bicolor	Poaceae
SQTL_1	LH_XP_002439718.1	LH_Chr_09	47227819	47230002	Sorghum bicolor	Poaceae
SQTL_1	LH_XP_002439720.1	LH_Chr_09	47362013	47363192	Sorghum bicolor	Poaceae
SQTL_1	LH_XP_021303452.1	LH_Chr_09	47704154	47712096	Sorghum bicolor	Poaceae
SQTL_1	LN_XP_012700427.1	LN_Chr_03	22407744	22412965	Setaria italica	Poaceae
SQTL_1	LN_XP_004962234.1	LN_Chr_03	22597237	22598144	Setaria italica	Poaceae
SQTL_1	LN_XP_022680631.1	LN_Chr_03	22691050	22695643	Setaria italica	Poaceae
SQTL_1	LN_XP_004962218.1	LN_Chr_03	22763649	22768017	Setaria italica	Poaceae
SQTL_1	LN_XP_004962216.1	LN_Chr_03	22797493	22798532	Setaria italica	Poaceae
SQTL_1	LN_XP_004971249.1	LN_Chr_05	46235820	46241670	Setaria italica	Poaceae
SQTL_1	LN_XP_004971250.2	LN_Chr_05	46241826	46242761	Setaria italica	Poaceae
SQTL_1	LN_XP_012701623.1	LN_Chr_05	46330208	46332405	Setaria italica	Poaceae
SQTL_1	LN_XP_004971279.1	LN_Chr_05	46357903	46360039	Setaria italica	Poaceae
SQTL_1	LN_XP_004971294.1	LN_Chr_05	46465084	46466148	Setaria italica	Poaceae
SQTL_1	LN_XP_004971306.1	LN_Chr_05	46558234	46559126	Setaria italica	Poaceae
SQTL_1	LN_XP_004971315.1	LN_Chr_05	46647647	46651071	Setaria italica	Poaceae
SQTL_1	MB_TKW27557.1	MB_Chr_03	21406595	21411957	Setaria viridis	Poaceae
SQTL_1	MB_TKW27587.1	MB_Chr_03	21580338	21581528	Setaria viridis	Poaceae
SQTL_1	MB_TKW27596.1	MB_Chr_03	21651392	21653572	Setaria viridis	Poaceae
SQTL_1	MB_TKW27601.1	MB_Chr_03	21720413	21725186	Setaria viridis	Poaceae
SQTL_1	MB_TKW27604.1	MB_Chr_03	21760265	21761565	Setaria viridis	Poaceae
SQTL_1	MB_TKW18839.1	MB_Chr_05	45615214	45618138	Setaria viridis	Poaceae
SQTL_1	MB_TKW18840.1	MB_Chr_05	45619823	45620536	Setaria viridis	Poaceae
SQTL_1	MB_TKW18864.1	MB_Chr_05	45712775	45715076	Setaria viridis	Poaceae
SQTL_1	MB_TKW18871.1	MB_Chr_05	45738880	45742853	Setaria viridis	Poaceae
SQTL_1	MB_TKW18897.1	MB_Chr_05	45868918	45870210	Setaria viridis	Poaceae
SQTL_1	MB_TKW18912.1	MB_Chr_05	45973697	45974691	Setaria viridis	Poaceae
SQTL_1	MB_TKW18933.1	MB_Chr_05	46062990	46066439	Setaria viridis	Poaceae
SQTL_1	NB_Zm00014a021630	NB_Chr_3	151792810	151797451	Zea mays	Poaceae
SQTL_1	NB_Zm00014a020752	NB_Chr_3	152352820	152353329	Zea mays	Poaceae
SQTL_1	NB_Zm00014a020743	NB_Chr_3	152782180	152782866	Zea mays	Poaceae
SQTL_1	NB_Zm00014a020731	NB_Chr_3	153562989	153564606	Zea mays	Poaceae
SQTL_1	NB_Zm00014a020721	NB_Chr_3	153750798	153752525	Zea mays	Poaceae
SQTL_1	NB_Zm00014a020712	NB_Chr_3	154080110	154082056	Zea mays	Poaceae
SQTL_1	NB_Zm00014a034196	NB_Chr_6	141460605	141461219	Zea mays	Poaceae
SQTL_1	NB_Zm00014a034195	NB_Chr_6	141493579	141497275	Zea mays	Poaceae
SQTL_1	NB_Zm00014a034193	NB_Chr_6	141544270	141546230	Zea mays	Poaceae
SQTL_1	NB_Zm00014a034184	NB_Chr_6	141712912	141713547	Zea mays	Poaceae
SQTL_1	NB_Zm00014a034173	NB_Chr_6	141967568	141977825	Zea mays	Poaceae
SQTL_1	NB_Zm00014a006981	NB_Chr_8	163314985	163315440	Zea mays	Poaceae
SQTL_1	NB_Zm00014a015434	NB_Chr_8	164258350	164260341	Zea mays	Poaceae
SQTL_1	NB_Zm00014a014876	NB_Chr_8	164425086	164429154	Zea mays	Poaceae
SQTL_1	NC_Zm00008a012693	NC_Chr_03	148259511	148262395	Zea mays	Poaceae
SQTL_1	NC_Zm00008a012699	NC_Chr_03	148474187	148474696	Zea mays	Poaceae
SQTL_1	NC_Zm00008a012706	NC_Chr_03	148947587	148948042	Zea mays	Poaceae
SQTL_1	NC_Zm00008a012721	NC_Chr_03	149686761	149688772	Zea mays	Poaceae
SQTL_1	NC_Zm00008a012738	NC_Chr_03	150269853	150271744	Zea mays	Poaceae
SQTL_1	NC_Zm00008a025696	NC_Chr_06	140461493	140462110	Zea mays	Poaceae
SQTL_1	NC_Zm00008a025698	NC_Chr_06	140513892	140515445	Zea mays	Poaceae
SQTL_1	NC_Zm00008a025704	NC_Chr_06	140816674	140817309	Zea mays	Poaceae
SQTL_1	NC_Zm00008a025716	NC_Chr_06	141120851	141129908	Zea mays	Poaceae
SQTL_1	NC_Zm00008a032477	NC_Chr_08	157779198	157779731	Zea mays	Poaceae
SQTL_1	NC_Zm00008a032511	NC_Chr_08	158760625	158762389	Zea mays	Poaceae
SQTL_1	NC_Zm00008a032514	NC_Chr_08	159018031	159022041	Zea mays	Poaceae
SQTL_1	ND_NP_001143272.1	ND_Chr_03	148701826	148704925	Zea mays	Poaceae				QTL_59;QTL_51;QTL_511;QTL_513;QTL_514;	Monolignol_Ratio;BO4_bonds_in_lignin;BO4_bonds_in_lignin;CW_degradability;Monolignol_Ratio;
SQTL_1	ND_XP_008674504.1	ND_Chr_03	148915730	148917079	Zea mays	Poaceae				QTL_59;QTL_51;QTL_511;QTL_513;QTL_514;	Monolignol_Ratio;BO4_bonds_in_lignin;BO4_bonds_in_lignin;CW_degradability;Monolignol_Ratio;
SQTL_1	ND_XP_008674509.1	ND_Chr_03	149372444	149373403	Zea mays	Poaceae				QTL_59;QTL_51;QTL_511;QTL_513;QTL_514;	Monolignol_Ratio;BO4_bonds_in_lignin;BO4_bonds_in_lignin;CW_degradability;Monolignol_Ratio;
SQTL_1	ND_XP_008674521.1	ND_Chr_03	150284060	150286576	Zea mays	Poaceae				QTL_59;QTL_51;QTL_511;QTL_513;QTL_514;	Monolignol_Ratio;BO4_bonds_in_lignin;BO4_bonds_in_lignin;CW_degradability;Monolignol_Ratio;
SQTL_1	ND_NP_001142598.1	ND_Chr_03	150550328	150552046	Zea mays	Poaceae				QTL_59;QTL_51;QTL_511;QTL_513;QTL_514;	Monolignol_Ratio;BO4_bonds_in_lignin;BO4_bonds_in_lignin;CW_degradability;Monolignol_Ratio;
SQTL_1	ND_NP_001152603.1	ND_Chr_03	150853578	150855366	Zea mays	Poaceae				QTL_59;QTL_51;QTL_511;QTL_513;QTL_514;	Monolignol_Ratio;BO4_bonds_in_lignin;BO4_bonds_in_lignin;CW_degradability;Monolignol_Ratio;
SQTL_1	ND_NP_001150713.1	ND_Chr_06	146627006	146627959	Zea mays	Poaceae				QTL_564;QTL_565;QTL_566;QTL_567;QTL_571;	Cellulose_Content;Lignin_Content;Arabinose_Content;Hemicellulose_Content;Xylose_Content;
SQTL_1	ND_XP_008649586.1	ND_Chr_06	146674986	146679450	Zea mays	Poaceae				QTL_564;QTL_565;QTL_566;QTL_567;QTL_571;	Cellulose_Content;Lignin_Content;Arabinose_Content;Hemicellulose_Content;Xylose_Content;
SQTL_1	ND_NP_001130576.1	ND_Chr_06	146726023	146727877	Zea mays	Poaceae				QTL_564;QTL_565;QTL_566;QTL_567;QTL_571;	Cellulose_Content;Lignin_Content;Arabinose_Content;Hemicellulose_Content;Xylose_Content;
SQTL_1	ND_XP_008649590.1	ND_Chr_06	146878099	146879046	Zea mays	Poaceae				QTL_564;QTL_565;QTL_566;QTL_567;QTL_571;	Cellulose_Content;Lignin_Content;Arabinose_Content;Hemicellulose_Content;Xylose_Content;
SQTL_1	ND_NP_001143763.1	ND_Chr_06	147225108	147234197	Zea mays	Poaceae				QTL_564;QTL_565;QTL_566;QTL_567;QTL_571;	Cellulose_Content;Lignin_Content;Arabinose_Content;Hemicellulose_Content;Xylose_Content;
SQTL_1	ND_XP_008656858.1	ND_Chr_08	162509159	162509982	Zea mays	Poaceae				QTL_593;	Monolignol_Ratio;
SQTL_1	ND_XP_008656874.2	ND_Chr_08	163447692	163449793	Zea mays	Poaceae				QTL_593;	Monolignol_Ratio;
SQTL_1	ND_NP_001105256.1	ND_Chr_08	163614289	163617943	Zea mays	Poaceae				QTL_593;	Monolignol_Ratio;
SQTL_1	NE_Zm00004b017734	NE_Chr_3	151775619	151779373	Zea mays	Poaceae
SQTL_1	NE_Zm00004b017740	NE_Chr_3	151991959	151992471	Zea mays	Poaceae
SQTL_1	NE_Zm00004b017753	NE_Chr_3	152454301	152454987	Zea mays	Poaceae
SQTL_1	NE_Zm00004b017769	NE_Chr_3	153297908	153300212	Zea mays	Poaceae
SQTL_1	NE_Zm00004b017775	NE_Chr_3	153464445	153465620	Zea mays	Poaceae
SQTL_1	NE_Zm00004b017788	NE_Chr_3	153870565	153872818	Zea mays	Poaceae
SQTL_1	NE_Zm00004b030485	NE_Chr_6	143801039	143801638	Zea mays	Poaceae
SQTL_1	NE_Zm00004b030486	NE_Chr_6	143836110	143839559	Zea mays	Poaceae
SQTL_1	NE_Zm00004b030489	NE_Chr_6	143892540	143898263	Zea mays	Poaceae
SQTL_1	NE_Zm00004b030495	NE_Chr_6	144003356	144003991	Zea mays	Poaceae
SQTL_1	NE_Zm00004b030504	NE_Chr_6	144308109	144320883	Zea mays	Poaceae
SQTL_1	NE_Zm00004b027501	NE_Chr_8	163951641	163952093	Zea mays	Poaceae
SQTL_1	NE_Zm00004b027535	NE_Chr_8	165020981	165023310	Zea mays	Poaceae
SQTL_1	NE_Zm00004b027537	NE_Chr_8	165280340	165284406	Zea mays	Poaceae
SQTL_10	AI_IZA6Y	AI_A03	18828305	18830628	Arachis duranensis	Fabaceae
SQTL_10	AI_T922Y	AI_A03	17756037	17760792	Arachis duranensis	Fabaceae
SQTL_10	AI_W8ZLZ	AI_A03	17933247	17940955	Arachis duranensis	Fabaceae
SQTL_10	AI_H1LH4	AI_A03	17892777	17899684	Arachis duranensis	Fabaceae
SQTL_10	AI_8CI8S	AI_A03	16814094	16815008	Arachis duranensis	Fabaceae
SQTL_10	AI_T4ST1	AI_A03	17049308	17051092	Arachis duranensis	Fabaceae
SQTL_10	AI_L8WG9	AI_A03	17006474	17007619	Arachis duranensis	Fabaceae
SQTL_10	AI_L5IHI	AI_A03	18536251	18538926	Arachis duranensis	Fabaceae
SQTL_10	AI_P3VBU	AI_A03	18572850	18575364	Arachis duranensis	Fabaceae
SQTL_10	AI_K0UTK	AI_A03	18201602	18205330	Arachis duranensis	Fabaceae
SQTL_10	AI_CS1KJ	AI_A03	18677107	18681204	Arachis duranensis	Fabaceae	YES	CW_Other_proteins	EXPA/EXPB/EXPLA/EXPLB
SQTL_10	AI_IPE1U	AI_A03	18135123	18140055	Arachis duranensis	Fabaceae
SQTL_10	AI_D0RIM	AI_A03	19113693	19117663	Arachis duranensis	Fabaceae
SQTL_10	AI_UTW26	AI_A03	19157428	19160739	Arachis duranensis	Fabaceae
SQTL_10	AI_K3TU7	AI_A03	17537764	17539804	Arachis duranensis	Fabaceae
SQTL_10	AI_798ZL	AI_A03	17565973	17569831	Arachis duranensis	Fabaceae
SQTL_10	AI_7YZ2M	AI_A03	117747360	117758779	Arachis duranensis	Fabaceae
SQTL_10	AI_U6514	AI_A03	117747251	117748394	Arachis duranensis	Fabaceae
SQTL_10	AI_02IKS	AI_A03	118298814	118303032	Arachis duranensis	Fabaceae
SQTL_10	AI_QVT4C	AI_A03	118291066	118295377	Arachis duranensis	Fabaceae	YES	CW_Other_proteins	EXT
SQTL_10	AI_CN3VF	AI_A03	118246113	118251132	Arachis duranensis	Fabaceae
SQTL_10	AI_LLG7Z	AI_A03	17452866	17456184	Arachis duranensis	Fabaceae
SQTL_10	AI_K7AFI	AI_A03	17385322	17387387	Arachis duranensis	Fabaceae
SQTL_10	AI_LN5U5	AI_A03	118846024	118848320	Arachis duranensis	Fabaceae
SQTL_10	AI_EZY28	AI_A03	18081740	18089559	Arachis duranensis	Fabaceae
SQTL_10	AI_MSL3N	AI_A03	17262792	17263975	Arachis duranensis	Fabaceae
SQTL_10	AI_81SR8	AI_A03	19219352	19220449	Arachis duranensis	Fabaceae
SQTL_10	AI_QD7TL	AI_A03	19263084	19265081	Arachis duranensis	Fabaceae
SQTL_10	AI_EV7KK	AI_A08	30485678	30487949	Arachis duranensis	Fabaceae
SQTL_10	AI_P635R	AI_A08	30498293	30501501	Arachis duranensis	Fabaceae
SQTL_10	AI_Z8VFD	AI_A08	31371427	31373507	Arachis duranensis	Fabaceae
SQTL_10	AI_2V46U	AI_A08	31373848	31375169	Arachis duranensis	Fabaceae
SQTL_10	AI_83MPA	AI_A08	31377530	31379711	Arachis duranensis	Fabaceae	YES	CW_Other_proteins	EXPA/EXPB/EXPLA/EXPLB
SQTL_10	AI_AFL8M	AI_A08	31692000	31696906	Arachis duranensis	Fabaceae
SQTL_10	AI_AP5EP	AI_A08	30997828	31000846	Arachis duranensis	Fabaceae
SQTL_10	AI_US90Q	AI_A08	31208672	31211017	Arachis duranensis	Fabaceae
SQTL_10	AI_2Y48Q	AI_A08	31518723	31523796	Arachis duranensis	Fabaceae	YES	Callose_synthesis	CALS
SQTL_10	AI_71DWD	AI_A08	31513942	31517327	Arachis duranensis	Fabaceae
SQTL_10	AI_1Z4K3	AI_A08	30936075	30939114	Arachis duranensis	Fabaceae
SQTL_10	AI_XYJ0G	AI_A08	31145522	31153051	Arachis duranensis	Fabaceae
SQTL_10	AI_57IAM	AI_A08	31163261	31166543	Arachis duranensis	Fabaceae
SQTL_10	AI_BC220	AI_A08	31093559	31099177	Arachis duranensis	Fabaceae	YES	CW_Other_proteins	EXT
SQTL_10	AI_BB1DT	AI_A08	31090480	31093383	Arachis duranensis	Fabaceae
SQTL_10	AI_4U4BC	AI_A08	31114132	31114984	Arachis duranensis	Fabaceae
SQTL_10	AI_EK8MW	AI_A08	31679885	31684479	Arachis duranensis	Fabaceae
SQTL_10	AI_WU8B9	AI_A08	30782205	30784336	Arachis duranensis	Fabaceae
SQTL_10	AI_UWD0E	AI_A08	30387340	30388355	Arachis duranensis	Fabaceae
SQTL_10	AI_7VQ43	AI_A10	3086165	3089140	Arachis duranensis	Fabaceae
SQTL_10	AI_7X64R	AI_A10	2811594	2813666	Arachis duranensis	Fabaceae
SQTL_10	AI_0JH6H	AI_A10	3374756	3379751	Arachis duranensis	Fabaceae
SQTL_10	AI_QI99C	AI_A10	3329176	3329511	Arachis duranensis	Fabaceae
SQTL_10	AI_N5B8E	AI_A10	3341745	3342572	Arachis duranensis	Fabaceae
SQTL_10	AI_T8SPL	AI_A10	3099408	3102091	Arachis duranensis	Fabaceae
SQTL_10	AI_C23TA	AI_A10	2910042	2912558	Arachis duranensis	Fabaceae
SQTL_10	AI_503J9	AI_A10	2883140	2889608	Arachis duranensis	Fabaceae	YES	Callose_synthesis	CALS
SQTL_10	AU_RYR65648.1	AU_Chr_A03	15478844	15479563	Arachis hypogaea	Fabaceae
SQTL_10	AU_RYR65681.1	AU_Chr_A03	15687774	15691294	Arachis hypogaea	Fabaceae
SQTL_10	AU_RYR65733.1	AU_Chr_A03	16279796	16283973	Arachis hypogaea	Fabaceae
SQTL_10	AU_RYR65734.1	AU_Chr_A03	16285554	16286363	Arachis hypogaea	Fabaceae
SQTL_10	AU_RYR65735.1	AU_Chr_A03	16287568	16291890	Arachis hypogaea	Fabaceae	YES	CW_Other_proteins	EXT
SQTL_10	AU_RYR68796.1	AU_Chr_A03	123404746	123422834	Arachis hypogaea	Fabaceae
SQTL_10	AU_RYR68798.1	AU_Chr_A03	123468450	123469001	Arachis hypogaea	Fabaceae
SQTL_10	AU_RYR68800.1	AU_Chr_A03	123510567	123514848	Arachis hypogaea	Fabaceae	YES	Hemicellulose_metabolism	MAN
SQTL_10	AU_RYR68801.1	AU_Chr_A03	123522352	123527664	Arachis hypogaea	Fabaceae	YES	Callose_synthesis	CALS
SQTL_10	AU_RYR68803.1	AU_Chr_A03	123555430	123559984	Arachis hypogaea	Fabaceae
SQTL_10	AU_RYR68816.1	AU_Chr_A03	123860218	123863206	Arachis hypogaea	Fabaceae
SQTL_10	AU_RYR68831.1	AU_Chr_A03	124163084	124167499	Arachis hypogaea	Fabaceae	YES	CW_Other_proteins	EXPA/EXPB/EXPLA/EXPLB
SQTL_10	AU_RYR68838.1	AU_Chr_A03	124220420	124227105	Arachis hypogaea	Fabaceae
SQTL_10	AU_RYR68840.1	AU_Chr_A03	124264747	124275426	Arachis hypogaea	Fabaceae
SQTL_10	AU_RYR68841.1	AU_Chr_A03	124311199	124314404	Arachis hypogaea	Fabaceae
SQTL_10	AU_RYR68846.1	AU_Chr_A03	124369653	124370615	Arachis hypogaea	Fabaceae
SQTL_10	AU_RYR68849.1	AU_Chr_A03	124424001	124424393	Arachis hypogaea	Fabaceae
SQTL_10	AU_RYR68862.1	AU_Chr_A03	124646392	124650938	Arachis hypogaea	Fabaceae
SQTL_10	AU_RYR68864.1	AU_Chr_A03	124708649	124716728	Arachis hypogaea	Fabaceae
SQTL_10	AU_RYR68868.1	AU_Chr_A03	124728482	124728844	Arachis hypogaea	Fabaceae
SQTL_10	AU_RYR68870.1	AU_Chr_A03	124745164	124756337	Arachis hypogaea	Fabaceae
SQTL_10	AU_RYR68872.1	AU_Chr_A03	124852741	124853670	Arachis hypogaea	Fabaceae
SQTL_10	AU_RYR68880.1	AU_Chr_A03	124938131	124946143	Arachis hypogaea	Fabaceae
SQTL_10	AU_RYR68896.1	AU_Chr_A03	125085979	125090432	Arachis hypogaea	Fabaceae
SQTL_10	AU_RYR68906.1	AU_Chr_A03	125270340	125274633	Arachis hypogaea	Fabaceae
SQTL_10	AU_RYR68911.1	AU_Chr_A03	125301552	125303914	Arachis hypogaea	Fabaceae
SQTL_10	AU_RYR68913.1	AU_Chr_A03	125376620	125384072	Arachis hypogaea	Fabaceae
SQTL_10	AU_RYR68914.1	AU_Chr_A03	125414877	125417230	Arachis hypogaea	Fabaceae
SQTL_10	AU_RYR68920.1	AU_Chr_A03	125478950	125480866	Arachis hypogaea	Fabaceae
SQTL_10	AU_RYR68923.1	AU_Chr_A03	125555742	125557555	Arachis hypogaea	Fabaceae
SQTL_10	AU_RYR68934.1	AU_Chr_A03	125889992	125891093	Arachis hypogaea	Fabaceae
SQTL_10	AU_RYR68947.1	AU_Chr_A03	126076155	126077589	Arachis hypogaea	Fabaceae
SQTL_10	AU_RYR43267.1	AU_Chr_A08	31014657	31016299	Arachis hypogaea	Fabaceae
SQTL_10	AU_RYR43269.1	AU_Chr_A08	31097760	31098466	Arachis hypogaea	Fabaceae
SQTL_10	AU_RYR43270.1	AU_Chr_A08	31127593	31129193	Arachis hypogaea	Fabaceae
SQTL_10	AU_RYR43278.1	AU_Chr_A08	31214032	31216850	Arachis hypogaea	Fabaceae
SQTL_10	AU_RYR43292.1	AU_Chr_A08	31342387	31346072	Arachis hypogaea	Fabaceae
SQTL_10	AU_RYR43305.1	AU_Chr_A08	31504202	31508325	Arachis hypogaea	Fabaceae
SQTL_10	AU_RYR43313.1	AU_Chr_A08	31594395	31596854	Arachis hypogaea	Fabaceae
SQTL_10	AU_RYR43324.1	AU_Chr_A08	31688387	31691194	Arachis hypogaea	Fabaceae
SQTL_10	AU_RYR43328.1	AU_Chr_A08	31691297	31697311	Arachis hypogaea	Fabaceae	YES	CW_Other_proteins	EXT
SQTL_10	AU_RYR43330.1	AU_Chr_A08	31707563	31708360	Arachis hypogaea	Fabaceae
SQTL_10	AU_RYR43332.1	AU_Chr_A08	31779265	31786962	Arachis hypogaea	Fabaceae
SQTL_10	AU_RYR43334.1	AU_Chr_A08	31796013	31796369	Arachis hypogaea	Fabaceae
SQTL_10	AU_RYR43335.1	AU_Chr_A08	31796884	31801087	Arachis hypogaea	Fabaceae
SQTL_10	AU_RYR43338.1	AU_Chr_A08	31841891	31845947	Arachis hypogaea	Fabaceae
SQTL_10	AU_RYR43345.1	AU_Chr_A08	31926840	31927535	Arachis hypogaea	Fabaceae
SQTL_10	AU_RYR43347.1	AU_Chr_A08	31952702	31953949	Arachis hypogaea	Fabaceae
SQTL_10	AU_RYR43349.1	AU_Chr_A08	31980635	31982728	Arachis hypogaea	Fabaceae
SQTL_10	AU_RYR43350.1	AU_Chr_A08	31983062	31984383	Arachis hypogaea	Fabaceae
SQTL_10	AU_RYR43351.1	AU_Chr_A08	31986344	31988940	Arachis hypogaea	Fabaceae	YES	CW_Other_proteins	EXPA/EXPB/EXPLA/EXPLB
SQTL_10	AU_RYR43359.1	AU_Chr_A08	32061192	32065071	Arachis hypogaea	Fabaceae
SQTL_10	AU_RYR43363.1	AU_Chr_A08	32132498	32136288	Arachis hypogaea	Fabaceae
SQTL_10	AU_RYR43364.1	AU_Chr_A08	32137080	32142411	Arachis hypogaea	Fabaceae	YES	Callose_synthesis	CALS
SQTL_10	AU_RYR43383.1	AU_Chr_A08	32245826	32250794	Arachis hypogaea	Fabaceae
SQTL_10	AU_RYR43387.1	AU_Chr_A08	32266332	32271689	Arachis hypogaea	Fabaceae
SQTL_10	AU_RYR43388.1	AU_Chr_A08	32271809	32272549	Arachis hypogaea	Fabaceae
SQTL_10	AU_RYR43765.1	AU_Chr_A08	36638278	36674296	Arachis hypogaea	Fabaceae
SQTL_10	AU_RYR43776.1	AU_Chr_A08	36885293	36889274	Arachis hypogaea	Fabaceae
SQTL_10	AU_RYR35968.1	AU_Chr_A10	113445526	113451382	Arachis hypogaea	Fabaceae	YES	CW_Other_proteins	EXT
SQTL_10	AU_RYR35969.1	AU_Chr_A10	113479422	113480249	Arachis hypogaea	Fabaceae
SQTL_10	AU_RYR35978.1	AU_Chr_A10	113701291	113741360	Arachis hypogaea	Fabaceae
SQTL_10	AU_RYR35986.1	AU_Chr_A10	113750956	113753828	Arachis hypogaea	Fabaceae
SQTL_10	AU_RYR36016.1	AU_Chr_A10	113920508	113930911	Arachis hypogaea	Fabaceae	YES	Callose_synthesis	CALS
SQTL_10	AU_RYR36024.1	AU_Chr_A10	113998087	114000159	Arachis hypogaea	Fabaceae
SQTL_10	AU_RYR18595.1	AU_Chr_B03	16063608	16064327	Arachis hypogaea	Fabaceae
SQTL_10	AU_RYR18675.1	AU_Chr_B03	16769704	16773907	Arachis hypogaea	Fabaceae
SQTL_10	AU_RYR18676.1	AU_Chr_B03	16775454	16776254	Arachis hypogaea	Fabaceae
SQTL_10	AU_RYR18677.1	AU_Chr_B03	16777335	16781600	Arachis hypogaea	Fabaceae
SQTL_10	AU_RYR21525.1	AU_Chr_B03	123453254	123455251	Arachis hypogaea	Fabaceae
SQTL_10	AU_RYR21526.1	AU_Chr_B03	123480847	123482893	Arachis hypogaea	Fabaceae
SQTL_10	AU_RYR21527.1	AU_Chr_B03	123494785	123495336	Arachis hypogaea	Fabaceae
SQTL_10	AU_RYR21532.1	AU_Chr_B03	123526972	123531190	Arachis hypogaea	Fabaceae	YES	Hemicellulose_metabolism	MAN
SQTL_10	AU_RYR21533.1	AU_Chr_B03	123549342	123554654	Arachis hypogaea	Fabaceae	YES	Callose_synthesis	CALS
SQTL_10	AU_RYR21536.1	AU_Chr_B03	123590004	123594768	Arachis hypogaea	Fabaceae
SQTL_10	AU_RYR21546.1	AU_Chr_B03	123832684	123835689	Arachis hypogaea	Fabaceae
SQTL_10	AU_RYR21555.1	AU_Chr_B03	124112279	124116852	Arachis hypogaea	Fabaceae	YES	CW_Other_proteins	EXPA/EXPB/EXPLA/EXPLB
SQTL_10	AU_RYR21559.1	AU_Chr_B03	124159183	124160578	Arachis hypogaea	Fabaceae
SQTL_10	AU_RYR21564.1	AU_Chr_B03	124220241	124238147	Arachis hypogaea	Fabaceae
SQTL_10	AU_RYR21566.1	AU_Chr_B03	124249190	124252363	Arachis hypogaea	Fabaceae
SQTL_10	AU_RYR21569.1	AU_Chr_B03	124320277	124321421	Arachis hypogaea	Fabaceae
SQTL_10	AU_RYR21574.1	AU_Chr_B03	124367574	124367969	Arachis hypogaea	Fabaceae
SQTL_10	AU_RYR21588.1	AU_Chr_B03	124543616	124548124	Arachis hypogaea	Fabaceae
SQTL_10	AU_RYR21589.1	AU_Chr_B03	124618054	124622980	Arachis hypogaea	Fabaceae
SQTL_10	AU_RYR21593.1	AU_Chr_B03	124651336	124651698	Arachis hypogaea	Fabaceae
SQTL_10	AU_RYR21597.1	AU_Chr_B03	124738802	124747479	Arachis hypogaea	Fabaceae
SQTL_10	AU_RYR21598.1	AU_Chr_B03	124819316	124820272	Arachis hypogaea	Fabaceae
SQTL_10	AU_RYR21602.1	AU_Chr_B03	124852742	124860552	Arachis hypogaea	Fabaceae
SQTL_10	AU_RYR21603.1	AU_Chr_B03	124874057	124881950	Arachis hypogaea	Fabaceae
SQTL_10	AU_RYR21614.1	AU_Chr_B03	125021083	125025476	Arachis hypogaea	Fabaceae
SQTL_10	AU_RYR21636.1	AU_Chr_B03	125382587	125386863	Arachis hypogaea	Fabaceae
SQTL_10	AU_RYR21639.1	AU_Chr_B03	125435307	125437385	Arachis hypogaea	Fabaceae
SQTL_10	AU_RYR21647.1	AU_Chr_B03	125506832	125509989	Arachis hypogaea	Fabaceae
SQTL_10	AU_RYR21651.1	AU_Chr_B03	125558859	125561179	Arachis hypogaea	Fabaceae
SQTL_10	AU_RYR21658.1	AU_Chr_B03	125706325	125708316	Arachis hypogaea	Fabaceae
SQTL_10	AU_RYR21661.1	AU_Chr_B03	125807664	125809591	Arachis hypogaea	Fabaceae
SQTL_10	AU_RYR21668.1	AU_Chr_B03	126028030	126029160	Arachis hypogaea	Fabaceae
SQTL_10	AU_RYR21676.1	AU_Chr_B03	126161809	126163035	Arachis hypogaea	Fabaceae
SQTL_10	AU_RYQ97443.1	AU_Chr_B08	126417071	126425976	Arachis hypogaea	Fabaceae
SQTL_10	AU_RYQ97445.1	AU_Chr_B08	126426079	126431789	Arachis hypogaea	Fabaceae
SQTL_10	AU_RYQ97446.1	AU_Chr_B08	126438609	126443463	Arachis hypogaea	Fabaceae
SQTL_10	AU_RYQ97456.1	AU_Chr_B08	126476357	126481688	Arachis hypogaea	Fabaceae	YES	Callose_synthesis	CALS
SQTL_10	AU_RYQ97460.1	AU_Chr_B08	126492258	126495632	Arachis hypogaea	Fabaceae
SQTL_10	AU_RYQ97470.1	AU_Chr_B08	126582605	126583351	Arachis hypogaea	Fabaceae
SQTL_10	AU_RYQ97486.1	AU_Chr_B08	126719492	126722046	Arachis hypogaea	Fabaceae	YES	CW_Other_proteins	EXPA/EXPB/EXPLA/EXPLB
SQTL_10	AU_RYQ97492.1	AU_Chr_B08	126762727	126764025	Arachis hypogaea	Fabaceae
SQTL_10	AU_RYQ97493.1	AU_Chr_B08	126764182	126766296	Arachis hypogaea	Fabaceae
SQTL_10	AU_RYQ97494.1	AU_Chr_B08	126802181	126803422	Arachis hypogaea	Fabaceae
SQTL_10	AU_RYQ97496.1	AU_Chr_B08	126832139	126832828	Arachis hypogaea	Fabaceae
SQTL_10	AU_RYQ97504.1	AU_Chr_B08	126931440	126935305	Arachis hypogaea	Fabaceae
SQTL_10	AU_RYQ97508.1	AU_Chr_B08	127033769	127034566	Arachis hypogaea	Fabaceae
SQTL_10	AU_RYQ97510.1	AU_Chr_B08	127045710	127051923	Arachis hypogaea	Fabaceae	YES	CW_Other_proteins	EXT
SQTL_10	AU_RYQ97527.1	AU_Chr_B08	127375865	127379611	Arachis hypogaea	Fabaceae
SQTL_10	AU_RYQ97545.1	AU_Chr_B08	128697699	128701208	Arachis hypogaea	Fabaceae
SQTL_10	AU_RYQ97547.1	AU_Chr_B08	128714097	128717041	Arachis hypogaea	Fabaceae
SQTL_10	AU_RYQ97554.1	AU_Chr_B08	128790547	128792029	Arachis hypogaea	Fabaceae
SQTL_10	AU_RYQ97560.1	AU_Chr_B08	128874548	128875855	Arachis hypogaea	Fabaceae
SQTL_10	AU_RYQ97573.1	AU_Chr_B08	129127532	129129138	Arachis hypogaea	Fabaceae
SQTL_10	AU_RYQ82408.1	AU_Chr_B10	8242650	8248583	Arachis hypogaea	Fabaceae	YES	CW_Other_proteins	EXT
SQTL_10	AU_RYQ82411.1	AU_Chr_B10	8285861	8286688	Arachis hypogaea	Fabaceae
SQTL_10	AU_RYQ82426.1	AU_Chr_B10	8539324	8542593	Arachis hypogaea	Fabaceae
SQTL_10	AU_RYQ82436.1	AU_Chr_B10	8561613	8564425	Arachis hypogaea	Fabaceae
SQTL_10	AU_RYQ82461.1	AU_Chr_B10	8842875	8849777	Arachis hypogaea	Fabaceae	YES	Callose_synthesis	CALS
SQTL_10	AU_RYQ82472.1	AU_Chr_B10	8922871	8924943	Arachis hypogaea	Fabaceae
SQTL_10	BU_XP_019106670.1	BU_Chr_08	3024740	3033862	Beta vulgaris	Amaranthaceae	YES	Callose_synthesis	CALS
SQTL_10	BU_XP_019106673.1	BU_Chr_08	3078644	3083087	Beta vulgaris	Amaranthaceae
SQTL_10	BU_XP_010686544.1	BU_Chr_08	3674472	3678810	Beta vulgaris	Amaranthaceae
SQTL_10	BU_XP_010686555.1	BU_Chr_08	3810375	3815142	Beta vulgaris	Amaranthaceae
SQTL_10	BU_XP_010686582.1	BU_Chr_08	4805346	4809516	Beta vulgaris	Amaranthaceae
SQTL_10	BV_PHT90531.1	BV_Chr_02	142858861	142864173	Capsicum annuum	Solanaceae	YES	Callose_synthesis	CALS
SQTL_10	BV_PHT90541.1	BV_Chr_02	143027242	143029335	Capsicum annuum	Solanaceae
SQTL_10	BV_PHT90559.1	BV_Chr_02	143262219	143265643	Capsicum annuum	Solanaceae
SQTL_10	BV_PHT90569.1	BV_Chr_02	143369454	143371793	Capsicum annuum	Solanaceae
SQTL_10	CC_XP_004485688.1	CC_Chr_01	1777178	1777800	Cicer arietinum	Fabaceae
SQTL_10	CC_XP_004485691.1	CC_Chr_01	1791159	1793686	Cicer arietinum	Fabaceae
SQTL_10	CC_XP_004485692.1	CC_Chr_01	1801266	1803882	Cicer arietinum	Fabaceae
SQTL_10	CC_XP_004485696.1	CC_Chr_01	1848693	1850380	Cicer arietinum	Fabaceae
SQTL_10	CC_XP_004485722.1	CC_Chr_01	2025098	2029560	Cicer arietinum	Fabaceae
SQTL_10	CC_XP_012569000.1	CC_Chr_01	2121701	2129352	Cicer arietinum	Fabaceae	YES	CW_Other_proteins	EXT
SQTL_10	CC_XP_004485736.1	CC_Chr_01	2144206	2144997	Cicer arietinum	Fabaceae
SQTL_10	CC_XP_004485737.1	CC_Chr_01	2149146	2153097	Cicer arietinum	Fabaceae
SQTL_10	CC_XP_004485764.1	CC_Chr_01	2312182	2315993	Cicer arietinum	Fabaceae
SQTL_10	CC_XP_004485778.1	CC_Chr_01	2377245	2379456	Cicer arietinum	Fabaceae
SQTL_10	CC_XP_004485779.1	CC_Chr_01	2387173	2394992	Cicer arietinum	Fabaceae	YES	Callose_synthesis	CALS
SQTL_10	CC_XP_004487272.1	CC_Chr_01	13107577	13110107	Cicer arietinum	Fabaceae
SQTL_10	CC_XP_027192899.1	CC_Chr_01	13110799	13116127	Cicer arietinum	Fabaceae
SQTL_10	CC_XP_004487276.1	CC_Chr_01	13140891	13145828	Cicer arietinum	Fabaceae
SQTL_10	CC_XP_004487377.1	CC_Chr_01	13174035	13179834	Cicer arietinum	Fabaceae	YES	Callose_synthesis	CALS
SQTL_10	CC_XP_004487286.1	CC_Chr_01	13207519	13210257	Cicer arietinum	Fabaceae
SQTL_10	CC_XP_004487295.1	CC_Chr_01	13232846	13235894	Cicer arietinum	Fabaceae	YES	CW_Other_proteins	EXPA/EXPB/EXPLA/EXPLB
SQTL_10	CC_XP_004487293.1	CC_Chr_01	13243221	13245964	Cicer arietinum	Fabaceae
SQTL_10	CC_XP_004487298.1	CC_Chr_01	13266990	13269183	Cicer arietinum	Fabaceae
SQTL_10	CC_XP_004487379.1	CC_Chr_01	13287497	13288006	Cicer arietinum	Fabaceae
SQTL_10	CC_XP_004487303.1	CC_Chr_01	13298711	13302894	Cicer arietinum	Fabaceae
SQTL_10	CC_XP_027193353.1	CC_Chr_01	13327672	13331700	Cicer arietinum	Fabaceae
SQTL_10	CC_XP_004487308.1	CC_Chr_01	13331802	13332950	Cicer arietinum	Fabaceae
SQTL_10	CC_XP_004487309.1	CC_Chr_01	13340955	13347405	Cicer arietinum	Fabaceae
SQTL_10	CC_XP_004487380.1	CC_Chr_01	13354000	13354755	Cicer arietinum	Fabaceae
SQTL_10	CC_XP_004487313.1	CC_Chr_01	13368455	13376684	Cicer arietinum	Fabaceae	YES	CW_Other_proteins	EXT
SQTL_10	CC_XP_004487318.1	CC_Chr_01	13377122	13382688	Cicer arietinum	Fabaceae
SQTL_10	CC_XP_004487331.1	CC_Chr_01	13447853	13451532	Cicer arietinum	Fabaceae
SQTL_10	CC_NP_001351869.1	CC_Chr_01	13491343	13499958	Cicer arietinum	Fabaceae
SQTL_10	CC_XP_004487343.1	CC_Chr_01	13534975	13536688	Cicer arietinum	Fabaceae
SQTL_10	CC_XP_027186240.1	CC_Chr_01	13543799	13559436	Cicer arietinum	Fabaceae
SQTL_10	CC_XP_004487348.1	CC_Chr_01	13578515	13581770	Cicer arietinum	Fabaceae
SQTL_10	CC_XP_004487350.1	CC_Chr_01	13602022	13603386	Cicer arietinum	Fabaceae
SQTL_10	CC_XP_004487646.1	CC_Chr_01	16385307	16388283	Cicer arietinum	Fabaceae
SQTL_10	CC_XP_004487648.2	CC_Chr_01	16391425	16394227	Cicer arietinum	Fabaceae
SQTL_10	CC_XP_004487652.1	CC_Chr_01	16407785	16412070	Cicer arietinum	Fabaceae
SQTL_10	CC_XP_004487708.1	CC_Chr_01	17021920	17028682	Cicer arietinum	Fabaceae
SQTL_10	CC_XP_004505003.1	CC_Chr_06	16393734	16397321	Cicer arietinum	Fabaceae
SQTL_10	CC_XP_004505034.1	CC_Chr_06	16646558	16649894	Cicer arietinum	Fabaceae
SQTL_10	CC_XP_004505054.1	CC_Chr_06	16751183	16753165	Cicer arietinum	Fabaceae
SQTL_10	CC_XP_012572670.1	CC_Chr_06	22010750	22018473	Cicer arietinum	Fabaceae	YES	Callose_synthesis	CALS
SQTL_10	CF_PHT55953.1	CF_Chr_02	132991257	132996572	Capsicum baccatum	Solanaceae	YES	Callose_synthesis	CALS
SQTL_10	CF_PHT55962.1	CF_Chr_02	133148246	133150339	Capsicum baccatum	Solanaceae
SQTL_10	CF_PHT56050.1	CF_Chr_02	135676046	135682854	Capsicum baccatum	Solanaceae	YES	CW_Other_proteins	EXT
SQTL_10	CF_PHT56053.1	CF_Chr_02	135756981	135760643	Capsicum baccatum	Solanaceae
SQTL_10	CF_PHT56068.1	CF_Chr_02	136092203	136094542	Capsicum baccatum	Solanaceae
SQTL_10	CF_PHT56076.1	CF_Chr_02	136213771	136217277	Capsicum baccatum	Solanaceae
SQTL_10	CI_CDO99586.1	CI_Chr_04	11184737	11186823	Coffea canephora	Rubiaceae
SQTL_10	CI_CDO99572.1	CI_Chr_04	11272640	11276477	Coffea canephora	Rubiaceae
SQTL_10	CI_CDO99548.1	CI_Chr_04	11418813	11421051	Coffea canephora	Rubiaceae
SQTL_10	CI_CDO99540.1	CI_Chr_04	11478877	11486456	Coffea canephora	Rubiaceae	YES	Callose_synthesis	CALS
SQTL_10	CI_CDO99535.1	CI_Chr_04	11543572	11545620	Coffea canephora	Rubiaceae
SQTL_10	CI_CDP11818.1	CI_Chr_07	19543803	19545722	Coffea canephora	Rubiaceae
SQTL_10	CI_CDP11869.1	CI_Chr_07	20319548	20320978	Coffea canephora	Rubiaceae
SQTL_10	CI_CDP11889.1	CI_Chr_07	20526588	20527907	Coffea canephora	Rubiaceae
SQTL_10	CI_CDP11895.1	CI_Chr_07	20580955	20582353	Coffea canephora	Rubiaceae
SQTL_10	CI_CDP11897.1	CI_Chr_07	20622327	20626392	Coffea canephora	Rubiaceae
SQTL_10	CI_CDP11902.1	CI_Chr_07	20726091	20727385	Coffea canephora	Rubiaceae
SQTL_10	CI_CDP11909.1	CI_Chr_07	20771572	20777169	Coffea canephora	Rubiaceae
SQTL_10	CI_CDP14686.1	CI_Chr_07	20850210	20854100	Coffea canephora	Rubiaceae
SQTL_10	CI_CDP14711.1	CI_Chr_07	21220659	21223772	Coffea canephora	Rubiaceae
SQTL_10	CI_CDP14731.1	CI_Chr_07	21406822	21417137	Coffea canephora	Rubiaceae
SQTL_10	CI_CDP14734.1	CI_Chr_07	21441116	21442258	Coffea canephora	Rubiaceae
SQTL_10	CI_CDP14735.1	CI_Chr_07	21446131	21450163	Coffea canephora	Rubiaceae
SQTL_10	CI_CDP14738.1	CI_Chr_07	21465015	21468785	Coffea canephora	Rubiaceae
SQTL_10	CI_CDP14741.1	CI_Chr_07	21492207	21492602	Coffea canephora	Rubiaceae
SQTL_10	CI_CDP14742.1	CI_Chr_07	21495379	21501751	Coffea canephora	Rubiaceae
SQTL_10	CI_CDP14746.1	CI_Chr_07	21613962	21617203	Coffea canephora	Rubiaceae
SQTL_10	CI_CDP14752.1	CI_Chr_07	21662748	21665730	Coffea canephora	Rubiaceae
SQTL_10	CI_CDP14754.1	CI_Chr_07	21674935	21677761	Coffea canephora	Rubiaceae
SQTL_10	CI_CDP14759.1	CI_Chr_07	21708472	21709334	Coffea canephora	Rubiaceae
SQTL_10	CI_CDP14765.1	CI_Chr_07	21728501	21730168	Coffea canephora	Rubiaceae
SQTL_10	CI_CDP14777.1	CI_Chr_07	21805722	21809463	Coffea canephora	Rubiaceae
SQTL_10	CI_CDP14783.1	CI_Chr_07	21926515	21930358	Coffea canephora	Rubiaceae
SQTL_10	CI_CDP14784.1	CI_Chr_07	21938666	21946066	Coffea canephora	Rubiaceae	YES	Callose_synthesis	CALS
SQTL_10	CI_CDP14789.1	CI_Chr_07	21987976	21988998	Coffea canephora	Rubiaceae
SQTL_10	CI_CDP14791.1	CI_Chr_07	22010496	22017553	Coffea canephora	Rubiaceae
SQTL_10	CI_CDP05922.1	CI_Chr_07	25974999	25981762	Coffea canephora	Rubiaceae
SQTL_10	CI_CDP05848.1	CI_Chr_07	26515194	26519116	Coffea canephora	Rubiaceae
SQTL_10	CI_CDP05841.1	CI_Chr_07	26577034	26578643	Coffea canephora	Rubiaceae
SQTL_10	CN_PHU26364.1	CN_Chr_02	142806122	142809859	Capsicum chinense	Solanaceae
SQTL_10	CN_PHU26367.1	CN_Chr_02	142909398	142916340	Capsicum chinense	Solanaceae	YES	CW_Other_proteins	EXT
SQTL_10	CN_PHU26445.1	CN_Chr_02	144393661	144398976	Capsicum chinense	Solanaceae	YES	Callose_synthesis	CALS
SQTL_10	CN_PHU26497.1	CN_Chr_02	145317376	145319469	Capsicum chinense	Solanaceae
SQTL_10	CN_PHU26506.1	CN_Chr_02	145495613	145497952	Capsicum chinense	Solanaceae
SQTL_10	CN_PHU26516.1	CN_Chr_02	145603168	145606615	Capsicum chinense	Solanaceae
SQTL_10	CV_XP_006467794.1	CV_Chr_02	3321100	3323530	Citrus sinensis	Rutaceae
SQTL_10	CV_XP_006467800.1	CV_Chr_02	3385239	3391330	Citrus sinensis	Rutaceae	YES	Callose_synthesis	CALS
SQTL_10	CV_XP_006467807.1	CV_Chr_02	3432454	3435858	Citrus sinensis	Rutaceae
SQTL_10	CV_XP_006467833.1	CV_Chr_02	3558953	3561754	Citrus sinensis	Rutaceae
SQTL_10	CV_XP_006467836.1	CV_Chr_02	3584299	3586324	Citrus sinensis	Rutaceae
SQTL_10	CV_XP_006467839.1	CV_Chr_02	3598433	3601084	Citrus sinensis	Rutaceae
SQTL_10	CV_XP_006467858.1	CV_Chr_02	3750349	3754447	Citrus sinensis	Rutaceae
SQTL_10	CV_XP_006467859.1	CV_Chr_02	3755911	3757280	Citrus sinensis	Rutaceae
SQTL_10	CV_XP_024949847.1	CV_Chr_02	3763597	3769283	Citrus sinensis	Rutaceae	YES	CW_Other_proteins	EXT
SQTL_10	CV_XP_006467870.1	CV_Chr_02	3806333	3811596	Citrus sinensis	Rutaceae
SQTL_10	CV_XP_006467906.1	CV_Chr_02	4049131	4051593	Citrus sinensis	Rutaceae
SQTL_10	CV_XP_006467911.1	CV_Chr_02	4074018	4075758	Citrus sinensis	Rutaceae
SQTL_10	CV_XP_006467917.1	CV_Chr_02	4103721	4107089	Citrus sinensis	Rutaceae
SQTL_10	CV_XP_006467923.1	CV_Chr_02	4142063	4144433	Citrus sinensis	Rutaceae
SQTL_10	CV_XP_024951267.1	CV_Chr_02	4150186	4152047	Citrus sinensis	Rutaceae
SQTL_10	CV_XP_006467930.1	CV_Chr_02	4183389	4184540	Citrus sinensis	Rutaceae
SQTL_10	CV_XP_015383038.1	CV_Chr_02	20150062	20151395	Citrus sinensis	Rutaceae
SQTL_10	CV_XP_006469810.1	CV_Chr_02	20208606	20210361	Citrus sinensis	Rutaceae
SQTL_10	CV_XP_006469813.1	CV_Chr_02	20296033	20298203	Citrus sinensis	Rutaceae
SQTL_10	CV_XP_006469816.1	CV_Chr_02	20338896	20342489	Citrus sinensis	Rutaceae
SQTL_10	CV_XP_024950462.1	CV_Chr_02	20358667	20360151	Citrus sinensis	Rutaceae
SQTL_10	CV_XP_006469826.1	CV_Chr_02	20433173	20437284	Citrus sinensis	Rutaceae
SQTL_10	CV_XP_006469833.1	CV_Chr_02	20559738	20564172	Citrus sinensis	Rutaceae
SQTL_10	CV_XP_024950775.1	CV_Chr_02	20935907	20937157	Citrus sinensis	Rutaceae
SQTL_10	CZ_007715	CZ_Chr_2	571745	573152	Citrullus lanatus	Cucurbitaceae
SQTL_10	CZ_007719	CZ_Chr_2	613115	614296	Citrullus lanatus	Cucurbitaceae
SQTL_10	CZ_007720	CZ_Chr_2	623812	626220	Citrullus lanatus	Cucurbitaceae
SQTL_10	CZ_007732	CZ_Chr_2	709970	714338	Citrullus lanatus	Cucurbitaceae
SQTL_10	CZ_007733	CZ_Chr_2	716348	723941	Citrullus lanatus	Cucurbitaceae	YES	CW_Other_proteins	EXT
SQTL_10	CZ_007735	CZ_Chr_2	738828	739703	Citrullus lanatus	Cucurbitaceae
SQTL_10	CZ_007740	CZ_Chr_2	756760	758648	Citrullus lanatus	Cucurbitaceae
SQTL_10	CZ_007742	CZ_Chr_2	773081	775046	Citrullus lanatus	Cucurbitaceae
SQTL_10	CZ_007745	CZ_Chr_2	803858	805060	Citrullus lanatus	Cucurbitaceae
SQTL_10	CZ_013558	CZ_Chr_2	28061592	28064085	Citrullus lanatus	Cucurbitaceae
SQTL_10	CZ_013559	CZ_Chr_2	28046673	28047134	Citrullus lanatus	Cucurbitaceae
SQTL_10	CZ_013560	CZ_Chr_2	28037038	28040439	Citrullus lanatus	Cucurbitaceae	YES	Hemicellulose_metabolism	MAN
SQTL_10	CZ_013561	CZ_Chr_2	28029128	28034428	Citrullus lanatus	Cucurbitaceae	YES	Callose_synthesis	CALS
SQTL_10	CZ_013565	CZ_Chr_2	27974319	27975077	Citrullus lanatus	Cucurbitaceae
SQTL_10	CZ_013569	CZ_Chr_2	27947266	27948753	Citrullus lanatus	Cucurbitaceae	YES	CW_Other_proteins	EXPA/EXPB/EXPLA/EXPLB
SQTL_10	CZ_013570	CZ_Chr_2	27943346	27945727	Citrullus lanatus	Cucurbitaceae
SQTL_10	CZ_013571	CZ_Chr_2	27938489	27940365	Citrullus lanatus	Cucurbitaceae
SQTL_10	CZ_013573	CZ_Chr_2	27924599	27925762	Citrullus lanatus	Cucurbitaceae
SQTL_10	CZ_013579	CZ_Chr_2	27844648	27846217	Citrullus lanatus	Cucurbitaceae
SQTL_10	CZ_013580	CZ_Chr_2	27822850	27824751	Citrullus lanatus	Cucurbitaceae
SQTL_10	CZ_013581	CZ_Chr_2	27813218	27813580	Citrullus lanatus	Cucurbitaceae
SQTL_10	CZ_013582	CZ_Chr_2	27793032	27796069	Citrullus lanatus	Cucurbitaceae
SQTL_10	CZ_013590	CZ_Chr_2	27741155	27743475	Citrullus lanatus	Cucurbitaceae
SQTL_10	CZ_013596	CZ_Chr_2	27708594	27710875	Citrullus lanatus	Cucurbitaceae
SQTL_10	CZ_019468	CZ_Chr_3	5538959	5539774	Citrullus lanatus	Cucurbitaceae
SQTL_10	CZ_019469	CZ_Chr_3	5541339	5544490	Citrullus lanatus	Cucurbitaceae
SQTL_10	CZ_019501	CZ_Chr_3	5942394	5943116	Citrullus lanatus	Cucurbitaceae
SQTL_10	CZ_019505	CZ_Chr_3	5976449	5981758	Citrullus lanatus	Cucurbitaceae	YES	Callose_synthesis	CALS
SQTL_10	CZ_019508	CZ_Chr_3	6021574	6023625	Citrullus lanatus	Cucurbitaceae
SQTL_10	DQ_XP_011653054.1	DQ_Chr_01	7351882	7354007	Cucumis sativus	Cucurbitaceae
SQTL_10	DQ_XP_004146588.1	DQ_Chr_01	7354122	7358157	Cucumis sativus	Cucurbitaceae
SQTL_10	DQ_XP_011653163.1	DQ_Chr_01	7558022	7558901	Cucumis sativus	Cucurbitaceae
SQTL_10	DQ_XP_004146651.1	DQ_Chr_01	7581813	7587887	Cucumis sativus	Cucurbitaceae	YES	Callose_synthesis	CALS
SQTL_10	DQ_XP_004146652.1	DQ_Chr_01	7608468	7610692	Cucumis sativus	Cucurbitaceae
SQTL_10	EM_XP_004293552.1	EM_LG_03	2930531	2932777	Fragaria vesca	Rosaceae
SQTL_10	EM_XP_011460253.1	EM_LG_03	3011377	3014095	Fragaria vesca	Rosaceae
SQTL_10	EM_XP_004293629.1	EM_LG_03	3126750	3129815	Fragaria vesca	Rosaceae
SQTL_10	EM_XP_011461973.1	EM_LG_03	3138294	3139157	Fragaria vesca	Rosaceae
SQTL_10	EM_XP_004293601.2	EM_LG_03	3145372	3151580	Fragaria vesca	Rosaceae	YES	CW_Other_proteins	EXT
SQTL_10	EM_XP_004295625.1	EM_LG_03	8430147	8432925	Fragaria vesca	Rosaceae
SQTL_10	EM_XP_004294021.1	EM_LG_03	8506881	8512969	Fragaria vesca	Rosaceae	YES	Callose_synthesis	CALS
SQTL_10	EM_XP_004294026.1	EM_LG_03	8555148	8557099	Fragaria vesca	Rosaceae
SQTL_10	ES_XP_003526280.1	ES_Chr_06	48095115	48097655	Glycine max	Fabaceae				QTL_9;	Xylose_Content;
SQTL_10	ES_XP_003526281.1	ES_Chr_06	48100563	48107485	Glycine max	Fabaceae				QTL_9;	Xylose_Content;
SQTL_10	ES_XP_014632290.1	ES_Chr_06	48121229	48122415	Glycine max	Fabaceae				QTL_9;	Xylose_Content;
SQTL_10	ES_XP_014632291.1	ES_Chr_06	48130285	48134960	Glycine max	Fabaceae				QTL_9;	Xylose_Content;
SQTL_10	ES_XP_003526282.3	ES_Chr_06	48137155	48153258	Glycine max	Fabaceae	YES	Callose_synthesis	CALS	QTL_9;	Xylose_Content;
SQTL_10	ES_XP_014632292.1	ES_Chr_06	48156299	48161734	Glycine max	Fabaceae				QTL_9;	Xylose_Content;
SQTL_10	ES_NP_001241324.1	ES_Chr_06	48217758	48220478	Glycine max	Fabaceae				QTL_9;	Xylose_Content;
SQTL_10	ES_NP_001244938.1	ES_Chr_06	48356324	48359661	Glycine max	Fabaceae	YES	CW_Other_proteins	EXPA/EXPB/EXPLA/EXPLB	QTL_9;	Xylose_Content;
SQTL_10	ES_XP_003527439.2	ES_Chr_06	48379620	48380465	Glycine max	Fabaceae				QTL_9;	Xylose_Content;
SQTL_10	ES_XP_003527442.1	ES_Chr_06	48402536	48405209	Glycine max	Fabaceae				QTL_9;	Xylose_Content;
SQTL_10	ES_XP_003527443.1	ES_Chr_06	48410532	48413553	Glycine max	Fabaceae				QTL_9;	Xylose_Content;
SQTL_10	ES_XP_014632295.1	ES_Chr_06	48426641	48429511	Glycine max	Fabaceae				QTL_9;	Xylose_Content;
SQTL_10	ES_NP_001235581.1	ES_Chr_06	48443806	48444608	Glycine max	Fabaceae				QTL_9;	Xylose_Content;
SQTL_10	ES_XP_014632584.1	ES_Chr_06	48491123	48495596	Glycine max	Fabaceae				QTL_9;	Xylose_Content;
SQTL_10	ES_XP_014632298.1	ES_Chr_06	48523589	48526989	Glycine max	Fabaceae				QTL_9;	Xylose_Content;
SQTL_10	ES_XP_003527446.1	ES_Chr_06	48530874	48531687	Glycine max	Fabaceae				QTL_9;	Xylose_Content;
SQTL_10	ES_XP_003526290.1	ES_Chr_06	48552040	48557212	Glycine max	Fabaceae				QTL_9;	Xylose_Content;
SQTL_10	ES_NP_001235435.1	ES_Chr_06	48571321	48573593	Glycine max	Fabaceae				QTL_9;	Xylose_Content;
SQTL_10	ES_XP_014632300.1	ES_Chr_06	48576089	48577824	Glycine max	Fabaceae				QTL_9;	Xylose_Content;
SQTL_10	ES_XP_014632585.1	ES_Chr_06	48598934	48608557	Glycine max	Fabaceae				QTL_9;	Xylose_Content;
SQTL_10	ES_XP_025984799.1	ES_Chr_06	48613462	48620526	Glycine max	Fabaceae				QTL_9;	Xylose_Content;
SQTL_10	ES_XP_014632586.1	ES_Chr_06	48662465	48666955	Glycine max	Fabaceae				QTL_9;	Xylose_Content;
SQTL_10	ES_XP_006582790.1	ES_Chr_06	48693451	48696682	Glycine max	Fabaceae				QTL_9;	Xylose_Content;
SQTL_10	ES_XP_014632301.1	ES_Chr_06	48732498	48735660	Glycine max	Fabaceae				QTL_9;	Xylose_Content;
SQTL_10	ES_XP_014632302.1	ES_Chr_06	48752147	48752680	Glycine max	Fabaceae				QTL_9;	Xylose_Content;
SQTL_10	ES_XP_003527468.1	ES_Chr_06	48765626	48769647	Glycine max	Fabaceae				QTL_9;	Xylose_Content;
SQTL_10	ES_XP_003526296.1	ES_Chr_06	48784811	48786574	Glycine max	Fabaceae				QTL_9;	Xylose_Content;
SQTL_10	ES_XP_025984558.1	ES_Chr_06	48825986	48828071	Glycine max	Fabaceae				QTL_9;	Xylose_Content;
SQTL_10	ES_XP_006582337.1	ES_Chr_06	48844861	48847639	Glycine max	Fabaceae				QTL_9;	Xylose_Content;
SQTL_10	ES_XP_003527470.1	ES_Chr_06	48860256	48861939	Glycine max	Fabaceae				QTL_9;	Xylose_Content;
SQTL_10	ES_XP_003526303.1	ES_Chr_06	48890899	48892401	Glycine max	Fabaceae				QTL_9;	Xylose_Content;
SQTL_10	ES_XP_003527471.1	ES_Chr_06	48942156	48944855	Glycine max	Fabaceae				QTL_9;	Xylose_Content;
SQTL_10	ES_XP_003527473.1	ES_Chr_06	48975673	48976827	Glycine max	Fabaceae				QTL_9;	Xylose_Content;
SQTL_10	ES_XP_006592405.1	ES_Chr_12	9301620	9302799	Glycine max	Fabaceae
SQTL_10	ES_NP_001239969.1	ES_Chr_12	9376786	9378420	Glycine max	Fabaceae
SQTL_10	ES_XP_003540869.2	ES_Chr_12	9467367	9469963	Glycine max	Fabaceae
SQTL_10	ES_XP_003540874.1	ES_Chr_12	9596824	9598434	Glycine max	Fabaceae
SQTL_10	ES_XP_003540877.1	ES_Chr_12	9635131	9637949	Glycine max	Fabaceae
SQTL_10	ES_XP_006592409.1	ES_Chr_12	9655051	9658955	Glycine max	Fabaceae
SQTL_10	ES_XP_014620147.1	ES_Chr_12	9718569	9720038	Glycine max	Fabaceae
SQTL_10	ES_XP_003539891.1	ES_Chr_12	9736641	9740388	Glycine max	Fabaceae
SQTL_10	ES_XP_025980443.1	ES_Chr_12	9786541	9789672	Glycine max	Fabaceae
SQTL_10	ES_XP_006592412.2	ES_Chr_12	9832532	9835452	Glycine max	Fabaceae
SQTL_10	ES_NP_001242096.1	ES_Chr_12	9930133	9937043	Glycine max	Fabaceae
SQTL_10	ES_XP_025980314.1	ES_Chr_12	9943802	9951434	Glycine max	Fabaceae	YES	CW_Other_proteins	EXT
SQTL_10	ES_XP_006593060.1	ES_Chr_12	9990640	9991497	Glycine max	Fabaceae
SQTL_10	ES_XP_003539899.1	ES_Chr_12	9994589	9997379	Glycine max	Fabaceae
SQTL_10	ES_XP_006592414.1	ES_Chr_12	10083439	10088778	Glycine max	Fabaceae
SQTL_10	ES_XP_025980373.1	ES_Chr_12	10308280	10312059	Glycine max	Fabaceae
SQTL_10	ES_XP_006592418.1	ES_Chr_12	10403670	10408018	Glycine max	Fabaceae
SQTL_10	ES_NP_001235487.1	ES_Chr_12	10502406	10503325	Glycine max	Fabaceae
SQTL_10	ES_XP_003540897.1	ES_Chr_12	10524480	10527044	Glycine max	Fabaceae
SQTL_10	ES_XP_003539908.1	ES_Chr_12	10558720	10562036	Glycine max	Fabaceae
SQTL_10	ES_XP_006592426.1	ES_Chr_12	10566779	10569484	Glycine max	Fabaceae
SQTL_10	ES_NP_001253998.1	ES_Chr_12	10633408	10638342	Glycine max	Fabaceae	YES	CW_Other_proteins	EXPA/EXPB/EXPLA/EXPLB
SQTL_10	ES_XP_006592431.1	ES_Chr_12	10904566	10907962	Glycine max	Fabaceae
SQTL_10	ES_XP_003539922.1	ES_Chr_12	11088195	11094573	Glycine max	Fabaceae
SQTL_10	ES_XP_014620157.1	ES_Chr_12	11127366	11132488	Glycine max	Fabaceae	YES	Callose_synthesis	CALS
SQTL_10	ES_XP_003539924.1	ES_Chr_12	11135715	11139948	Glycine max	Fabaceae
SQTL_10	ES_XP_003539925.1	ES_Chr_12	11148841	11151445	Glycine max	Fabaceae
SQTL_10	ES_XP_003539929.1	ES_Chr_12	11250813	11257636	Glycine max	Fabaceae
SQTL_10	ES_XP_003540912.1	ES_Chr_12	11272864	11275234	Glycine max	Fabaceae
SQTL_10	ES_XP_006592611.1	ES_Chr_12	24306824	24314208	Glycine max	Fabaceae
SQTL_10	ES_XP_003540329.1	ES_Chr_12	35970527	35971956	Glycine max	Fabaceae
SQTL_10	ES_XP_014620329.1	ES_Chr_12	36011450	36013207	Glycine max	Fabaceae
SQTL_10	ES_XP_003540332.2	ES_Chr_12	36048405	36050321	Glycine max	Fabaceae
SQTL_10	ES_XP_003540333.1	ES_Chr_12	36059670	36062344	Glycine max	Fabaceae
SQTL_10	ES_XP_003540334.1	ES_Chr_12	36093716	36095195	Glycine max	Fabaceae
SQTL_10	ES_XP_003540338.1	ES_Chr_12	36149267	36152916	Glycine max	Fabaceae
SQTL_10	ES_NP_001237984.2	ES_Chr_12	36158199	36158851	Glycine max	Fabaceae
SQTL_10	ES_XP_003540343.1	ES_Chr_12	36176155	36180185	Glycine max	Fabaceae
SQTL_10	ES_XP_003540348.1	ES_Chr_12	36236402	36241766	Glycine max	Fabaceae
SQTL_10	ES_XP_014620258.1	ES_Chr_12	36246673	36250177	Glycine max	Fabaceae
SQTL_10	ES_XP_006593288.1	ES_Chr_12	36275853	36276560	Glycine max	Fabaceae
SQTL_10	ES_XP_003540353.1	ES_Chr_12	36289978	36295110	Glycine max	Fabaceae
SQTL_10	ES_XP_014620533.1	ES_Chr_12	36318432	36322303	Glycine max	Fabaceae
SQTL_10	ES_NP_001235100.2	ES_Chr_12	36354350	36355618	Glycine max	Fabaceae
SQTL_10	ES_NP_001239704.1	ES_Chr_12	36366940	36368955	Glycine max	Fabaceae
SQTL_10	ES_XP_006593290.1	ES_Chr_12	36371985	36373503	Glycine max	Fabaceae
SQTL_10	ES_XP_003539531.1	ES_Chr_12	36386174	36388529	Glycine max	Fabaceae
SQTL_10	ES_NP_001248360.1	ES_Chr_12	36390686	36394028	Glycine max	Fabaceae	YES	CW_Other_proteins	EXPA/EXPB/EXPLA/EXPLB
SQTL_10	ES_XP_014620540.1	ES_Chr_12	36423759	36426470	Glycine max	Fabaceae
SQTL_10	ES_XP_003540363.1	ES_Chr_12	36459988	36463901	Glycine max	Fabaceae
SQTL_10	ES_XP_003540365.1	ES_Chr_12	36505289	36509329	Glycine max	Fabaceae
SQTL_10	ES_XP_006592843.1	ES_Chr_12	36520416	36521390	Glycine max	Fabaceae
SQTL_10	ES_XP_003539536.1	ES_Chr_12	36525303	36530883	Glycine max	Fabaceae
SQTL_10	ES_XP_006592844.1	ES_Chr_12	36532568	36535030	Glycine max	Fabaceae
SQTL_10	ES_NP_001347973.1	ES_Chr_12	37798867	37801205	Glycine max	Fabaceae
SQTL_10	ES_XP_003540438.1	ES_Chr_12	37830063	37833499	Glycine max	Fabaceae
SQTL_10	ES_XP_003540463.1	ES_Chr_12	38389614	38396087	Glycine max	Fabaceae
SQTL_10	ES_XP_003542752.1	ES_Chr_13	29334756	29337450	Glycine max	Fabaceae
SQTL_10	ES_XP_003542762.1	ES_Chr_13	29472110	29474662	Glycine max	Fabaceae
SQTL_10	ES_XP_003542773.1	ES_Chr_13	29775296	29779376	Glycine max	Fabaceae
SQTL_10	ES_XP_006595378.1	ES_Chr_13	29783948	29784730	Glycine max	Fabaceae
SQTL_10	ES_XP_006594332.1	ES_Chr_13	29789374	29800002	Glycine max	Fabaceae	YES	CW_Other_proteins	EXT
SQTL_10	ES_XP_003543044.1	ES_Chr_13	34901818	34904421	Glycine max	Fabaceae				QTL_15;	Neutral_Detergent_Fiber;
SQTL_10	ES_XP_014621292.2	ES_Chr_13	34969707	34976973	Glycine max	Fabaceae	YES	Callose_synthesis	CALS	QTL_15;	Neutral_Detergent_Fiber;
SQTL_10	ES_XP_006594593.1	ES_Chr_13	34986809	34989092	Glycine max	Fabaceae				QTL_15;	Neutral_Detergent_Fiber;
SQTL_10	ES_NP_001241116.1	ES_Chr_13	35130654	35134128	Glycine max	Fabaceae				QTL_15;	Neutral_Detergent_Fiber;
SQTL_10	ES_XP_003543064.1	ES_Chr_13	35162995	35166100	Glycine max	Fabaceae				QTL_15;	Neutral_Detergent_Fiber;
SQTL_10	ES_NP_001237779.1	ES_Chr_13	35329006	35332960	Glycine max	Fabaceae				QTL_15;	Neutral_Detergent_Fiber;
SQTL_10	ES_XP_006594610.1	ES_Chr_13	35338734	35340056	Glycine max	Fabaceae				QTL_15;	Neutral_Detergent_Fiber;
SQTL_10	ES_XP_006594611.1	ES_Chr_13	35346888	35354213	Glycine max	Fabaceae	YES	CW_Other_proteins	EXT	QTL_15;	Neutral_Detergent_Fiber;
SQTL_10	ES_XP_006595416.2	ES_Chr_13	35551646	35554346	Glycine max	Fabaceae				QTL_99;	Neutral_Detergent_Fiber;
SQTL_10	ES_XP_006594633.1	ES_Chr_13	35571681	35573516	Glycine max	Fabaceae				QTL_99;	Neutral_Detergent_Fiber;
SQTL_10	ES_XP_003541753.1	ES_Chr_13	35602392	35604586	Glycine max	Fabaceae				QTL_99;	Neutral_Detergent_Fiber;
SQTL_10	ES_NP_001237218.1	ES_Chr_13	35620540	35621361	Glycine max	Fabaceae				QTL_99;	Neutral_Detergent_Fiber;
SQTL_10	ES_XP_003543242.1	ES_Chr_13	37825460	37833399	Glycine max	Fabaceae				QTL_99;	Neutral_Detergent_Fiber;
SQTL_10	ES_XP_003541861.1	ES_Chr_13	38345423	38347754	Glycine max	Fabaceae				QTL_99;	Neutral_Detergent_Fiber;
SQTL_10	ES_XP_003543271.1	ES_Chr_13	38369407	38372603	Glycine max	Fabaceae				QTL_99;	Neutral_Detergent_Fiber;
SQTL_10	ES_XP_003541907.1	ES_Chr_13	39540602	39543411	Glycine max	Fabaceae				QTL_96;	Acid_detergent_fiber_(ADF);
SQTL_10	ES_XP_003541908.2	ES_Chr_13	39543567	39546539	Glycine max	Fabaceae				QTL_96;	Acid_detergent_fiber_(ADF);
SQTL_10	ES_XP_003543334.1	ES_Chr_13	39546926	39552451	Glycine max	Fabaceae				QTL_96;	Acid_detergent_fiber_(ADF);
SQTL_10	ES_XP_006594849.1	ES_Chr_13	39558403	39559328	Glycine max	Fabaceae				QTL_96;	Acid_detergent_fiber_(ADF);
SQTL_10	ES_XP_006594850.1	ES_Chr_13	39568630	39572428	Glycine max	Fabaceae				QTL_96;	Acid_detergent_fiber_(ADF);
SQTL_10	ES_XP_003541911.1	ES_Chr_13	39598663	39606473	Glycine max	Fabaceae	YES	Callose_synthesis	CALS	QTL_96;	Acid_detergent_fiber_(ADF);
SQTL_10	ES_XP_003543336.1	ES_Chr_13	39606862	39610652	Glycine max	Fabaceae				QTL_96;	Acid_detergent_fiber_(ADF);
SQTL_10	ES_XP_025980595.1	ES_Chr_13	39643739	39645950	Glycine max	Fabaceae				QTL_96;	Acid_detergent_fiber_(ADF);
SQTL_10	ES_NP_001248361.1	ES_Chr_13	39671271	39673475	Glycine max	Fabaceae	YES	CW_Other_proteins	EXPA/EXPB/EXPLA/EXPLB	QTL_96;	Acid_detergent_fiber_(ADF);
SQTL_10	ES_XP_006594854.2	ES_Chr_13	39676081	39678425	Glycine max	Fabaceae				QTL_96;	Acid_detergent_fiber_(ADF);
SQTL_10	ES_XP_014621447.1	ES_Chr_13	39684615	39687393	Glycine max	Fabaceae				QTL_96;	Acid_detergent_fiber_(ADF);
SQTL_10	ES_XP_003543341.2	ES_Chr_13	39687848	39690249	Glycine max	Fabaceae				QTL_96;	Acid_detergent_fiber_(ADF);
SQTL_10	ES_XP_003541916.1	ES_Chr_13	39702762	39704985	Glycine max	Fabaceae				QTL_96;	Acid_detergent_fiber_(ADF);
SQTL_10	ES_XP_006595450.1	ES_Chr_13	39723376	39724074	Glycine max	Fabaceae				QTL_96;	Acid_detergent_fiber_(ADF);
SQTL_10	ES_XP_003543344.1	ES_Chr_13	39736026	39739967	Glycine max	Fabaceae				QTL_96;	Acid_detergent_fiber_(ADF);
SQTL_10	ES_XP_025980955.1	ES_Chr_13	39760078	39762689	Glycine max	Fabaceae				QTL_96;	Acid_detergent_fiber_(ADF);
SQTL_10	ES_NP_001236803.1	ES_Chr_13	39766375	39767166	Glycine max	Fabaceae				QTL_96;	Acid_detergent_fiber_(ADF);
SQTL_10	ES_XP_003541918.1	ES_Chr_13	39779874	39784800	Glycine max	Fabaceae				QTL_96;	Acid_detergent_fiber_(ADF);
SQTL_10	ES_XP_006595451.1	ES_Chr_13	39796848	39797552	Glycine max	Fabaceae				QTL_96;	Acid_detergent_fiber_(ADF);
SQTL_10	ES_XP_006594861.1	ES_Chr_13	39814250	39821016	Glycine max	Fabaceae	YES	CW_Other_proteins	EXT	QTL_96;	Acid_detergent_fiber_(ADF);
SQTL_10	ES_XP_003541920.1	ES_Chr_13	39823129	39828692	Glycine max	Fabaceae				QTL_96;	Acid_detergent_fiber_(ADF);
SQTL_10	ES_XP_006595452.1	ES_Chr_13	39848392	39852441	Glycine max	Fabaceae				QTL_96;	Acid_detergent_fiber_(ADF);
SQTL_10	ES_NP_001241916.2	ES_Chr_13	39889146	39892977	Glycine max	Fabaceae				QTL_96;	Acid_detergent_fiber_(ADF);
SQTL_10	ES_XP_003543362.1	ES_Chr_13	39910646	39911281	Glycine max	Fabaceae				QTL_96;	Acid_detergent_fiber_(ADF);
SQTL_10	ES_XP_003543363.1	ES_Chr_13	39924069	39927809	Glycine max	Fabaceae				QTL_96;	Acid_detergent_fiber_(ADF);
SQTL_10	ES_XP_006595453.1	ES_Chr_13	39947177	39948572	Glycine max	Fabaceae				QTL_96;	Acid_detergent_fiber_(ADF);
SQTL_10	ES_XP_003543367.1	ES_Chr_13	39975217	39979818	Glycine max	Fabaceae				QTL_96;	Acid_detergent_fiber_(ADF);
SQTL_10	ES_NP_001242717.1	ES_Chr_13	39996170	39998428	Glycine max	Fabaceae				QTL_96;	Acid_detergent_fiber_(ADF);
SQTL_10	ES_XP_003541925.1	ES_Chr_13	40014425	40017066	Glycine max	Fabaceae				QTL_96;	Acid_detergent_fiber_(ADF);
SQTL_10	ES_XP_014621809.1	ES_Chr_13	40044611	40046370	Glycine max	Fabaceae				QTL_96;	Acid_detergent_fiber_(ADF);
SQTL_10	ES_XP_003543371.1	ES_Chr_13	40079052	40080604	Glycine max	Fabaceae				QTL_96;	Acid_detergent_fiber_(ADF);
SQTL_10	ES_XP_014623769.1	ES_Chr_15	5304695	5312971	Glycine max	Fabaceae	YES	CW_Other_proteins	EXT
SQTL_10	ES_XP_006597411.1	ES_Chr_15	5320965	5322294	Glycine max	Fabaceae
SQTL_10	ES_XP_003545865.1	ES_Chr_15	5327862	5332132	Glycine max	Fabaceae
SQTL_10	ES_XP_003545891.1	ES_Chr_15	5490273	5493552	Glycine max	Fabaceae
SQTL_10	ES_XP_003545895.1	ES_Chr_15	5516875	5520284	Glycine max	Fabaceae
SQTL_10	ES_XP_006597434.1	ES_Chr_15	5638479	5640727	Glycine max	Fabaceae
SQTL_10	ES_XP_006597437.1	ES_Chr_15	5659412	5666113	Glycine max	Fabaceae	YES	Callose_synthesis	CALS
SQTL_10	ES_XP_003545982.1	ES_Chr_15	5716504	5719091	Glycine max	Fabaceae
SQTL_10	FA_RZC09659.1	FA_Chr_06	45586821	45589107	Glycine soja	Fabaceae
SQTL_10	FA_RZC09660.1	FA_Chr_06	45591808	45599072	Glycine soja	Fabaceae
SQTL_10	FA_RZC09663.1	FA_Chr_06	45612293	45613422	Glycine soja	Fabaceae
SQTL_10	FA_RZC09664.1	FA_Chr_06	45621246	45626135	Glycine soja	Fabaceae
SQTL_10	FA_RZC09667.1	FA_Chr_06	45628311	45636336	Glycine soja	Fabaceae	YES	Callose_synthesis	CALS
SQTL_10	FA_RZC09669.1	FA_Chr_06	45642485	45645023	Glycine soja	Fabaceae
SQTL_10	FA_RZC09678.1	FA_Chr_06	45702278	45705403	Glycine soja	Fabaceae
SQTL_10	FA_RZC09692.1	FA_Chr_06	45814281	45818232	Glycine soja	Fabaceae
SQTL_10	FA_RZC09697.1	FA_Chr_06	45837958	45841765	Glycine soja	Fabaceae
SQTL_10	FA_RZC09704.1	FA_Chr_06	45865856	45868874	Glycine soja	Fabaceae
SQTL_10	FA_RZC09706.1	FA_Chr_06	45882752	45885125	Glycine soja	Fabaceae
SQTL_10	FA_RZC09707.1	FA_Chr_06	45899450	45900251	Glycine soja	Fabaceae
SQTL_10	FA_RZC09714.1	FA_Chr_06	45947065	45952016	Glycine soja	Fabaceae
SQTL_10	FA_RZC09717.1	FA_Chr_06	45978518	45984326	Glycine soja	Fabaceae
SQTL_10	FA_RZC09718.1	FA_Chr_06	45987837	45988667	Glycine soja	Fabaceae
SQTL_10	FA_RZC09720.1	FA_Chr_06	46002390	46007531	Glycine soja	Fabaceae
SQTL_10	FA_RZC09722.1	FA_Chr_06	46030473	46033050	Glycine soja	Fabaceae
SQTL_10	FA_RZC09723.1	FA_Chr_06	46035365	46036713	Glycine soja	Fabaceae
SQTL_10	FA_RZC09724.1	FA_Chr_06	46052357	46059920	Glycine soja	Fabaceae	YES	CW_Other_proteins	EXT
SQTL_10	FA_RZC09729.1	FA_Chr_06	46064796	46072120	Glycine soja	Fabaceae
SQTL_10	FA_RZC09741.1	FA_Chr_06	46117296	46118164	Glycine soja	Fabaceae
SQTL_10	FA_RZC09747.1	FA_Chr_06	46152700	46155526	Glycine soja	Fabaceae
SQTL_10	FA_RZC09752.1	FA_Chr_06	46192751	46195983	Glycine soja	Fabaceae
SQTL_10	FA_RZC09759.1	FA_Chr_06	46239539	46243712	Glycine soja	Fabaceae
SQTL_10	FA_RZC09762.1	FA_Chr_06	46259570	46261138	Glycine soja	Fabaceae
SQTL_10	FA_RZC09766.1	FA_Chr_06	46281970	46287325	Glycine soja	Fabaceae
SQTL_10	FA_RZC09768.1	FA_Chr_06	46300735	46303558	Glycine soja	Fabaceae
SQTL_10	FA_RZC09770.1	FA_Chr_06	46316089	46317715	Glycine soja	Fabaceae
SQTL_10	FA_RZC09772.1	FA_Chr_06	46342733	46344250	Glycine soja	Fabaceae
SQTL_10	FA_RZC09779.1	FA_Chr_06	46394343	46397003	Glycine soja	Fabaceae
SQTL_10	FA_RZC09785.1	FA_Chr_06	46427353	46428510	Glycine soja	Fabaceae
SQTL_10	FA_RZB81627.1	FA_Chr_11	37111688	37114260	Glycine soja	Fabaceae
SQTL_10	FA_RZB81637.1	FA_Chr_11	37158132	37160811	Glycine soja	Fabaceae
SQTL_10	FA_RZB81673.1	FA_Chr_11	37398783	37402904	Glycine soja	Fabaceae
SQTL_10	FA_RZB81674.1	FA_Chr_11	37407301	37408418	Glycine soja	Fabaceae
SQTL_10	FA_RZB81676.1	FA_Chr_11	37412948	37418753	Glycine soja	Fabaceae	YES	CW_Other_proteins	EXT
SQTL_10	FA_RZB82562.1	FA_Chr_11	42492760	42495397	Glycine soja	Fabaceae
SQTL_10	FA_RZB82576.1	FA_Chr_11	42560644	42567489	Glycine soja	Fabaceae	YES	Callose_synthesis	CALS
SQTL_10	FA_RZB82581.1	FA_Chr_11	42577241	42579628	Glycine soja	Fabaceae
SQTL_10	FA_RZB82620.1	FA_Chr_11	42721092	42724596	Glycine soja	Fabaceae
SQTL_10	FA_RZB82626.1	FA_Chr_11	42753501	42756491	Glycine soja	Fabaceae
SQTL_10	FA_RZB82654.1	FA_Chr_11	42915340	42919789	Glycine soja	Fabaceae
SQTL_10	FA_RZB82655.1	FA_Chr_11	42925177	42926525	Glycine soja	Fabaceae
SQTL_10	FA_RZB82656.1	FA_Chr_11	42933382	42941294	Glycine soja	Fabaceae	YES	CW_Other_proteins	EXT
SQTL_10	FA_RZB82681.1	FA_Chr_11	42986642	42993126	Glycine soja	Fabaceae
SQTL_10	FA_RZB82712.1	FA_Chr_11	43138711	43141384	Glycine soja	Fabaceae
SQTL_10	FA_RZB82717.1	FA_Chr_11	43173443	43175281	Glycine soja	Fabaceae
SQTL_10	FA_RZB82724.1	FA_Chr_11	43204368	43206221	Glycine soja	Fabaceae
SQTL_10	FA_RZB82729.1	FA_Chr_11	43222515	43222979	Glycine soja	Fabaceae
SQTL_10	FA_RZB83214.1	FA_Chr_11	45446031	45454912	Glycine soja	Fabaceae
SQTL_10	FA_RZB83293.1	FA_Chr_11	45952280	45954650	Glycine soja	Fabaceae
SQTL_10	FA_RZB83295.1	FA_Chr_11	45977287	45981017	Glycine soja	Fabaceae
SQTL_10	FA_RZB83510.1	FA_Chr_11	47149255	47152055	Glycine soja	Fabaceae
SQTL_10	FA_RZB83512.1	FA_Chr_11	47155430	47161017	Glycine soja	Fabaceae
SQTL_10	FA_RZB83513.1	FA_Chr_11	47166930	47167861	Glycine soja	Fabaceae
SQTL_10	FA_RZB83514.1	FA_Chr_11	47176467	47182011	Glycine soja	Fabaceae
SQTL_10	FA_RZB83519.1	FA_Chr_11	47210114	47215818	Glycine soja	Fabaceae	YES	Callose_synthesis	CALS
SQTL_10	FA_RZB83520.1	FA_Chr_11	47216657	47220595	Glycine soja	Fabaceae
SQTL_10	FA_RZB83523.1	FA_Chr_11	47250444	47252656	Glycine soja	Fabaceae
SQTL_10	FA_RZB83528.1	FA_Chr_11	47277116	47279986	Glycine soja	Fabaceae	YES	CW_Other_proteins	EXPA/EXPB/EXPLA/EXPLB
SQTL_10	FA_RZB83529.1	FA_Chr_11	47282248	47284218	Glycine soja	Fabaceae
SQTL_10	FA_RZB83531.1	FA_Chr_11	47290745	47292926	Glycine soja	Fabaceae
SQTL_10	FA_RZB83532.1	FA_Chr_11	47293736	47296167	Glycine soja	Fabaceae
SQTL_10	FA_RZB83533.1	FA_Chr_11	47308547	47310807	Glycine soja	Fabaceae
SQTL_10	FA_RZB83537.1	FA_Chr_11	47329201	47331084	Glycine soja	Fabaceae
SQTL_10	FA_RZB83539.1	FA_Chr_11	47341681	47345822	Glycine soja	Fabaceae
SQTL_10	FA_RZB83543.1	FA_Chr_11	47365124	47369281	Glycine soja	Fabaceae
SQTL_10	FA_RZB83545.1	FA_Chr_11	47372618	47372992	Glycine soja	Fabaceae
SQTL_10	FA_RZB83550.1	FA_Chr_11	47386155	47390812	Glycine soja	Fabaceae
SQTL_10	FA_RZB83551.1	FA_Chr_11	47402613	47403916	Glycine soja	Fabaceae
SQTL_10	FA_RZB83554.1	FA_Chr_11	47416594	47423448	Glycine soja	Fabaceae	YES	CW_Other_proteins	EXT
SQTL_10	FA_RZB83555.1	FA_Chr_11	47425780	47430894	Glycine soja	Fabaceae
SQTL_10	FA_RZB83561.1	FA_Chr_11	47450570	47453581	Glycine soja	Fabaceae
SQTL_10	FA_RZB83573.1	FA_Chr_11	47491320	47495371	Glycine soja	Fabaceae
SQTL_10	FA_RZB83579.1	FA_Chr_11	47512911	47513521	Glycine soja	Fabaceae
SQTL_10	FA_RZB83581.1	FA_Chr_11	47526613	47530552	Glycine soja	Fabaceae
SQTL_10	FA_RZB83584.1	FA_Chr_11	47549974	47551433	Glycine soja	Fabaceae
SQTL_10	FA_RZB83593.1	FA_Chr_11	47577985	47582626	Glycine soja	Fabaceae
SQTL_10	FA_RZB83600.1	FA_Chr_11	47598588	47601336	Glycine soja	Fabaceae
SQTL_10	FA_RZB83602.1	FA_Chr_11	47626045	47628227	Glycine soja	Fabaceae
SQTL_10	FA_RZB83603.1	FA_Chr_11	47660779	47662545	Glycine soja	Fabaceae
SQTL_10	FA_RZB83609.1	FA_Chr_11	47695027	47697053	Glycine soja	Fabaceae
SQTL_10	FA_RZB75294.1	FA_Chr_12	10014583	10015900	Glycine soja	Fabaceae
SQTL_10	FA_RZB75295.1	FA_Chr_12	10018901	10021469	Glycine soja	Fabaceae
SQTL_10	FA_RZB75296.1	FA_Chr_12	10069377	10074748	Glycine soja	Fabaceae
SQTL_10	FA_RZB75304.1	FA_Chr_12	10276046	10282370	Glycine soja	Fabaceae
SQTL_10	FA_RZB75312.1	FA_Chr_12	10378484	10383087	Glycine soja	Fabaceae
SQTL_10	FA_RZB75324.1	FA_Chr_12	10494092	10495293	Glycine soja	Fabaceae
SQTL_10	FA_RZB75327.1	FA_Chr_12	10516509	10518475	Glycine soja	Fabaceae
SQTL_10	FA_RZB75332.1	FA_Chr_12	10586223	10589622	Glycine soja	Fabaceae
SQTL_10	FA_RZB75334.1	FA_Chr_12	10594282	10597541	Glycine soja	Fabaceae
SQTL_10	FA_RZB75340.1	FA_Chr_12	10650975	10656589	Glycine soja	Fabaceae	YES	CW_Other_proteins	EXPA/EXPB/EXPLA/EXPLB
SQTL_10	FA_RZB75357.1	FA_Chr_12	10898523	10901524	Glycine soja	Fabaceae
SQTL_10	FA_RZB75370.1	FA_Chr_12	11071438	11077935	Glycine soja	Fabaceae
SQTL_10	FA_RZB75371.1	FA_Chr_12	11110523	11118410	Glycine soja	Fabaceae	YES	Callose_synthesis	CALS
SQTL_10	FA_RZB75372.1	FA_Chr_12	11121526	11126329	Glycine soja	Fabaceae
SQTL_10	FA_RZB75373.1	FA_Chr_12	11134636	11136999	Glycine soja	Fabaceae
SQTL_10	FA_RZB75383.1	FA_Chr_12	11197261	11204111	Glycine soja	Fabaceae
SQTL_10	FA_RZB75386.1	FA_Chr_12	11219664	11221843	Glycine soja	Fabaceae
SQTL_10	FA_RZB76014.1	FA_Chr_12	26880096	26890584	Glycine soja	Fabaceae
SQTL_10	FA_RZB76185.1	FA_Chr_12	36296071	36301585	Glycine soja	Fabaceae
SQTL_10	FA_RZB76753.1	FA_Chr_12	40402376	40404047	Glycine soja	Fabaceae
SQTL_10	FA_RZB76760.1	FA_Chr_12	40442320	40448123	Glycine soja	Fabaceae
SQTL_10	FA_RZB76762.1	FA_Chr_12	40479036	40480863	Glycine soja	Fabaceae
SQTL_10	FA_RZB76763.1	FA_Chr_12	40490131	40492854	Glycine soja	Fabaceae
SQTL_10	FA_RZB76767.1	FA_Chr_12	40524972	40526406	Glycine soja	Fabaceae
SQTL_10	FA_RZB76775.1	FA_Chr_12	40584180	40587962	Glycine soja	Fabaceae
SQTL_10	FA_RZB76777.1	FA_Chr_12	40593308	40595219	Glycine soja	Fabaceae
SQTL_10	FA_RZB76781.1	FA_Chr_12	40611768	40615318	Glycine soja	Fabaceae
SQTL_10	FA_RZB76790.1	FA_Chr_12	40652063	40652727	Glycine soja	Fabaceae
SQTL_10	FA_RZB76796.1	FA_Chr_12	40671395	40678584	Glycine soja	Fabaceae
SQTL_10	FA_RZB76797.1	FA_Chr_12	40681424	40688309	Glycine soja	Fabaceae	YES	CW_Other_proteins	EXT
SQTL_10	FA_RZB76801.1	FA_Chr_12	40704297	40705556	Glycine soja	Fabaceae
SQTL_10	FA_RZB76802.1	FA_Chr_12	40723243	40728584	Glycine soja	Fabaceae
SQTL_10	FA_RZB76805.1	FA_Chr_12	40741169	40741929	Glycine soja	Fabaceae
SQTL_10	FA_RZB76807.1	FA_Chr_12	40745760	40751024	Glycine soja	Fabaceae
SQTL_10	FA_RZB76812.1	FA_Chr_12	40774202	40778302	Glycine soja	Fabaceae
SQTL_10	FA_RZB76816.1	FA_Chr_12	40788457	40790191	Glycine soja	Fabaceae
SQTL_10	FA_RZB76822.1	FA_Chr_12	40809439	40812152	Glycine soja	Fabaceae
SQTL_10	FA_RZB76823.1	FA_Chr_12	40821409	40823916	Glycine soja	Fabaceae
SQTL_10	FA_RZB76826.1	FA_Chr_12	40840860	40843039	Glycine soja	Fabaceae
SQTL_10	FA_RZB76827.1	FA_Chr_12	40844786	40848845	Glycine soja	Fabaceae
SQTL_10	FA_RZB76835.1	FA_Chr_12	40878646	40881696	Glycine soja	Fabaceae
SQTL_10	FA_RZB76840.1	FA_Chr_12	40914723	40918841	Glycine soja	Fabaceae
SQTL_10	FA_RZB76844.1	FA_Chr_12	40959012	40964768	Glycine soja	Fabaceae
SQTL_10	FA_RZB76845.1	FA_Chr_12	40975266	40976008	Glycine soja	Fabaceae
SQTL_10	FA_RZB76848.1	FA_Chr_12	40980127	40985821	Glycine soja	Fabaceae
SQTL_10	FA_RZB76849.1	FA_Chr_12	40987603	40991303	Glycine soja	Fabaceae
SQTL_10	FA_RZB77027.1	FA_Chr_12	42218415	42220867	Glycine soja	Fabaceae
SQTL_10	FA_RZB77034.1	FA_Chr_12	42246304	42249972	Glycine soja	Fabaceae
SQTL_10	FA_RZB77126.1	FA_Chr_12	42810669	42817998	Glycine soja	Fabaceae
SQTL_10	FA_RZB75238.1	FA_Chr_12	9318994	9320162	Glycine soja	Fabaceae
SQTL_10	FA_RZB75247.1	FA_Chr_12	9389483	9391389	Glycine soja	Fabaceae
SQTL_10	FA_RZB75251.1	FA_Chr_12	9480122	9482695	Glycine soja	Fabaceae
SQTL_10	FA_RZB75262.1	FA_Chr_12	9626876	9628481	Glycine soja	Fabaceae
SQTL_10	FA_RZB75264.1	FA_Chr_12	9663476	9666308	Glycine soja	Fabaceae
SQTL_10	FA_RZB75265.1	FA_Chr_12	9690145	9693768	Glycine soja	Fabaceae
SQTL_10	FA_RZB75270.1	FA_Chr_12	9740142	9741481	Glycine soja	Fabaceae
SQTL_10	FA_RZB75272.1	FA_Chr_12	9758078	9762017	Glycine soja	Fabaceae
SQTL_10	FA_RZB75274.1	FA_Chr_12	9786050	9787187	Glycine soja	Fabaceae
SQTL_10	FA_RZB75275.1	FA_Chr_12	9808133	9811323	Glycine soja	Fabaceae
SQTL_10	FA_RZB75282.1	FA_Chr_12	9856370	9858882	Glycine soja	Fabaceae
SQTL_10	FA_RZB75290.1	FA_Chr_12	9956652	9963682	Glycine soja	Fabaceae
SQTL_10	FA_RZB75292.1	FA_Chr_12	9968098	9975833	Glycine soja	Fabaceae	YES	CW_Other_proteins	EXT
SQTL_10	FA_RZB63481.1	FA_Chr_15	5310524	5318713	Glycine soja	Fabaceae	YES	CW_Other_proteins	EXT
SQTL_10	FA_RZB63482.1	FA_Chr_15	5326753	5328224	Glycine soja	Fabaceae
SQTL_10	FA_RZB63483.1	FA_Chr_15	5333508	5337912	Glycine soja	Fabaceae
SQTL_10	FA_RZB63510.1	FA_Chr_15	5483954	5487452	Glycine soja	Fabaceae
SQTL_10	FA_RZB63520.1	FA_Chr_15	5507394	5510915	Glycine soja	Fabaceae
SQTL_10	FA_RZB63543.1	FA_Chr_15	5636301	5638607	Glycine soja	Fabaceae
SQTL_10	FA_RZB63545.1	FA_Chr_15	5656389	5663064	Glycine soja	Fabaceae	YES	Callose_synthesis	CALS
SQTL_10	FA_RZB63555.1	FA_Chr_15	5715284	5717832	Glycine soja	Fabaceae
SQTL_10	FQ_XP_019418905.1	FQ_LG_16	932605	996232	Lupinus angustifolius	Fabaceae	YES	CW_Other_proteins	EXT
SQTL_10	FQ_XP_019418914.1	FQ_LG_16	941139	944036	Lupinus angustifolius	Fabaceae
SQTL_10	FQ_XP_019418913.1	FQ_LG_16	945646	949544	Lupinus angustifolius	Fabaceae
SQTL_10	FQ_XP_019418907.1	FQ_LG_16	990199	992834	Lupinus angustifolius	Fabaceae
SQTL_10	FQ_XP_019418401.1	FQ_LG_16	997559	1003016	Lupinus angustifolius	Fabaceae
SQTL_10	FQ_XP_019418143.1	FQ_LG_16	1028448	1030655	Lupinus angustifolius	Fabaceae
SQTL_10	FQ_XP_019419200.1	FQ_LG_16	1048226	1055251	Lupinus angustifolius	Fabaceae	YES	Callose_synthesis	CALS
SQTL_10	FQ_XP_019426484.1	FQ_LG_19	16711455	16713689	Lupinus angustifolius	Fabaceae
SQTL_10	FQ_XP_019424983.1	FQ_LG_19	16763016	16765064	Lupinus angustifolius	Fabaceae
SQTL_10	FQ_XP_019425594.1	FQ_LG_19	16830982	16850000	Lupinus angustifolius	Fabaceae
SQTL_10	FQ_XP_019424892.1	FQ_LG_19	16994687	16995892	Lupinus angustifolius	Fabaceae
SQTL_10	FQ_XP_019424812.1	FQ_LG_19	17008854	17015021	Lupinus angustifolius	Fabaceae	YES	CW_Other_proteins	EXT
SQTL_10	FR_Lj3g3v0460920	FR_Chr_3	4741472	4743911	Lotus japonicus	Fabaceae	YES	Hemicellulose_metabolism	MAN
SQTL_10	FR_Lj3g3v2742940	FR_Chr_3	33917921	33920229	Lotus japonicus	Fabaceae
SQTL_10	FR_Lj3g3v2742980	FR_Chr_3	33935574	33939993	Lotus japonicus	Fabaceae
SQTL_10	FR_Lj3g3v2744050	FR_Chr_3	33953170	33953905	Lotus japonicus	Fabaceae
SQTL_10	FR_Lj3g3v2745060	FR_Chr_3	33960035	33961557	Lotus japonicus	Fabaceae
SQTL_10	FR_Lj3g3v2746100	FR_Chr_3	33977591	33978425	Lotus japonicus	Fabaceae
SQTL_10	FR_Lj3g3v2746110	FR_Chr_3	33980826	33983725	Lotus japonicus	Fabaceae
SQTL_10	FR_Lj3g3v2746150	FR_Chr_3	34018502	34020024	Lotus japonicus	Fabaceae
SQTL_10	FR_Lj3g3v2767190	FR_Chr_3	34033989	34034567	Lotus japonicus	Fabaceae
SQTL_10	FR_Lj3g3v2768250	FR_Chr_3	34053224	34056052	Lotus japonicus	Fabaceae
SQTL_10	FR_Lj3g3v2769350	FR_Chr_3	34097317	34100931	Lotus japonicus	Fabaceae
SQTL_10	FR_Lj3g3v2769460	FR_Chr_3	34148560	34151866	Lotus japonicus	Fabaceae
SQTL_10	FR_Lj3g3v2779520	FR_Chr_3	34186580	34187002	Lotus japonicus	Fabaceae
SQTL_10	FR_Lj3g3v2780560	FR_Chr_3	34202739	34210328	Lotus japonicus	Fabaceae	YES	CW_Other_proteins	EXT
SQTL_10	FR_Lj3g3v2780580	FR_Chr_3	34220888	34222422	Lotus japonicus	Fabaceae
SQTL_10	FR_Lj3g3v2781590	FR_Chr_3	34225759	34230384	Lotus japonicus	Fabaceae
SQTL_10	FR_Lj3g3v2782640	FR_Chr_3	34243005	34243954	Lotus japonicus	Fabaceae
SQTL_10	FR_Lj3g3v2782650	FR_Chr_3	34244101	34247806	Lotus japonicus	Fabaceae
SQTL_10	FR_Lj3g3v2785690	FR_Chr_3	34263230	34267670	Lotus japonicus	Fabaceae
SQTL_10	FR_Lj3g3v2807910	FR_Chr_3	34332241	34333672	Lotus japonicus	Fabaceae
SQTL_10	FR_Lj3g3v2807930	FR_Chr_3	34335428	34338222	Lotus japonicus	Fabaceae
SQTL_10	FR_Lj3g3v2807970	FR_Chr_3	34353626	34355996	Lotus japonicus	Fabaceae
SQTL_10	FR_Lj3g3v2807990	FR_Chr_3	34362760	34365314	Lotus japonicus	Fabaceae	YES	CW_Other_proteins	EXPA/EXPB/EXPLA/EXPLB
SQTL_10	FR_Lj3g3v2809090	FR_Chr_3	34400295	34403002	Lotus japonicus	Fabaceae
SQTL_10	FR_Lj3g3v2809210	FR_Chr_3	34433346	34437946	Lotus japonicus	Fabaceae
SQTL_10	FR_Lj3g3v2809250	FR_Chr_3	34438899	34439742	Lotus japonicus	Fabaceae
SQTL_10	FR_Lj3g3v2809350	FR_Chr_3	34480176	34484999	Lotus japonicus	Fabaceae
SQTL_10	FR_Lj3g3v2809400	FR_Chr_3	34507763	34517491	Lotus japonicus	Fabaceae
SQTL_10	FR_Lj3g3v2809410	FR_Chr_3	34518533	34520736	Lotus japonicus	Fabaceae
SQTL_10	FR_Lj3g3v2861380	FR_Chr_3	35334301	35341914	Lotus japonicus	Fabaceae	YES	CW_Other_proteins	EXT
SQTL_10	FR_Lj3g3v2861390	FR_Chr_3	35343874	35345869	Lotus japonicus	Fabaceae
SQTL_10	FR_Lj3g3v2873660	FR_Chr_3	35391131	35393204	Lotus japonicus	Fabaceae
SQTL_10	FR_Lj3g3v2873680	FR_Chr_3	35396860	35398974	Lotus japonicus	Fabaceae
SQTL_10	FR_Lj3g3v2874710	FR_Chr_3	35409552	35414122	Lotus japonicus	Fabaceae
SQTL_10	FR_Lj3g3v2875880	FR_Chr_3	35435203	35438547	Lotus japonicus	Fabaceae
SQTL_10	FR_Lj3g3v2886960	FR_Chr_3	35566690	35568164	Lotus japonicus	Fabaceae
SQTL_10	FR_Lj3g3v2887110	FR_Chr_3	35635588	35637164	Lotus japonicus	Fabaceae
SQTL_10	FR_Lj3g3v2888240	FR_Chr_3	35683824	35684235	Lotus japonicus	Fabaceae
SQTL_10	FR_Lj6g3v2019790	FR_Chr_6	23963505	23966542	Lotus japonicus	Fabaceae
SQTL_10	FR_Lj6g3v2041890	FR_Chr_6	24010592	24017632	Lotus japonicus	Fabaceae	YES	Callose_synthesis	CALS
SQTL_10	FR_Lj6g3v2041930	FR_Chr_6	24036291	24038483	Lotus japonicus	Fabaceae
SQTL_10	FR_Lj6g3v2044540	FR_Chr_6	24226371	24227723	Lotus japonicus	Fabaceae
SQTL_10	FR_Lj6g3v2055770	FR_Chr_6	24321087	24324938	Lotus japonicus	Fabaceae
SQTL_10	FR_Lj6g3v2056780	FR_Chr_6	24329063	24330551	Lotus japonicus	Fabaceae
SQTL_10	FR_Lj6g3v2066810	FR_Chr_6	24352879	24362508	Lotus japonicus	Fabaceae	YES	CW_Other_proteins	EXT
SQTL_10	FV_Lsi02G007130	FV_Chr_02	6425562	6426401	Lagenaria siceraria	Cucurbitaceae
SQTL_10	FV_Lsi02G007140	FV_Chr_02	6427254	6431557	Lagenaria siceraria	Cucurbitaceae
SQTL_10	FV_Lsi02G007470	FV_Chr_02	6854087	6854809	Lagenaria siceraria	Cucurbitaceae
SQTL_10	FV_Lsi02G007510	FV_Chr_02	6900250	6905559	Lagenaria siceraria	Cucurbitaceae	YES	Callose_synthesis	CALS
SQTL_10	FV_Lsi02G007560	FV_Chr_02	6947359	6949410	Lagenaria siceraria	Cucurbitaceae
SQTL_10	GF_RXI03659.1	GF_Chr_03	29656913	29658686	Malus domestica	Rosaceae
SQTL_10	GF_RXI03665.1	GF_Chr_03	29726515	29728444	Malus domestica	Rosaceae
SQTL_10	GF_RXI03078.1	GF_Chr_03	30626006	30639797	Malus domestica	Rosaceae
SQTL_10	GF_RXI03061.1	GF_Chr_03	30825190	30833334	Malus domestica	Rosaceae
SQTL_10	GF_RXH86180.1	GF_Chr_10	39313054	39318388	Malus domestica	Rosaceae
SQTL_10	GF_RXH86170.1	GF_Chr_10	39399845	39405163	Malus domestica	Rosaceae	YES	Callose_synthesis	CALS
SQTL_10	GF_RXH86164.1	GF_Chr_10	39443666	39444394	Malus domestica	Rosaceae
SQTL_10	GF_RXH86150.1	GF_Chr_10	39579808	39581839	Malus domestica	Rosaceae
SQTL_10	GF_RXH86133.1	GF_Chr_10	39703150	39705508	Malus domestica	Rosaceae
SQTL_10	GF_RXH86100.1	GF_Chr_10	40063323	40066236	Malus domestica	Rosaceae
SQTL_10	GF_RXH86099.1	GF_Chr_10	40070988	40071959	Malus domestica	Rosaceae
SQTL_10	GF_RXH86098.1	GF_Chr_10	40078370	40091950	Malus domestica	Rosaceae
SQTL_10	GF_RXH83034.1	GF_Chr_11	33477194	33477754	Malus domestica	Rosaceae
SQTL_10	GF_RXH83044.1	GF_Chr_11	33639805	33641714	Malus domestica	Rosaceae
SQTL_10	GG_XP_008371362.1	GG_Chr_05	44520929	44523330	Malus domestica	Rosaceae
SQTL_10	GG_XP_028959040.1	GG_Chr_05	44671572	44673937	Malus domestica	Rosaceae
SQTL_10	GG_XP_008371338.1	GG_Chr_05	44757581	44760729	Malus domestica	Rosaceae
SQTL_10	GG_XP_008371315.1	GG_Chr_05	45094047	45097268	Malus domestica	Rosaceae
SQTL_10	GG_XP_008371313.2	GG_Chr_05	45100245	45102186	Malus domestica	Rosaceae
SQTL_10	GG_XP_028959048.1	GG_Chr_05	45108523	45114162	Malus domestica	Rosaceae	YES	CW_Other_proteins	EXT
SQTL_10	GG_XP_008371372.1	GG_Chr_05	46115437	46118357	Malus domestica	Rosaceae
SQTL_10	GG_XP_028963777.1	GG_Chr_09	6598800	6602579	Malus domestica	Rosaceae
SQTL_10	GG_XP_028964557.1	GG_Chr_09	6630542	6634361	Malus domestica	Rosaceae
SQTL_10	GG_XP_028964558.1	GG_Chr_09	6658469	6682788	Malus domestica	Rosaceae
SQTL_10	GG_XP_008372085.1	GG_Chr_09	6695940	6698830	Malus domestica	Rosaceae
SQTL_10	GG_XP_028963779.1	GG_Chr_09	6710457	6716583	Malus domestica	Rosaceae	YES	CW_Other_proteins	EXT
SQTL_10	GG_XP_008356126.1	GG_Chr_09	6717717	6721262	Malus domestica	Rosaceae
SQTL_10	GG_XP_008346140.1	GG_Chr_09	6809509	6811711	Malus domestica	Rosaceae
SQTL_10	GG_XP_008379574.2	GG_Chr_09	7026606	7030059	Malus domestica	Rosaceae
SQTL_10	GG_XP_008348123.1	GG_Chr_09	7080533	7083322	Malus domestica	Rosaceae
SQTL_10	GG_XP_028963785.1	GG_Chr_09	7099951	7101540	Malus domestica	Rosaceae
SQTL_10	GG_XP_008357821.2	GG_Chr_09	7126117	7130387	Malus domestica	Rosaceae
SQTL_10	GG_XP_008348124.2	GG_Chr_09	7160449	7162860	Malus domestica	Rosaceae
SQTL_10	GG_NP_001280912.1	GG_Chr_09	7192462	7194223	Malus domestica	Rosaceae
SQTL_10	GG_NP_001315710.1	GG_Chr_09	7252589	7253761	Malus domestica	Rosaceae
SQTL_10	GG_XP_028964348.1	GG_Chr_09	31620280	31622831	Malus domestica	Rosaceae
SQTL_10	GG_XP_008337487.2	GG_Chr_09	31623853	31629468	Malus domestica	Rosaceae
SQTL_10	GG_XP_008367884.2	GG_Chr_09	31672012	31673392	Malus domestica	Rosaceae
SQTL_10	GG_XP_008367886.2	GG_Chr_09	31679925	31685958	Malus domestica	Rosaceae
SQTL_10	GG_XP_008337476.2	GG_Chr_09	31776016	31782722	Malus domestica	Rosaceae	YES	Callose_synthesis	CALS
SQTL_10	GG_XP_008337475.2	GG_Chr_09	31793238	31796402	Malus domestica	Rosaceae
SQTL_10	GG_XP_008365745.2	GG_Chr_09	31873381	31875404	Malus domestica	Rosaceae
SQTL_10	GG_XP_008378126.2	GG_Chr_09	32086763	32089478	Malus domestica	Rosaceae	YES	CW_Other_proteins	EXPA/EXPB/EXPLA/EXPLB
SQTL_10	GG_XP_008381260.2	GG_Chr_09	32322841	32325164	Malus domestica	Rosaceae
SQTL_10	GG_XP_028964369.1	GG_Chr_09	32327816	32331255	Malus domestica	Rosaceae
SQTL_10	GG_XP_008381261.2	GG_Chr_09	32373590	32376264	Malus domestica	Rosaceae
SQTL_10	GG_XP_008358682.1	GG_Chr_10	38266055	38268658	Malus domestica	Rosaceae
SQTL_10	GG_XP_008383742.2	GG_Chr_10	38345377	38351247	Malus domestica	Rosaceae	YES	Callose_synthesis	CALS
SQTL_10	GG_XP_008383776.1	GG_Chr_10	38526534	38528855	Malus domestica	Rosaceae
SQTL_10	GG_XP_028966223.1	GG_Chr_10	38568367	38571323	Malus domestica	Rosaceae
SQTL_10	GG_XP_017190817.2	GG_Chr_10	38857076	38863087	Malus domestica	Rosaceae	YES	CW_Other_proteins	EXT
SQTL_10	GG_XP_017179802.2	GG_Chr_17	6650464	6654323	Malus domestica	Rosaceae
SQTL_10	GG_XP_008341905.2	GG_Chr_17	6692032	6695811	Malus domestica	Rosaceae
SQTL_10	GG_XP_028952565.1	GG_Chr_17	6697784	6698179	Malus domestica	Rosaceae
SQTL_10	GG_XP_028953638.1	GG_Chr_17	6850771	6854668	Malus domestica	Rosaceae
SQTL_10	GG_XP_008341910.2	GG_Chr_17	6867729	6870931	Malus domestica	Rosaceae
SQTL_10	GG_XP_017179630.2	GG_Chr_17	6886425	6893084	Malus domestica	Rosaceae	YES	CW_Other_proteins	EXT
SQTL_10	GG_XP_028953806.1	GG_Chr_17	6894807	6898378	Malus domestica	Rosaceae
SQTL_10	GG_XP_008342087.2	GG_Chr_17	6994682	6996994	Malus domestica	Rosaceae
SQTL_10	GG_XP_008341924.1	GG_Chr_17	7082565	7085685	Malus domestica	Rosaceae
SQTL_10	GG_XP_008341932.1	GG_Chr_17	7109228	7112127	Malus domestica	Rosaceae
SQTL_10	GG_NP_001315742.1	GG_Chr_17	7137825	7139434	Malus domestica	Rosaceae
SQTL_10	GG_XP_008341936.1	GG_Chr_17	7157508	7161335	Malus domestica	Rosaceae
SQTL_10	GG_XP_028953708.1	GG_Chr_17	7178541	7180975	Malus domestica	Rosaceae
SQTL_10	GG_XP_008342092.2	GG_Chr_17	7220067	7221550	Malus domestica	Rosaceae
SQTL_10	GG_XP_008341938.1	GG_Chr_17	7234924	7236464	Malus domestica	Rosaceae
SQTL_10	GG_XP_008362247.1	GG_Chr_17	7322562	7324038	Malus domestica	Rosaceae
SQTL_10	GG_XP_028953181.1	GG_Chr_17	28851172	28854710	Malus domestica	Rosaceae
SQTL_10	GG_XP_008362452.2	GG_Chr_17	28887216	28888243	Malus domestica	Rosaceae
SQTL_10	GG_NP_001280862.1	GG_Chr_17	28896056	28900557	Malus domestica	Rosaceae	YES	Hemicellulose_metabolism	MAN
SQTL_10	GG_XP_028953083.1	GG_Chr_17	28933758	28948691	Malus domestica	Rosaceae	YES	Callose_synthesis	CALS
SQTL_10	GG_XP_008342910.2	GG_Chr_17	28958225	28961353	Malus domestica	Rosaceae
SQTL_10	GG_XP_028953298.1	GG_Chr_17	29033952	29036092	Malus domestica	Rosaceae
SQTL_10	GG_XP_008342922.2	GG_Chr_17	29155371	29157936	Malus domestica	Rosaceae	YES	CW_Other_proteins	EXPA/EXPB/EXPLA/EXPLB
SQTL_10	GG_XP_008342926.2	GG_Chr_17	29225572	29227292	Malus domestica	Rosaceae
SQTL_10	GG_XP_008342925.2	GG_Chr_17	29235576	29238386	Malus domestica	Rosaceae
SQTL_10	GG_XP_008342928.2	GG_Chr_17	29264752	29267386	Malus domestica	Rosaceae
SQTL_10	GH_XP_021598364.1	GH_LG_17	17371933	17378420	Manihot esculenta	Euphorbiaceae	YES	CW_Other_proteins	EXT
SQTL_10	GH_XP_021598410.1	GH_LG_17	17385557	17386743	Manihot esculenta	Euphorbiaceae
SQTL_10	GH_XP_021598411.1	GH_LG_17	17387038	17389730	Manihot esculenta	Euphorbiaceae
SQTL_10	GH_XP_021599980.1	GH_LG_17	17748353	17752849	Manihot esculenta	Euphorbiaceae
SQTL_10	GH_XP_021599740.1	GH_LG_17	18184765	18188408	Manihot esculenta	Euphorbiaceae
SQTL_10	GH_XP_021599296.1	GH_LG_17	18251332	18258458	Manihot esculenta	Euphorbiaceae	YES	Callose_synthesis	CALS
SQTL_10	GH_XP_021599798.1	GH_LG_17	18313084	18315693	Manihot esculenta	Euphorbiaceae
SQTL_10	GS_RHN71816.1	GS_Chr_02	2790327	2790948	Medicago truncatula	Fabaceae
SQTL_10	GS_RHN71820.1	GS_Chr_02	2808878	2810646	Medicago truncatula	Fabaceae
SQTL_10	GS_RHN71822.1	GS_Chr_02	2822713	2824430	Medicago truncatula	Fabaceae
SQTL_10	GS_RHN71830.1	GS_Chr_02	2886719	2888236	Medicago truncatula	Fabaceae
SQTL_10	GS_RHN71871.1	GS_Chr_02	3236626	3243078	Medicago truncatula	Fabaceae	YES	CW_Other_proteins	EXT
SQTL_10	GS_RHN71873.1	GS_Chr_02	3279972	3281617	Medicago truncatula	Fabaceae
SQTL_10	GS_RHN71875.1	GS_Chr_02	3289183	3292623	Medicago truncatula	Fabaceae
SQTL_10	GS_RHN71913.1	GS_Chr_02	3528754	3532954	Medicago truncatula	Fabaceae
SQTL_10	GS_RHN71918.1	GS_Chr_02	3566227	3569211	Medicago truncatula	Fabaceae
SQTL_10	GS_RHN71931.1	GS_Chr_02	3668160	3670487	Medicago truncatula	Fabaceae
SQTL_10	GS_RHN71933.1	GS_Chr_02	3688050	3695185	Medicago truncatula	Fabaceae	YES	Callose_synthesis	CALS
SQTL_10	GS_RHN71939.1	GS_Chr_02	3747151	3749789	Medicago truncatula	Fabaceae
SQTL_10	GS_RHN75099.1	GS_Chr_02	39364205	39370582	Medicago truncatula	Fabaceae
SQTL_10	GS_RHN75200.1	GS_Chr_02	40125099	40128917	Medicago truncatula	Fabaceae
SQTL_10	GS_RHN75623.1	GS_Chr_02	43828499	43830904	Medicago truncatula	Fabaceae
SQTL_10	GS_RHN75627.1	GS_Chr_02	43863257	43864285	Medicago truncatula	Fabaceae
SQTL_10	GS_RHN75628.1	GS_Chr_02	43883580	43884322	Medicago truncatula	Fabaceae
SQTL_10	GS_RHN75631.1	GS_Chr_02	43902442	43904510	Medicago truncatula	Fabaceae
SQTL_10	GS_RHN75632.1	GS_Chr_02	43926548	43929093	Medicago truncatula	Fabaceae
SQTL_10	GS_RHN75634.1	GS_Chr_02	43947398	43951914	Medicago truncatula	Fabaceae
SQTL_10	GS_RHN75637.1	GS_Chr_02	43975254	43977140	Medicago truncatula	Fabaceae
SQTL_10	GS_RHN75648.1	GS_Chr_02	44077690	44081109	Medicago truncatula	Fabaceae
SQTL_10	GS_RHN75661.1	GS_Chr_02	44143360	44144777	Medicago truncatula	Fabaceae
SQTL_10	GS_RHN75667.1	GS_Chr_02	44178012	44182461	Medicago truncatula	Fabaceae
SQTL_10	GS_RHN75675.1	GS_Chr_02	44226429	44229571	Medicago truncatula	Fabaceae
SQTL_10	GS_RHN75685.1	GS_Chr_02	44286006	44287540	Medicago truncatula	Fabaceae
SQTL_10	GS_RHN75687.1	GS_Chr_02	44292516	44300571	Medicago truncatula	Fabaceae
SQTL_10	GS_RHN75691.1	GS_Chr_02	44344367	44345810	Medicago truncatula	Fabaceae
SQTL_10	GS_RHN75697.1	GS_Chr_02	44377051	44377659	Medicago truncatula	Fabaceae
SQTL_10	GS_RHN75698.1	GS_Chr_02	44377957	44381806	Medicago truncatula	Fabaceae
SQTL_10	GS_RHN75700.1	GS_Chr_02	44406817	44411812	Medicago truncatula	Fabaceae
SQTL_10	GS_RHN75703.1	GS_Chr_02	44423549	44424211	Medicago truncatula	Fabaceae
SQTL_10	GS_RHN75705.1	GS_Chr_02	44445650	44447851	Medicago truncatula	Fabaceae
SQTL_10	GS_RHN75706.1	GS_Chr_02	44453041	44455390	Medicago truncatula	Fabaceae
SQTL_10	GS_RHN75712.1	GS_Chr_02	44472150	44475174	Medicago truncatula	Fabaceae	YES	CW_Other_proteins	EXPA/EXPB/EXPLA/EXPLB
SQTL_10	GS_RHN75717.1	GS_Chr_02	44502719	44505589	Medicago truncatula	Fabaceae
SQTL_10	GS_RHN75725.1	GS_Chr_02	44581136	44584520	Medicago truncatula	Fabaceae
SQTL_10	GS_RHN75731.1	GS_Chr_02	44599281	44604542	Medicago truncatula	Fabaceae	YES	Callose_synthesis	CALS
SQTL_10	GS_RHN75734.1	GS_Chr_02	44633911	44639013	Medicago truncatula	Fabaceae
SQTL_10	GS_RHN75736.1	GS_Chr_02	44653152	44658059	Medicago truncatula	Fabaceae
SQTL_10	GS_RHN75737.1	GS_Chr_02	44659129	44661228	Medicago truncatula	Fabaceae
SQTL_10	GS_RHN60063.1	GS_Chr_04	17929257	17935191	Medicago truncatula	Fabaceae
SQTL_10	GS_RHN60077.1	GS_Chr_04	18712006	18715066	Medicago truncatula	Fabaceae
SQTL_10	GS_RHN60095.1	GS_Chr_04	20181992	20187004	Medicago truncatula	Fabaceae	YES	CW_Other_proteins	EXPA/EXPB/EXPLA/EXPLB
SQTL_10	GS_RHN60108.1	GS_Chr_04	20354851	20357414	Medicago truncatula	Fabaceae
SQTL_10	GS_RHN60121.1	GS_Chr_04	21038651	21040078	Medicago truncatula	Fabaceae
SQTL_10	GS_RHN60132.1	GS_Chr_04	21496907	21502374	Medicago truncatula	Fabaceae
SQTL_10	GS_RHN60136.1	GS_Chr_04	21624635	21629823	Medicago truncatula	Fabaceae
SQTL_10	GS_RHN60137.1	GS_Chr_04	21632742	21633214	Medicago truncatula	Fabaceae
SQTL_10	GS_RHN60139.1	GS_Chr_04	21648825	21649439	Medicago truncatula	Fabaceae
SQTL_10	GS_RHN60156.1	GS_Chr_04	22029618	22030324	Medicago truncatula	Fabaceae
SQTL_10	GS_RHN60158.1	GS_Chr_04	22128426	22129670	Medicago truncatula	Fabaceae
SQTL_10	GS_RHN60159.1	GS_Chr_04	22143463	22151768	Medicago truncatula	Fabaceae	YES	CW_Other_proteins	EXT
SQTL_10	GS_RHN60160.1	GS_Chr_04	22154059	22162747	Medicago truncatula	Fabaceae
SQTL_10	GS_RHN60174.1	GS_Chr_04	22360353	22365538	Medicago truncatula	Fabaceae
SQTL_10	GS_RHN60185.1	GS_Chr_04	22761473	22763399	Medicago truncatula	Fabaceae
SQTL_10	GS_RHN60191.1	GS_Chr_04	22958060	22960196	Medicago truncatula	Fabaceae
SQTL_10	GS_RHN60193.1	GS_Chr_04	23089069	23090407	Medicago truncatula	Fabaceae
SQTL_10	GS_RHN60196.1	GS_Chr_04	23337278	23338642	Medicago truncatula	Fabaceae
SQTL_10	GS_RHN61759.1	GS_Chr_04	38091632	38100294	Medicago truncatula	Fabaceae	YES	Callose_synthesis	CALS
SQTL_10	GS_RHN61760.1	GS_Chr_04	38100949	38105370	Medicago truncatula	Fabaceae	YES	Hemicellulose_metabolism	MAN
SQTL_10	GS_RHN61761.1	GS_Chr_04	38109751	38110785	Medicago truncatula	Fabaceae
SQTL_10	GS_RHN61762.1	GS_Chr_04	38129886	38135577	Medicago truncatula	Fabaceae
SQTL_10	GS_RHN62433.1	GS_Chr_04	43409980	43411227	Medicago truncatula	Fabaceae
SQTL_10	GS_RHN62452.1	GS_Chr_04	43532791	43536192	Medicago truncatula	Fabaceae
SQTL_10	GS_RHN62483.1	GS_Chr_04	43775453	43779291	Medicago truncatula	Fabaceae
SQTL_10	GS_RHN62484.1	GS_Chr_04	43782620	43783381	Medicago truncatula	Fabaceae
SQTL_10	GT_XP_013462449.1	GT_Chr_02	2782250	2782855	Medicago truncatula	Fabaceae
SQTL_10	GT_XP_013462454.1	GT_Chr_02	2800861	2803180	Medicago truncatula	Fabaceae
SQTL_10	GT_XP_013462457.1	GT_Chr_02	2814756	2815121	Medicago truncatula	Fabaceae
SQTL_10	GT_XP_013462469.1	GT_Chr_02	2891380	2892991	Medicago truncatula	Fabaceae
SQTL_10	GT_XP_003593486.1	GT_Chr_02	3230480	3236861	Medicago truncatula	Fabaceae	YES	CW_Other_proteins	EXT
SQTL_10	GT_XP_003593490.1	GT_Chr_02	3273735	3275375	Medicago truncatula	Fabaceae
SQTL_10	GT_XP_003593493.1	GT_Chr_02	3283002	3286347	Medicago truncatula	Fabaceae
SQTL_10	GT_XP_003593538.1	GT_Chr_02	3522489	3526744	Medicago truncatula	Fabaceae
SQTL_10	GT_XP_003593550.1	GT_Chr_02	3560050	3562968	Medicago truncatula	Fabaceae
SQTL_10	GT_XP_013462509.1	GT_Chr_02	3662157	3664296	Medicago truncatula	Fabaceae
SQTL_10	GT_XP_013462513.1	GT_Chr_02	3681953	3688720	Medicago truncatula	Fabaceae	YES	Callose_synthesis	CALS
SQTL_10	GT_XP_003593578.1	GT_Chr_02	3741002	3743577	Medicago truncatula	Fabaceae
SQTL_10	GT_XP_003596750.1	GT_Chr_02	33266613	33272849	Medicago truncatula	Fabaceae
SQTL_10	GT_XP_003596495.1	GT_Chr_02	34018249	34022034	Medicago truncatula	Fabaceae
SQTL_10	GT_XP_003596498.1	GT_Chr_02	34042498	34045159	Medicago truncatula	Fabaceae
SQTL_10	GT_XP_003597068.1	GT_Chr_02	37733593	37734937	Medicago truncatula	Fabaceae
SQTL_10	GT_XP_003597075.1	GT_Chr_02	37768309	37769290	Medicago truncatula	Fabaceae
SQTL_10	GT_XP_003597078.2	GT_Chr_02	37788683	37793627	Medicago truncatula	Fabaceae
SQTL_10	GT_XP_003597084.1	GT_Chr_02	37831665	37834166	Medicago truncatula	Fabaceae
SQTL_10	GT_XP_003597087.1	GT_Chr_02	37853343	37856290	Medicago truncatula	Fabaceae
SQTL_10	GT_XP_003597096.2	GT_Chr_02	37880385	37882262	Medicago truncatula	Fabaceae
SQTL_10	GT_XP_013465003.1	GT_Chr_02	37974978	37978293	Medicago truncatula	Fabaceae
SQTL_10	GT_XP_013465013.1	GT_Chr_02	38021762	38022289	Medicago truncatula	Fabaceae
SQTL_10	GT_XP_013465026.1	GT_Chr_02	38075290	38079012	Medicago truncatula	Fabaceae
SQTL_10	GT_XP_013465033.1	GT_Chr_02	38123748	38126473	Medicago truncatula	Fabaceae
SQTL_10	GT_XP_013465045.1	GT_Chr_02	38187550	38192932	Medicago truncatula	Fabaceae
SQTL_10	GT_XP_013465046.1	GT_Chr_02	38194091	38202022	Medicago truncatula	Fabaceae
SQTL_10	GT_XP_013465054.1	GT_Chr_02	38234986	38236210	Medicago truncatula	Fabaceae
SQTL_10	GT_XP_013465062.1	GT_Chr_02	38267982	38268362	Medicago truncatula	Fabaceae
SQTL_10	GT_XP_013465063.1	GT_Chr_02	38268711	38272451	Medicago truncatula	Fabaceae
SQTL_10	GT_XP_013465065.1	GT_Chr_02	38298031	38302273	Medicago truncatula	Fabaceae
SQTL_10	GT_XP_013465068.1	GT_Chr_02	38314255	38314917	Medicago truncatula	Fabaceae
SQTL_10	GT_XP_013465072.1	GT_Chr_02	38336368	38338520	Medicago truncatula	Fabaceae
SQTL_10	GT_XP_013465073.1	GT_Chr_02	38343844	38346083	Medicago truncatula	Fabaceae
SQTL_10	GT_XP_013465078.1	GT_Chr_02	38363047	38365828	Medicago truncatula	Fabaceae	YES	CW_Other_proteins	EXPA/EXPB/EXPLA/EXPLB
SQTL_10	GT_XP_013465083.1	GT_Chr_02	38393419	38396296	Medicago truncatula	Fabaceae
SQTL_10	GT_XP_013465096.1	GT_Chr_02	38464803	38468087	Medicago truncatula	Fabaceae
SQTL_10	GT_XP_013465100.1	GT_Chr_02	38482949	38488210	Medicago truncatula	Fabaceae	YES	Callose_synthesis	CALS
SQTL_10	GT_XP_013465104.1	GT_Chr_02	38517673	38522672	Medicago truncatula	Fabaceae
SQTL_10	GT_XP_013465105.1	GT_Chr_02	38536819	38541654	Medicago truncatula	Fabaceae
SQTL_10	GT_XP_013465106.1	GT_Chr_02	38542754	38548552	Medicago truncatula	Fabaceae
SQTL_10	IA_04G038400	IA_Chr_04	3063024	3069827	Populus deltoides	Salicaceae	YES	CW_Other_proteins	EXT
SQTL_10	IA_04G038500	IA_Chr_04	3081703	3082658	Populus deltoides	Salicaceae
SQTL_10	IA_04G038600	IA_Chr_04	3085531	3089760	Populus deltoides	Salicaceae
SQTL_10	IA_04G040400	IA_Chr_04	3282383	3285219	Populus deltoides	Salicaceae
SQTL_10	IA_04G041300	IA_Chr_04	3350427	3353403	Populus deltoides	Salicaceae
SQTL_10	IA_04G044500	IA_Chr_04	3660046	3663069	Populus deltoides	Salicaceae
SQTL_10	IA_04G046100	IA_Chr_04	3772894	3775854	Populus deltoides	Salicaceae
SQTL_10	IA_11G115900	IA_Chr_11	14207595	14217216	Populus deltoides	Salicaceae
SQTL_10	IA_11G117300	IA_Chr_11	14356738	14359041	Populus deltoides	Salicaceae
SQTL_10	IA_11G122500	IA_Chr_11	14933688	14935414	Populus deltoides	Salicaceae
SQTL_10	IA_11G123000	IA_Chr_11	14999501	15001333	Populus deltoides	Salicaceae
SQTL_10	IA_11G123300	IA_Chr_11	15022294	15025443	Populus deltoides	Salicaceae
SQTL_10	IA_11G036200	IA_Chr_11	3214684	3216292	Populus deltoides	Salicaceae
SQTL_10	IA_11G036500	IA_Chr_11	3234526	3237835	Populus deltoides	Salicaceae
SQTL_10	IA_11G040400	IA_Chr_11	3563093	3570410	Populus deltoides	Salicaceae
SQTL_10	IA_11G040500	IA_Chr_11	3581457	3583085	Populus deltoides	Salicaceae
SQTL_10	IA_11G040700	IA_Chr_11	3587746	3591981	Populus deltoides	Salicaceae
SQTL_10	IA_11G044600	IA_Chr_11	4012433	4015357	Populus deltoides	Salicaceae
SQTL_10	IA_11G047600	IA_Chr_11	4232085	4234905	Populus deltoides	Salicaceae
SQTL_10	IA_11G048400	IA_Chr_11	4276147	4283460	Populus deltoides	Salicaceae	YES	Callose_synthesis	CALS
SQTL_10	IA_11G049300	IA_Chr_11	4349248	4351802	Populus deltoides	Salicaceae
SQTL_10	IM_XP_008224986.1	IM_LG_03	1762291	1768346	Prunus mume	Rosaceae
SQTL_10	IM_XP_008224987.1	IM_LG_03	1771277	1773070	Prunus mume	Rosaceae
SQTL_10	IM_XP_008224988.1	IM_LG_03	1774371	1778064	Prunus mume	Rosaceae
SQTL_10	IM_XP_008225034.1	IM_LG_03	1941027	1944285	Prunus mume	Rosaceae
SQTL_10	IM_XP_008225046.1	IM_LG_03	2048947	2051431	Prunus mume	Rosaceae
SQTL_10	IM_XP_008225083.1	IM_LG_03	2176014	2178834	Prunus mume	Rosaceae
SQTL_10	IM_XP_008225095.1	IM_LG_03	2222281	2228216	Prunus mume	Rosaceae	YES	Callose_synthesis	CALS
SQTL_10	IM_XP_008225104.1	IM_LG_03	2276685	2279146	Prunus mume	Rosaceae
SQTL_10	IM_XP_008226628.1	IM_LG_03	11870468	11871441	Prunus mume	Rosaceae
SQTL_10	IM_XP_008226645.1	IM_LG_03	11969677	11972982	Prunus mume	Rosaceae
SQTL_10	IO_XP_007198877.1	IO_LG_03	13659688	13662384	Prunus persica	Rosaceae
SQTL_10	IO_XP_007198826.1	IO_LG_03	13663138	13669224	Prunus persica	Rosaceae
SQTL_10	IO_XP_007198936.1	IO_LG_03	13726286	13727300	Prunus persica	Rosaceae
SQTL_10	IO_XP_007198827.1	IO_LG_03	13731373	13736758	Prunus persica	Rosaceae	YES	Hemicellulose_metabolism	MAN
SQTL_10	IO_XP_007198838.1	IO_LG_03	14458378	14460894	Prunus persica	Rosaceae
SQTL_10	IO_XP_007198900.1	IO_LG_03	14541535	14545037	Prunus persica	Rosaceae
SQTL_10	IO_XP_007198905.2	IO_LG_03	14596209	14603447	Prunus persica	Rosaceae	YES	Callose_synthesis	CALS
SQTL_10	IO_XP_007215818.1	IO_LG_03	17378294	17380720	Prunus persica	Rosaceae	YES	CW_Other_proteins	EXPA/EXPB/EXPLA/EXPLB
SQTL_10	IO_XP_020415969.1	IO_LG_03	17498324	17502293	Prunus persica	Rosaceae
SQTL_10	IO_XP_007215837.1	IO_LG_03	17531724	17535122	Prunus persica	Rosaceae
SQTL_10	IO_XP_007216848.1	IO_LG_03	17560883	17563728	Prunus persica	Rosaceae
SQTL_10	IO_XP_020416642.1	IO_LG_03	22632832	22634158	Prunus persica	Rosaceae
SQTL_10	IO_XP_007217179.2	IO_LG_03	22688240	22689768	Prunus persica	Rosaceae
SQTL_10	IO_XP_007216710.1	IO_LG_03	22696080	22697290	Prunus persica	Rosaceae
SQTL_10	IO_XP_020414528.1	IO_LG_03	22711063	22713278	Prunus persica	Rosaceae
SQTL_10	IO_XP_007216101.1	IO_LG_03	22725691	22729067	Prunus persica	Rosaceae
SQTL_10	IO_XP_020415932.1	IO_LG_03	22736805	22738458	Prunus persica	Rosaceae
SQTL_10	IO_XP_007215765.1	IO_LG_03	22749735	22753059	Prunus persica	Rosaceae
SQTL_10	IO_XP_007215809.1	IO_LG_03	22792034	22795074	Prunus persica	Rosaceae
SQTL_10	IO_XP_020414681.1	IO_LG_03	22895290	22897997	Prunus persica	Rosaceae
SQTL_10	IO_XP_020415384.1	IO_LG_03	22944374	22948180	Prunus persica	Rosaceae
SQTL_10	IO_XP_020415820.1	IO_LG_03	22948853	22956047	Prunus persica	Rosaceae	YES	CW_Other_proteins	EXT
SQTL_10	IO_XP_007216292.1	IO_LG_03	22962367	22964681	Prunus persica	Rosaceae
SQTL_10	IO_XP_020416584.1	IO_LG_03	22965488	22968053	Prunus persica	Rosaceae
SQTL_10	IO_XP_020416583.1	IO_LG_03	22968196	22971705	Prunus persica	Rosaceae
SQTL_10	IO_XP_007216421.1	IO_LG_03	23034356	23035321	Prunus persica	Rosaceae
SQTL_10	IO_XP_020416562.1	IO_LG_03	23036236	23041955	Prunus persica	Rosaceae
SQTL_10	IO_XP_007217110.2	IO_LG_03	23056122	23060942	Prunus persica	Rosaceae
SQTL_10	IO_XP_020416742.1	IO_LG_04	1563015	1564584	Prunus persica	Rosaceae
SQTL_10	IO_XP_020417037.1	IO_LG_04	1601117	1603231	Prunus persica	Rosaceae
SQTL_10	IO_XP_007211464.1	IO_LG_04	1665650	1667414	Prunus persica	Rosaceae
SQTL_10	IO_XP_020418273.1	IO_LG_04	1680033	1683291	Prunus persica	Rosaceae
SQTL_10	IO_XP_007213353.2	IO_LG_04	1874902	1881121	Prunus persica	Rosaceae	YES	CW_Other_proteins	EXT
SQTL_10	IO_XP_007214287.1	IO_LG_04	1884391	1886144	Prunus persica	Rosaceae
SQTL_10	IO_XP_007214358.2	IO_LG_04	1887337	1890937	Prunus persica	Rosaceae
SQTL_10	IO_XP_007211557.1	IO_LG_04	2014872	2019064	Prunus persica	Rosaceae
SQTL_10	IO_XP_007211532.1	IO_LG_04	2089853	2092336	Prunus persica	Rosaceae
SQTL_10	IO_XP_020417509.1	IO_LG_04	2194895	2198069	Prunus persica	Rosaceae
SQTL_10	IO_XP_007214346.1	IO_LG_04	2242561	2248688	Prunus persica	Rosaceae	YES	Callose_synthesis	CALS
SQTL_10	IO_XP_007211372.2	IO_LG_04	2298800	2301492	Prunus persica	Rosaceae
SQTL_10	IO_XP_007212720.1	IO_LG_04	10736842	10737903	Prunus persica	Rosaceae
SQTL_10	IO_XP_007214536.1	IO_LG_04	10738463	10747337	Prunus persica	Rosaceae
SQTL_10	IO_XP_020418511.1	IO_LG_04	10857126	10860505	Prunus persica	Rosaceae
SQTL_10	IO_XP_007211877.1	IO_LG_04	11515302	11517861	Prunus persica	Rosaceae
SQTL_10	IO_XP_007212865.1	IO_LG_04	11547292	11549104	Prunus persica	Rosaceae
SQTL_10	IU_XP_024454424.1	IU_Chr_04	2775009	2781852	Populus trichocarpa	Salicaceae	YES	CW_Other_proteins	EXT
SQTL_10	IU_XP_002305008.2	IU_Chr_04	2791310	2792887	Populus trichocarpa	Salicaceae
SQTL_10	IU_XP_024454710.1	IU_Chr_04	2795401	2799629	Populus trichocarpa	Salicaceae
SQTL_10	IU_XP_002305016.2	IU_Chr_04	2973706	2976562	Populus trichocarpa	Salicaceae
SQTL_10	IU_XP_006384021.1	IU_Chr_04	3043564	3046528	Populus trichocarpa	Salicaceae
SQTL_10	IU_XP_002305139.1	IU_Chr_04	3242055	3244564	Populus trichocarpa	Salicaceae
SQTL_10	IU_XP_024455694.1	IU_Chr_04	3347809	3350790	Populus trichocarpa	Salicaceae
SQTL_10	IU_XP_024467212.1	IU_Chr_11	3867065	3874330	Populus trichocarpa	Salicaceae
SQTL_10	IU_XP_024437152.1	IU_Chr_11	3886033	3886980	Populus trichocarpa	Salicaceae
SQTL_10	IU_XP_024467630.1	IU_Chr_11	3892213	3896457	Populus trichocarpa	Salicaceae
SQTL_10	IU_XP_006377326.2	IU_Chr_11	4235083	4238092	Populus trichocarpa	Salicaceae
SQTL_10	IU_XP_006377349.2	IU_Chr_11	4440419	4443308	Populus trichocarpa	Salicaceae
SQTL_10	IU_XP_024467400.1	IU_Chr_11	4484305	4491704	Populus trichocarpa	Salicaceae	YES	Callose_synthesis	CALS
SQTL_10	IU_XP_024437307.1	IU_Chr_11	4562164	4573426	Populus trichocarpa	Salicaceae
SQTL_10	IU_XP_002316902.3	IU_Chr_11	14606549	14608994	Populus trichocarpa	Salicaceae
SQTL_10	IZ_XP_007159275.1	IZ_Chr_02	38880608	38888228	Phaseolus vulgaris	Fabaceae	YES	CW_Other_proteins	EXT
SQTL_10	IZ_XP_007159276.1	IZ_Chr_02	38896659	38898144	Phaseolus vulgaris	Fabaceae
SQTL_10	IZ_XP_007159278.1	IZ_Chr_02	38913628	38917596	Phaseolus vulgaris	Fabaceae
SQTL_10	IZ_XP_007159308.1	IZ_Chr_02	39204434	39207288	Phaseolus vulgaris	Fabaceae
SQTL_10	IZ_XP_007159325.1	IZ_Chr_02	39343359	39345694	Phaseolus vulgaris	Fabaceae
SQTL_10	IZ_XP_007149459.1	IZ_Chr_05	12136229	12143812	Phaseolus vulgaris	Fabaceae
SQTL_10	IZ_XP_007149644.1	IZ_Chr_05	23227396	23230539	Phaseolus vulgaris	Fabaceae
SQTL_10	IZ_XP_007149649.1	IZ_Chr_05	23463935	23465795	Phaseolus vulgaris	Fabaceae
SQTL_10	IZ_XP_007149844.1	IZ_Chr_05	30911983	30914466	Phaseolus vulgaris	Fabaceae
SQTL_10	IZ_XP_007149846.1	IZ_Chr_05	30925198	30931078	Phaseolus vulgaris	Fabaceae
SQTL_10	IZ_XP_007149848.1	IZ_Chr_05	30942326	30947688	Phaseolus vulgaris	Fabaceae	YES	Callose_synthesis	CALS
SQTL_10	IZ_XP_007149849.1	IZ_Chr_05	30949185	30952802	Phaseolus vulgaris	Fabaceae
SQTL_10	IZ_XP_007149855.1	IZ_Chr_05	31078090	31080739	Phaseolus vulgaris	Fabaceae
SQTL_10	IZ_XP_007149859.1	IZ_Chr_05	31132379	31135657	Phaseolus vulgaris	Fabaceae	YES	CW_Other_proteins	EXPA/EXPB/EXPLA/EXPLB
SQTL_10	IZ_XP_007149862.1	IZ_Chr_05	31142070	31143525	Phaseolus vulgaris	Fabaceae
SQTL_10	IZ_XP_007149864.1	IZ_Chr_05	31165180	31167685	Phaseolus vulgaris	Fabaceae
SQTL_10	IZ_XP_007149866.1	IZ_Chr_05	31203406	31204629	Phaseolus vulgaris	Fabaceae
SQTL_10	IZ_XP_007149868.1	IZ_Chr_05	31234261	31235004	Phaseolus vulgaris	Fabaceae
SQTL_10	IZ_XP_007149872.1	IZ_Chr_05	31266410	31270402	Phaseolus vulgaris	Fabaceae
SQTL_10	IZ_XP_007149875.1	IZ_Chr_05	31314803	31319286	Phaseolus vulgaris	Fabaceae
SQTL_10	IZ_XP_007149876.1	IZ_Chr_05	31328283	31329016	Phaseolus vulgaris	Fabaceae
SQTL_10	IZ_XP_007149879.1	IZ_Chr_05	31383804	31387774	Phaseolus vulgaris	Fabaceae
SQTL_10	IZ_XP_007149881.1	IZ_Chr_05	31413534	31414226	Phaseolus vulgaris	Fabaceae
SQTL_10	IZ_XP_007149883.1	IZ_Chr_05	31430964	31437424	Phaseolus vulgaris	Fabaceae	YES	CW_Other_proteins	EXT
SQTL_10	IZ_XP_007149884.1	IZ_Chr_05	31450067	31460557	Phaseolus vulgaris	Fabaceae
SQTL_10	IZ_XP_007149890.1	IZ_Chr_05	31623153	31625949	Phaseolus vulgaris	Fabaceae
SQTL_10	IZ_XP_007149895.1	IZ_Chr_05	31667767	31671515	Phaseolus vulgaris	Fabaceae
SQTL_10	IZ_XP_007149902.1	IZ_Chr_05	31750206	31753064	Phaseolus vulgaris	Fabaceae
SQTL_10	IZ_XP_007149908.1	IZ_Chr_05	31863833	31865148	Phaseolus vulgaris	Fabaceae
SQTL_10	IZ_XP_007149911.1	IZ_Chr_05	31905455	31909909	Phaseolus vulgaris	Fabaceae
SQTL_10	IZ_XP_007149914.1	IZ_Chr_05	31982662	31984757	Phaseolus vulgaris	Fabaceae
SQTL_10	IZ_XP_007149916.1	IZ_Chr_05	32159234	32162426	Phaseolus vulgaris	Fabaceae
SQTL_10	IZ_XP_007149919.1	IZ_Chr_05	32345211	32347217	Phaseolus vulgaris	Fabaceae
SQTL_10	IZ_XP_007149924.1	IZ_Chr_05	32442660	32444100	Phaseolus vulgaris	Fabaceae
SQTL_10	IZ_XP_007148157.1	IZ_Chr_06	29394005	29397168	Phaseolus vulgaris	Fabaceae
SQTL_10	IZ_XP_007148165.1	IZ_Chr_06	29451335	29458029	Phaseolus vulgaris	Fabaceae	YES	Callose_synthesis	CALS
SQTL_10	IZ_XP_007148169.1	IZ_Chr_06	29477128	29479236	Phaseolus vulgaris	Fabaceae
SQTL_10	IZ_XP_007148192.1	IZ_Chr_06	29611707	29615581	Phaseolus vulgaris	Fabaceae
SQTL_10	IZ_XP_007148196.1	IZ_Chr_06	29627747	29630481	Phaseolus vulgaris	Fabaceae
SQTL_10	IZ_XP_007148213.1	IZ_Chr_06	29751022	29755287	Phaseolus vulgaris	Fabaceae
SQTL_10	IZ_XP_007148214.1	IZ_Chr_06	29760493	29761980	Phaseolus vulgaris	Fabaceae
SQTL_10	IZ_XP_007148215.1	IZ_Chr_06	29772962	29779732	Phaseolus vulgaris	Fabaceae	YES	CW_Other_proteins	EXT
SQTL_10	IZ_XP_007132601.1	IZ_Chr_11	13259451	13260539	Phaseolus vulgaris	Fabaceae
SQTL_10	IZ_XP_007132607.1	IZ_Chr_11	13329377	13330951	Phaseolus vulgaris	Fabaceae
SQTL_10	IZ_XP_007132610.1	IZ_Chr_11	13856644	13861601	Phaseolus vulgaris	Fabaceae
SQTL_10	IZ_XP_007132616.1	IZ_Chr_11	14156572	14159312	Phaseolus vulgaris	Fabaceae
SQTL_10	IZ_XP_007132618.1	IZ_Chr_11	14190043	14193584	Phaseolus vulgaris	Fabaceae
SQTL_10	IZ_XP_007132622.1	IZ_Chr_11	14237917	14239220	Phaseolus vulgaris	Fabaceae
SQTL_10	IZ_XP_007132624.1	IZ_Chr_11	14289480	14293688	Phaseolus vulgaris	Fabaceae
SQTL_10	IZ_XP_007132627.1	IZ_Chr_11	14333949	14337866	Phaseolus vulgaris	Fabaceae
SQTL_10	IZ_XP_007132637.1	IZ_Chr_11	14646603	14649385	Phaseolus vulgaris	Fabaceae
SQTL_10	IZ_XP_007132644.1	IZ_Chr_11	14785551	14794319	Phaseolus vulgaris	Fabaceae
SQTL_10	IZ_XP_007132645.1	IZ_Chr_11	14804214	14815268	Phaseolus vulgaris	Fabaceae	YES	CW_Other_proteins	EXT
SQTL_10	IZ_XP_007132646.1	IZ_Chr_11	14871460	14872887	Phaseolus vulgaris	Fabaceae
SQTL_10	IZ_XP_007132647.1	IZ_Chr_11	14875081	14877940	Phaseolus vulgaris	Fabaceae
SQTL_10	IZ_XP_007132649.1	IZ_Chr_11	14963453	14967536	Phaseolus vulgaris	Fabaceae
SQTL_10	IZ_XP_007132651.1	IZ_Chr_11	15069888	15070343	Phaseolus vulgaris	Fabaceae
SQTL_10	IZ_XP_007132652.1	IZ_Chr_11	15078978	15083189	Phaseolus vulgaris	Fabaceae
SQTL_10	IZ_XP_007132653.1	IZ_Chr_11	15201183	15205393	Phaseolus vulgaris	Fabaceae
SQTL_10	IZ_XP_007132657.1	IZ_Chr_11	15339054	15339774	Phaseolus vulgaris	Fabaceae
SQTL_10	IZ_XP_007132658.1	IZ_Chr_11	15358882	15365703	Phaseolus vulgaris	Fabaceae	YES	Callose_synthesis	CALS
SQTL_10	IZ_XP_007132659.1	IZ_Chr_11	15380181	15387017	Phaseolus vulgaris	Fabaceae
SQTL_10	IZ_XP_007132664.1	IZ_Chr_11	15642200	15645563	Phaseolus vulgaris	Fabaceae
SQTL_10	IZ_XP_007132703.1	IZ_Chr_11	18631479	18634941	Phaseolus vulgaris	Fabaceae	YES	CW_Other_proteins	EXPA/EXPB/EXPLA/EXPLB
SQTL_10	IZ_XP_007132707.1	IZ_Chr_11	18717452	18719982	Phaseolus vulgaris	Fabaceae
SQTL_10	IZ_XP_007132713.1	IZ_Chr_11	19283801	19286695	Phaseolus vulgaris	Fabaceae
SQTL_10	IZ_XP_007132714.1	IZ_Chr_11	19321983	19324035	Phaseolus vulgaris	Fabaceae
SQTL_10	IZ_XP_007132717.1	IZ_Chr_11	19485180	19489889	Phaseolus vulgaris	Fabaceae
SQTL_10	IZ_XP_007132718.1	IZ_Chr_11	19508431	19509410	Phaseolus vulgaris	Fabaceae
SQTL_10	IZ_XP_007132720.1	IZ_Chr_11	19589531	19595530	Phaseolus vulgaris	Fabaceae
SQTL_10	IZ_XP_007132721.1	IZ_Chr_11	19620326	19621921	Phaseolus vulgaris	Fabaceae
SQTL_10	LB_XP_024183884.1	LB_Chr_02	40630100	40632132	Rosa chinensis	Rosaceae
SQTL_10	LB_XP_024180381.1	LB_Chr_02	40961322	40964662	Rosa chinensis	Rosaceae
SQTL_10	LB_XP_024184129.1	LB_Chr_02	40967423	40974387	Rosa chinensis	Rosaceae	YES	Callose_synthesis	CALS
SQTL_10	LB_XP_024181871.1	LB_Chr_02	41170953	41178165	Rosa chinensis	Rosaceae
SQTL_10	LB_XP_024182307.1	LB_Chr_02	41258705	41259866	Rosa chinensis	Rosaceae
SQTL_10	LB_XP_024180473.1	LB_Chr_02	41307003	41312764	Rosa chinensis	Rosaceae
SQTL_10	LB_XP_024180474.1	LB_Chr_02	41312954	41315599	Rosa chinensis	Rosaceae
SQTL_10	LB_XP_024184693.1	LB_Chr_02	77045968	77047996	Rosa chinensis	Rosaceae
SQTL_10	LB_XP_024184177.1	LB_Chr_02	77117811	77119161	Rosa chinensis	Rosaceae
SQTL_10	LB_XP_024179033.1	LB_Chr_02	77154549	77155495	Rosa chinensis	Rosaceae
SQTL_10	LB_XP_024184664.1	LB_Chr_02	77235654	77237833	Rosa chinensis	Rosaceae
SQTL_10	LB_XP_024178855.1	LB_Chr_02	77253128	77256558	Rosa chinensis	Rosaceae
SQTL_10	LB_XP_024184198.1	LB_Chr_02	77291449	77293046	Rosa chinensis	Rosaceae
SQTL_10	LB_XP_024180326.1	LB_Chr_02	77326821	77329924	Rosa chinensis	Rosaceae
SQTL_10	LB_XP_024183331.1	LB_Chr_02	77419545	77422837	Rosa chinensis	Rosaceae
SQTL_10	LB_XP_024181249.1	LB_Chr_02	77796302	77798715	Rosa chinensis	Rosaceae
SQTL_10	LB_XP_024186121.1	LB_Chr_02	77947990	77951135	Rosa chinensis	Rosaceae
SQTL_10	LB_XP_024183522.1	LB_Chr_02	77951887	77957939	Rosa chinensis	Rosaceae	YES	CW_Other_proteins	EXT
SQTL_10	LB_XP_024182013.1	LB_Chr_02	77976205	77978171	Rosa chinensis	Rosaceae
SQTL_10	LB_XP_024182649.1	LB_Chr_02	77989694	77993056	Rosa chinensis	Rosaceae
SQTL_10	LB_XP_024179051.1	LB_Chr_02	78052494	78052889	Rosa chinensis	Rosaceae
SQTL_10	LB_XP_024181685.1	LB_Chr_02	78077558	78081399	Rosa chinensis	Rosaceae
SQTL_10	LB_XP_024181892.1	LB_Chr_02	78134296	78137942	Rosa chinensis	Rosaceae
SQTL_10	LB_XP_024159853.1	LB_Chr_05	3621976	3623041	Rosa chinensis	Rosaceae
SQTL_10	LB_XP_024160087.1	LB_Chr_05	3638574	3639933	Rosa chinensis	Rosaceae
SQTL_10	LB_XP_024160615.1	LB_Chr_05	3654235	3656016	Rosa chinensis	Rosaceae
SQTL_10	LB_XP_024158871.1	LB_Chr_05	3669506	3672505	Rosa chinensis	Rosaceae
SQTL_10	LB_XP_024157875.1	LB_Chr_05	3793842	3795315	Rosa chinensis	Rosaceae
SQTL_10	LB_XP_024159432.1	LB_Chr_05	3830894	3834008	Rosa chinensis	Rosaceae
SQTL_10	LB_XP_024157326.1	LB_Chr_05	4675021	4681172	Rosa chinensis	Rosaceae	YES	CW_Other_proteins	EXT
SQTL_10	LB_XP_024159307.1	LB_Chr_05	4685244	4686591	Rosa chinensis	Rosaceae
SQTL_10	LB_XP_024159305.1	LB_Chr_05	4697968	4701066	Rosa chinensis	Rosaceae
SQTL_10	LB_XP_024158988.1	LB_Chr_05	4954509	4957127	Rosa chinensis	Rosaceae
SQTL_10	LB_XP_024159337.1	LB_Chr_05	4993556	4995760	Rosa chinensis	Rosaceae
SQTL_10	LB_XP_024156481.1	LB_Chr_05	5150336	5152585	Rosa chinensis	Rosaceae
SQTL_10	LB_XP_024159073.1	LB_Chr_05	5273853	5276015	Rosa chinensis	Rosaceae
SQTL_10	LB_XP_024157207.1	LB_Chr_05	5336658	5343066	Rosa chinensis	Rosaceae	YES	Callose_synthesis	CALS
SQTL_10	LB_XP_024157629.1	LB_Chr_05	5480684	5483901	Rosa chinensis	Rosaceae
SQTL_10	LB_XP_024200274.1	LB_Chr_05	27469810	27483818	Rosa chinensis	Rosaceae
SQTL_10	LB_XP_024156675.1	LB_Chr_05	30245880	30248183	Rosa chinensis	Rosaceae
SQTL_10	LB_XP_024157590.1	LB_Chr_05	30475838	30477031	Rosa chinensis	Rosaceae
SQTL_10	LL_XP_011096250.1	LL_LG_12	3978313	3981637	Sesamum indicum	Pedaliaceae
SQTL_10	LL_XP_011096257.1	LL_LG_12	4016316	4018794	Sesamum indicum	Pedaliaceae
SQTL_10	LL_XP_011096272.1	LL_LG_12	4138597	4141897	Sesamum indicum	Pedaliaceae
SQTL_10	LL_XP_011096444.1	LL_LG_12	4141964	4144187	Sesamum indicum	Pedaliaceae
SQTL_10	LL_XP_011096276.1	LL_LG_12	4148657	4153934	Sesamum indicum	Pedaliaceae	YES	CW_Other_proteins	EXT
SQTL_10	LL_XP_011096301.1	LL_LG_12	4227694	4229277	Sesamum indicum	Pedaliaceae
SQTL_10	LL_XP_011096305.1	LL_LG_12	4255778	4262511	Sesamum indicum	Pedaliaceae	YES	Callose_synthesis	CALS
SQTL_10	LL_XP_011096309.1	LL_LG_12	4279069	4281543	Sesamum indicum	Pedaliaceae
SQTL_10	LO_XP_004232881.1	LO_Chr_02	43505621	43508383	Solanum lycopersicum	Solanaceae
SQTL_10	LO_XP_010316750.1	LO_Chr_02	43547399	43556794	Solanum lycopersicum	Solanaceae	YES	Callose_synthesis	CALS
SQTL_10	LO_XP_004232866.1	LO_Chr_02	43617364	43619444	Solanum lycopersicum	Solanaceae
SQTL_10	LO_XP_004232846.1	LO_Chr_02	43770570	43774452	Solanum lycopersicum	Solanaceae
SQTL_10	LO_XP_004232838.1	LO_Chr_02	43822804	43825524	Solanum lycopersicum	Solanaceae
SQTL_10	LO_XP_004232830.1	LO_Chr_02	43953783	43959291	Solanum lycopersicum	Solanaceae
SQTL_10	LO_XP_004232829.1	LO_Chr_02	43970531	43971548	Solanum lycopersicum	Solanaceae
SQTL_10	LO_XP_025885178.1	LO_Chr_02	43987908	43994808	Solanum lycopersicum	Solanaceae	YES	CW_Other_proteins	EXT
SQTL_10	LO_XP_004243424.1	LO_Chr_07	61719982	61721203	Solanum lycopersicum	Solanaceae
SQTL_10	LO_XP_025887851.1	LO_Chr_07	61826085	61827296	Solanum lycopersicum	Solanaceae
SQTL_10	LO_XP_004243358.1	LO_Chr_07	62441931	62449174	Solanum lycopersicum	Solanaceae
SQTL_10	LO_XP_004243357.1	LO_Chr_07	62460478	62464539	Solanum lycopersicum	Solanaceae	YES	Hemicellulose_metabolism	MAN
SQTL_10	LO_XP_010323739.1	LO_Chr_07	62512892	62521907	Solanum lycopersicum	Solanaceae	YES	Callose_synthesis	CALS
SQTL_10	LO_XP_004243351.1	LO_Chr_07	62529003	62532880	Solanum lycopersicum	Solanaceae
SQTL_10	LO_XP_010323737.2	LO_Chr_07	62613104	62616091	Solanum lycopersicum	Solanaceae
SQTL_10	LO_XP_004243343.1	LO_Chr_07	62656597	62660266	Solanum lycopersicum	Solanaceae	YES	CW_Other_proteins	EXPA/EXPB/EXPLA/EXPLB
SQTL_10	LO_XP_004243339.1	LO_Chr_07	62700389	62702419	Solanum lycopersicum	Solanaceae
SQTL_10	LO_XP_004243335.1	LO_Chr_07	62735576	62738670	Solanum lycopersicum	Solanaceae
SQTL_10	LO_XP_025887875.1	LO_Chr_07	62780478	62785674	Solanum lycopersicum	Solanaceae
SQTL_10	LO_XP_019070291.2	LO_Chr_07	62849900	62852732	Solanum lycopersicum	Solanaceae
SQTL_10	LO_XP_004243323.1	LO_Chr_07	62924952	62930210	Solanum lycopersicum	Solanaceae
SQTL_10	LO_XP_010323715.1	LO_Chr_07	62930814	62942360	Solanum lycopersicum	Solanaceae	YES	CW_Other_proteins	EXT
SQTL_10	LO_XP_004243320.1	LO_Chr_07	62970513	62971617	Solanum lycopersicum	Solanaceae
SQTL_10	LO_XP_004243319.1	LO_Chr_07	62981736	62985595	Solanum lycopersicum	Solanaceae
SQTL_10	LO_XP_004243312.1	LO_Chr_07	63089215	63094658	Solanum lycopersicum	Solanaceae
SQTL_10	LO_XP_004243305.1	LO_Chr_07	63121977	63128795	Solanum lycopersicum	Solanaceae
SQTL_10	LO_XP_004243304.1	LO_Chr_07	63145611	63147462	Solanum lycopersicum	Solanaceae
SQTL_10	LO_XP_004243793.1	LO_Chr_07	63228483	63230772	Solanum lycopersicum	Solanaceae
SQTL_10	LO_XP_019070294.1	LO_Chr_07	63262375	63264087	Solanum lycopersicum	Solanaceae
SQTL_10	LO_XP_004244183.1	LO_Chr_07	66178758	66182289	Solanum lycopersicum	Solanaceae
SQTL_10	LU_XP_015064101.1	LU_Chr_02	46530441	46533111	Solanum pennellii	Solanaceae
SQTL_10	LU_XP_015066156.1	LU_Chr_02	46574457	46583889	Solanum pennellii	Solanaceae	YES	Callose_synthesis	CALS
SQTL_10	LU_XP_015063904.1	LU_Chr_02	46622555	46624674	Solanum pennellii	Solanaceae
SQTL_10	LU_XP_015066302.1	LU_Chr_02	46779227	46783090	Solanum pennellii	Solanaceae
SQTL_10	LU_XP_015065733.1	LU_Chr_02	46834069	46836760	Solanum pennellii	Solanaceae
SQTL_10	LU_XP_015065712.1	LU_Chr_02	46982053	46989361	Solanum pennellii	Solanaceae
SQTL_10	LU_XP_015065710.1	LU_Chr_02	47001117	47002126	Solanum pennellii	Solanaceae
SQTL_10	LU_XP_015065703.1	LU_Chr_02	47028635	47035608	Solanum pennellii	Solanaceae	YES	CW_Other_proteins	EXT
SQTL_10	LU_XP_015080949.1	LU_Chr_07	72435552	72436845	Solanum pennellii	Solanaceae
SQTL_10	LU_XP_015081864.1	LU_Chr_07	72555746	72556880	Solanum pennellii	Solanaceae
SQTL_10	LU_XP_015082469.1	LU_Chr_07	73550894	73558169	Solanum pennellii	Solanaceae
SQTL_10	LU_XP_015082381.1	LU_Chr_07	73580944	73581824	Solanum pennellii	Solanaceae
SQTL_10	LU_XP_015082088.1	LU_Chr_07	73647022	73656036	Solanum pennellii	Solanaceae	YES	Callose_synthesis	CALS
SQTL_10	LU_XP_015082477.1	LU_Chr_07	73672158	73675953	Solanum pennellii	Solanaceae
SQTL_10	LU_XP_015082848.1	LU_Chr_07	73741820	73744595	Solanum pennellii	Solanaceae
SQTL_10	LU_XP_015082663.1	LU_Chr_07	73808096	73811690	Solanum pennellii	Solanaceae	YES	CW_Other_proteins	EXPA/EXPB/EXPLA/EXPLB
SQTL_10	LU_XP_015080739.1	LU_Chr_07	73843916	73846101	Solanum pennellii	Solanaceae
SQTL_10	LU_XP_015080611.1	LU_Chr_07	73887225	73890294	Solanum pennellii	Solanaceae
SQTL_10	LU_XP_015082799.1	LU_Chr_07	73941319	73946300	Solanum pennellii	Solanaceae
SQTL_10	LU_XP_015081839.1	LU_Chr_07	73949973	73950636	Solanum pennellii	Solanaceae
SQTL_10	LU_XP_015081840.1	LU_Chr_07	74009768	74012459	Solanum pennellii	Solanaceae
SQTL_10	LU_XP_015082337.1	LU_Chr_07	74089703	74094890	Solanum pennellii	Solanaceae
SQTL_10	LU_XP_015082412.1	LU_Chr_07	74095507	74106933	Solanum pennellii	Solanaceae	YES	CW_Other_proteins	EXT
SQTL_10	LU_XP_015080989.1	LU_Chr_07	74152001	74153100	Solanum pennellii	Solanaceae
SQTL_10	LU_XP_015080933.1	LU_Chr_07	74159831	74165967	Solanum pennellii	Solanaceae
SQTL_10	LU_XP_015080780.1	LU_Chr_07	74324421	74329896	Solanum pennellii	Solanaceae
SQTL_10	LU_XP_015082054.1	LU_Chr_07	74356104	74363046	Solanum pennellii	Solanaceae
SQTL_10	LU_XP_015081809.1	LU_Chr_07	74381066	74382441	Solanum pennellii	Solanaceae
SQTL_10	LU_XP_015080521.1	LU_Chr_07	77129509	77133037	Solanum pennellii	Solanaceae
SQTL_10	LZ_0299s0220	LZ_Chr_04	1997149	2003831	Salix purpurea	Salicaceae	YES	CW_Other_proteins	EXT
SQTL_10	LZ_0299s0210	LZ_Chr_04	2009996	2011547	Salix purpurea	Salicaceae
SQTL_10	LZ_0299s0200	LZ_Chr_04	2014081	2018174	Salix purpurea	Salicaceae
SQTL_10	LZ_0299s0020	LZ_Chr_04	2186091	2189057	Salix purpurea	Salicaceae
SQTL_10	LZ_0012s0060	LZ_Chr_04	2290268	2294248	Salix purpurea	Salicaceae
SQTL_10	LZ_0012s0240	LZ_Chr_04	2426744	2429483	Salix purpurea	Salicaceae
SQTL_10	LZ_0012s0340	LZ_Chr_04	2536813	2539505	Salix purpurea	Salicaceae
SQTL_10	LZ_0044s0340	LZ_Chr_11	3108345	3115174	Salix purpurea	Salicaceae	YES	CW_Other_proteins	EXT
SQTL_10	LZ_0044s0350	LZ_Chr_11	3125015	3126494	Salix purpurea	Salicaceae
SQTL_10	LZ_0044s0360	LZ_Chr_11	3128171	3131406	Salix purpurea	Salicaceae
SQTL_10	LZ_0044s0670	LZ_Chr_11	3437340	3440651	Salix purpurea	Salicaceae
SQTL_10	LZ_0032s0110	LZ_Chr_11	3526432	3528971	Salix purpurea	Salicaceae
SQTL_10	LZ_0032s0160	LZ_Chr_11	3557631	3565161	Salix purpurea	Salicaceae	YES	Callose_synthesis	CALS
SQTL_10	LZ_0032s0240	LZ_Chr_11	3635725	3638322	Salix purpurea	Salicaceae
SQTL_10	ME_XP_007043408.1	ME_Chr_02	9254136	9255553	Theobroma cacao	Malvaceae
SQTL_10	ME_XP_007043430.2	ME_Chr_02	9397833	9399312	Theobroma cacao	Malvaceae
SQTL_10	ME_XP_007043431.2	ME_Chr_02	9443152	9445145	Theobroma cacao	Malvaceae
SQTL_10	ME_XP_017970200.1	ME_Chr_02	9491121	9493173	Theobroma cacao	Malvaceae
SQTL_10	ME_XP_017971210.1	ME_Chr_02	9627462	9632461	Theobroma cacao	Malvaceae
SQTL_10	ME_XP_017970241.1	ME_Chr_02	9652511	9654105	Theobroma cacao	Malvaceae
SQTL_10	ME_XP_007043465.2	ME_Chr_02	9819684	9823005	Theobroma cacao	Malvaceae
SQTL_10	ME_XP_007043474.2	ME_Chr_02	9860008	9864482	Theobroma cacao	Malvaceae
SQTL_10	ME_XP_007043495.2	ME_Chr_02	9956891	9960015	Theobroma cacao	Malvaceae
SQTL_10	ME_XP_007043515.1	ME_Chr_02	10076590	10081832	Theobroma cacao	Malvaceae
SQTL_10	ME_XP_007043520.2	ME_Chr_02	10082511	10090714	Theobroma cacao	Malvaceae	YES	CW_Other_proteins	EXT
SQTL_10	ME_XP_017970061.1	ME_Chr_02	10104131	10107744	Theobroma cacao	Malvaceae
SQTL_10	ME_XP_017971785.1	ME_Chr_02	10189138	10192634	Theobroma cacao	Malvaceae
SQTL_10	ME_XP_017971594.1	ME_Chr_02	10285026	10286062	Theobroma cacao	Malvaceae
SQTL_10	ME_XP_007043536.1	ME_Chr_02	10300243	10305576	Theobroma cacao	Malvaceae
SQTL_10	ME_XP_007043538.1	ME_Chr_02	10372068	10376043	Theobroma cacao	Malvaceae
SQTL_10	ME_XP_017972100.1	ME_Chr_02	10656501	10659572	Theobroma cacao	Malvaceae
SQTL_10	ME_XP_007043554.2	ME_Chr_02	10675214	10678679	Theobroma cacao	Malvaceae
SQTL_10	ME_XP_017970191.1	ME_Chr_02	10694646	10697369	Theobroma cacao	Malvaceae
SQTL_10	ME_XP_007043563.1	ME_Chr_02	10712787	10716030	Theobroma cacao	Malvaceae	YES	CW_Other_proteins	EXPA/EXPB/EXPLA/EXPLB
SQTL_10	ME_XP_007043582.1	ME_Chr_02	10793393	10796577	Theobroma cacao	Malvaceae
SQTL_10	ME_XP_007043595.2	ME_Chr_02	10845052	10849522	Theobroma cacao	Malvaceae
SQTL_10	ME_XP_017971344.1	ME_Chr_02	10872649	10880438	Theobroma cacao	Malvaceae	YES	Callose_synthesis	CALS
SQTL_10	ME_XP_007043603.1	ME_Chr_02	10915103	10920273	Theobroma cacao	Malvaceae
SQTL_10	ME_XP_017972037.1	ME_Chr_02	10942042	10944405	Theobroma cacao	Malvaceae
SQTL_10	ME_XP_007043608.2	ME_Chr_02	10955962	10962494	Theobroma cacao	Malvaceae
SQTL_10	ME_XP_007025604.2	ME_Chr_06	23749049	23751777	Theobroma cacao	Malvaceae
SQTL_10	ME_XP_007025627.2	ME_Chr_06	23837695	23844618	Theobroma cacao	Malvaceae	YES	Callose_synthesis	CALS
SQTL_10	ME_XP_007025637.1	ME_Chr_06	23874414	23877130	Theobroma cacao	Malvaceae
SQTL_10	ME_XP_007025678.1	ME_Chr_06	23974649	23977389	Theobroma cacao	Malvaceae
SQTL_10	ME_XP_007025694.1	ME_Chr_06	24012399	24014923	Theobroma cacao	Malvaceae
SQTL_10	ME_XP_017978772.1	ME_Chr_06	24201047	24204899	Theobroma cacao	Malvaceae
SQTL_10	ME_XP_007025727.1	ME_Chr_06	24206659	24208054	Theobroma cacao	Malvaceae
SQTL_10	ME_XP_017978710.1	ME_Chr_06	24220382	24227849	Theobroma cacao	Malvaceae	YES	CW_Other_proteins	EXT
SQTL_10	MQ_BAT87034_1	MQ_Chr_05	2451518	2457540	Vigna angularis	Fabaceae	YES	CW_Other_proteins	EXT
SQTL_10	MQ_BAT87035_1	MQ_Chr_05	2467987	2468742	Vigna angularis	Fabaceae
SQTL_10	MQ_BAT87036_1	MQ_Chr_05	2477948	2481545	Vigna angularis	Fabaceae
SQTL_10	MQ_BAT87054_1	MQ_Chr_05	2608654	2610962	Vigna angularis	Fabaceae
SQTL_10	MQ_BAT87057_1	MQ_Chr_05	2622737	2625940	Vigna angularis	Fabaceae
SQTL_10	MQ_BAT87076_1	MQ_Chr_05	2794152	2794841	Vigna angularis	Fabaceae
SQTL_10	MQ_BAT87079_1	MQ_Chr_05	2824469	2829790	Vigna angularis	Fabaceae	YES	Callose_synthesis	CALS
SQTL_10	MQ_BAT87085_1	MQ_Chr_05	2894199	2896268	Vigna angularis	Fabaceae
SQTL_10	MQ_BAT90120_1	MQ_Chr_06	25196976	25197698	Vigna angularis	Fabaceae
SQTL_10	MQ_BAT90129_1	MQ_Chr_06	25362254	25368514	Vigna angularis	Fabaceae
SQTL_10	MQ_BAT90130_1	MQ_Chr_06	25383060	25388369	Vigna angularis	Fabaceae	YES	Callose_synthesis	CALS
SQTL_10	MQ_BAT90136_1	MQ_Chr_06	25446300	25449530	Vigna angularis	Fabaceae
SQTL_10	MQ_BAT90137_1	MQ_Chr_06	25491431	25491943	Vigna angularis	Fabaceae
SQTL_10	MQ_BAT90138_1	MQ_Chr_06	25497953	25502617	Vigna angularis	Fabaceae
SQTL_10	MQ_BAT90139_1	MQ_Chr_06	25505941	25507956	Vigna angularis	Fabaceae
SQTL_10	MQ_BAT90154_1	MQ_Chr_06	25795390	25798185	Vigna angularis	Fabaceae	YES	CW_Other_proteins	EXPA/EXPB/EXPLA/EXPLB
SQTL_10	MQ_BAT90164_1	MQ_Chr_06	25852058	25857679	Vigna angularis	Fabaceae
SQTL_10	MQ_BAT90167_1	MQ_Chr_06	25898100	25900158	Vigna angularis	Fabaceae
SQTL_10	MQ_BAT90168_1	MQ_Chr_06	25923268	25926285	Vigna angularis	Fabaceae
SQTL_10	MQ_BAT90169_1	MQ_Chr_06	25974123	25974473	Vigna angularis	Fabaceae
SQTL_10	MQ_BAT90172_1	MQ_Chr_06	26028233	26031049	Vigna angularis	Fabaceae
SQTL_10	MQ_BAT90174_1	MQ_Chr_06	26123268	26125752	Vigna angularis	Fabaceae
SQTL_10	MQ_BAT90175_1	MQ_Chr_06	26136163	26136609	Vigna angularis	Fabaceae
SQTL_10	MQ_BAT90176_1	MQ_Chr_06	26166181	26170540	Vigna angularis	Fabaceae
SQTL_10	MQ_BAT90177_1	MQ_Chr_06	26246611	26248217	Vigna angularis	Fabaceae
SQTL_10	MQ_BAT90183_1	MQ_Chr_06	26365591	26371538	Vigna angularis	Fabaceae	YES	CW_Other_proteins	EXT
SQTL_10	MQ_BAT90184_1	MQ_Chr_06	26387794	26395105	Vigna angularis	Fabaceae
SQTL_10	MQ_BAT90191_1	MQ_Chr_06	26472682	26474283	Vigna angularis	Fabaceae
SQTL_10	MQ_BAT90199_1	MQ_Chr_06	26568939	26571092	Vigna angularis	Fabaceae
SQTL_10	MQ_BAT90203_1	MQ_Chr_06	26617891	26618247	Vigna angularis	Fabaceae
SQTL_10	MQ_BAT90205_1	MQ_Chr_06	26624909	26630125	Vigna angularis	Fabaceae
SQTL_10	MQ_BAT90208_1	MQ_Chr_06	26651446	26652775	Vigna angularis	Fabaceae
SQTL_10	MQ_BAT90211_1	MQ_Chr_06	26688983	26692099	Vigna angularis	Fabaceae
SQTL_10	MQ_BAT90213_1	MQ_Chr_06	26725658	26727352	Vigna angularis	Fabaceae
SQTL_10	MQ_BAT90215_1	MQ_Chr_06	26765786	26767129	Vigna angularis	Fabaceae
SQTL_10	MQ_BAT90216_1	MQ_Chr_06	26807523	26808675	Vigna angularis	Fabaceae
SQTL_10	MQ_BAT90221_1	MQ_Chr_06	26966086	26966999	Vigna angularis	Fabaceae
SQTL_10	MQ_BAT90225_1	MQ_Chr_06	27013451	27014104	Vigna angularis	Fabaceae
SQTL_10	MQ_BAT92219_1	MQ_Chr_07	7633344	7634210	Vigna angularis	Fabaceae
SQTL_10	MQ_BAT92226_1	MQ_Chr_07	7696832	7697682	Vigna angularis	Fabaceae
SQTL_10	MQ_BAT92227_1	MQ_Chr_07	7747254	7750013	Vigna angularis	Fabaceae
SQTL_10	MQ_BAT92231_1	MQ_Chr_07	7848389	7850150	Vigna angularis	Fabaceae
SQTL_10	MQ_BAT92233_1	MQ_Chr_07	7892241	7894680	Vigna angularis	Fabaceae
SQTL_10	MQ_BAT92235_1	MQ_Chr_07	7910638	7911827	Vigna angularis	Fabaceae
SQTL_10	MQ_BAT92242_1	MQ_Chr_07	8004838	8006919	Vigna angularis	Fabaceae
SQTL_10	MQ_BAT92245_1	MQ_Chr_07	8029044	8032811	Vigna angularis	Fabaceae
SQTL_10	MQ_BAT92253_1	MQ_Chr_07	8078418	8078810	Vigna angularis	Fabaceae
SQTL_10	MQ_BAT92258_1	MQ_Chr_07	8144637	8150365	Vigna angularis	Fabaceae	YES	CW_Other_proteins	EXT
SQTL_10	MQ_BAT92260_1	MQ_Chr_07	8180433	8181140	Vigna angularis	Fabaceae
SQTL_10	MQ_BAT92261_1	MQ_Chr_07	8190346	8194003	Vigna angularis	Fabaceae
SQTL_10	MQ_BAT92264_1	MQ_Chr_07	8242359	8242772	Vigna angularis	Fabaceae
SQTL_10	MQ_BAT92265_1	MQ_Chr_07	8253700	8256087	Vigna angularis	Fabaceae
SQTL_10	MQ_BAT92268_1	MQ_Chr_07	8318236	8320645	Vigna angularis	Fabaceae
SQTL_10	MQ_BAT92271_1	MQ_Chr_07	8339162	8343554	Vigna angularis	Fabaceae
SQTL_10	MQ_BAT92273_1	MQ_Chr_07	8359328	8360572	Vigna angularis	Fabaceae
SQTL_10	MQ_BAT92274_1	MQ_Chr_07	8371385	8373272	Vigna angularis	Fabaceae
SQTL_10	MQ_BAT92275_1	MQ_Chr_07	8376468	8376908	Vigna angularis	Fabaceae
SQTL_10	MQ_BAT92277_1	MQ_Chr_07	8391691	8393083	Vigna angularis	Fabaceae
SQTL_10	MQ_BAT92280_1	MQ_Chr_07	8402939	8405428	Vigna angularis	Fabaceae	YES	CW_Other_proteins	EXPA/EXPB/EXPLA/EXPLB
SQTL_10	MQ_BAT92283_1	MQ_Chr_07	8445774	8446550	Vigna angularis	Fabaceae
SQTL_10	MQ_BAT92286_1	MQ_Chr_07	8487381	8490421	Vigna angularis	Fabaceae
SQTL_10	MQ_BAT92287_1	MQ_Chr_07	8495597	8506290	Vigna angularis	Fabaceae	YES	Callose_synthesis	CALS
SQTL_10	MQ_BAT92288_1	MQ_Chr_07	8508446	8508952	Vigna angularis	Fabaceae
SQTL_10	MQ_BAT92290_1	MQ_Chr_07	8538521	8543293	Vigna angularis	Fabaceae
SQTL_10	MQ_BAT92291_1	MQ_Chr_07	8550293	8552353	Vigna angularis	Fabaceae
SQTL_10	MQ_BAT92494_1	MQ_Chr_07	11929162	11930852	Vigna angularis	Fabaceae
SQTL_10	MQ_BAT92497_1	MQ_Chr_07	12006944	12009463	Vigna angularis	Fabaceae
SQTL_10	MQ_BAT92566_1	MQ_Chr_07	14353865	14359680	Vigna angularis	Fabaceae
SQTL_10	MR_XP_017425167.1	MR_Chr_05	18278544	18285331	Vigna angularis	Fabaceae
SQTL_10	MR_XP_017423168.1	MR_Chr_05	19712159	19715036	Vigna angularis	Fabaceae
SQTL_10	MR_XP_017424657.1	MR_Chr_05	19788390	19790080	Vigna angularis	Fabaceae
SQTL_10	MR_XP_017423258.1	MR_Chr_05	22603400	22605956	Vigna angularis	Fabaceae
SQTL_10	MR_XP_017425520.1	MR_Chr_05	22616236	22621857	Vigna angularis	Fabaceae
SQTL_10	MR_XP_017424680.1	MR_Chr_05	22647983	22648768	Vigna angularis	Fabaceae
SQTL_10	MR_XP_017423647.1	MR_Chr_05	22650804	22656441	Vigna angularis	Fabaceae	YES	Callose_synthesis	CALS
SQTL_10	MR_XP_017423066.1	MR_Chr_05	22661327	22664769	Vigna angularis	Fabaceae
SQTL_10	MR_XP_017423133.1	MR_Chr_05	22703939	22706566	Vigna angularis	Fabaceae
SQTL_10	MR_XP_017424451.1	MR_Chr_05	22738482	22741462	Vigna angularis	Fabaceae	YES	CW_Other_proteins	EXPA/EXPB/EXPLA/EXPLB
SQTL_10	MR_XP_017424416.1	MR_Chr_05	22750717	22752545	Vigna angularis	Fabaceae
SQTL_10	MR_XP_017424400.1	MR_Chr_05	22771320	22773483	Vigna angularis	Fabaceae
SQTL_10	MR_XP_017424323.1	MR_Chr_05	22782914	22784554	Vigna angularis	Fabaceae
SQTL_10	MR_XP_017423649.1	MR_Chr_05	22842127	22842816	Vigna angularis	Fabaceae
SQTL_10	MR_XP_017423100.1	MR_Chr_05	22860147	22863707	Vigna angularis	Fabaceae
SQTL_10	MR_XP_017425775.1	MR_Chr_05	22918934	22923219	Vigna angularis	Fabaceae
SQTL_10	MR_XP_017424597.1	MR_Chr_05	22933591	22934383	Vigna angularis	Fabaceae
SQTL_10	MR_XP_017424578.1	MR_Chr_05	22980364	22984119	Vigna angularis	Fabaceae
SQTL_10	MR_XP_017424487.1	MR_Chr_05	22992919	22994240	Vigna angularis	Fabaceae
SQTL_10	MR_XP_017425584.1	MR_Chr_05	23023830	23030319	Vigna angularis	Fabaceae	YES	CW_Other_proteins	EXT
SQTL_10	MR_XP_017424525.1	MR_Chr_05	23031179	23037582	Vigna angularis	Fabaceae
SQTL_10	MR_XP_017423655.1	MR_Chr_05	23090051	23092682	Vigna angularis	Fabaceae
SQTL_10	MR_XP_017425856.1	MR_Chr_05	23138072	23142323	Vigna angularis	Fabaceae
SQTL_10	MR_XP_017423968.1	MR_Chr_05	23166643	23169284	Vigna angularis	Fabaceae
SQTL_10	MR_XP_017424703.1	MR_Chr_05	23237752	23239015	Vigna angularis	Fabaceae
SQTL_10	MR_XP_017425468.1	MR_Chr_05	23253305	23257309	Vigna angularis	Fabaceae
SQTL_10	MR_XP_017424240.1	MR_Chr_05	23285469	23287600	Vigna angularis	Fabaceae
SQTL_10	MR_XP_017423661.1	MR_Chr_05	23327770	23339935	Vigna angularis	Fabaceae
SQTL_10	MR_XP_017424752.1	MR_Chr_05	23431839	23432722	Vigna angularis	Fabaceae
SQTL_10	MR_XP_017424798.1	MR_Chr_05	23519442	23520810	Vigna angularis	Fabaceae
SQTL_10	MR_XP_017431665.1	MR_Chr_08	18990946	18994244	Vigna angularis	Fabaceae	YES	CW_Other_proteins	EXPA/EXPB/EXPLA/EXPLB
SQTL_10	MR_XP_017432321.1	MR_Chr_08	19013747	19015637	Vigna angularis	Fabaceae
SQTL_10	MR_XP_017431593.1	MR_Chr_08	19086383	19089256	Vigna angularis	Fabaceae
SQTL_10	MR_XP_017432438.1	MR_Chr_08	19113541	19116104	Vigna angularis	Fabaceae
SQTL_10	MR_XP_017432737.1	MR_Chr_08	19160253	19160988	Vigna angularis	Fabaceae
SQTL_10	MR_XP_017433891.1	MR_Chr_08	19213687	19217678	Vigna angularis	Fabaceae
SQTL_10	MR_XP_017433485.1	MR_Chr_08	19302939	19307651	Vigna angularis	Fabaceae
SQTL_10	MR_XP_017431967.1	MR_Chr_08	19317778	19318240	Vigna angularis	Fabaceae
SQTL_10	MR_XP_017431696.1	MR_Chr_08	19346699	19351851	Vigna angularis	Fabaceae
SQTL_10	MR_XP_017432535.1	MR_Chr_08	19426558	19429319	Vigna angularis	Fabaceae
SQTL_10	MR_XP_017432698.1	MR_Chr_08	19439494	19440717	Vigna angularis	Fabaceae
SQTL_10	MR_XP_017431973.1	MR_Chr_08	19544113	19551284	Vigna angularis	Fabaceae
SQTL_10	MR_XP_017433881.1	MR_Chr_08	19566513	19574262	Vigna angularis	Fabaceae
SQTL_10	MR_XP_017431974.1	MR_Chr_08	19647159	19648782	Vigna angularis	Fabaceae
SQTL_10	MR_XP_017432177.1	MR_Chr_08	19746779	19749369	Vigna angularis	Fabaceae
SQTL_10	MR_XP_017431466.1	MR_Chr_08	19788670	19791889	Vigna angularis	Fabaceae
SQTL_10	MR_XP_017433307.1	MR_Chr_08	19943292	19949849	Vigna angularis	Fabaceae
SQTL_10	MR_XP_017432990.1	MR_Chr_08	19963352	19970032	Vigna angularis	Fabaceae	YES	Callose_synthesis	CALS
SQTL_10	MR_XP_017431986.1	MR_Chr_08	20001931	20004631	Vigna angularis	Fabaceae
SQTL_10	MR_XP_017432551.1	MR_Chr_08	20053105	20054105	Vigna angularis	Fabaceae
SQTL_10	MR_XP_017433358.1	MR_Chr_08	20059033	20064723	Vigna angularis	Fabaceae
SQTL_10	MR_XP_017432305.1	MR_Chr_08	20067647	20070067	Vigna angularis	Fabaceae
SQTL_10	MR_XP_017433592.1	MR_Chr_08	21060287	21066203	Vigna angularis	Fabaceae
SQTL_10	MR_XP_017432004.1	MR_Chr_08	21087182	21088511	Vigna angularis	Fabaceae
SQTL_10	MR_XP_017432793.1	MR_Chr_08	21119176	21122846	Vigna angularis	Fabaceae
SQTL_10	MR_XP_017432605.1	MR_Chr_08	21156938	21159783	Vigna angularis	Fabaceae
SQTL_10	MR_XP_017432827.1	MR_Chr_08	21201672	21203299	Vigna angularis	Fabaceae
SQTL_10	MR_XP_017432789.1	MR_Chr_08	21252483	21253811	Vigna angularis	Fabaceae
SQTL_10	MR_XP_017432472.1	MR_Chr_08	21454694	21455809	Vigna angularis	Fabaceae
SQTL_10	MR_XP_017435216.1	MR_Chr_09	29175866	29178213	Vigna angularis	Fabaceae
SQTL_10	MR_XP_017436229.1	MR_Chr_09	29249935	29256560	Vigna angularis	Fabaceae	YES	Callose_synthesis	CALS
SQTL_10	MR_XP_017435122.1	MR_Chr_09	29285232	29287283	Vigna angularis	Fabaceae
SQTL_10	MR_XP_017436742.1	MR_Chr_09	29454099	29457731	Vigna angularis	Fabaceae
SQTL_10	MR_XP_017434902.1	MR_Chr_09	29469735	29472727	Vigna angularis	Fabaceae
SQTL_10	MR_XP_017435529.1	MR_Chr_09	29596209	29600528	Vigna angularis	Fabaceae
SQTL_10	MR_XP_017435505.1	MR_Chr_09	29608288	29609683	Vigna angularis	Fabaceae
SQTL_10	MR_XP_017437298.1	MR_Chr_09	29618127	29627196	Vigna angularis	Fabaceae	YES	CW_Other_proteins	EXT
SQTL_10	MT_XP_014493407.1	MT_Chr_02	10003151	10004315	Vigna radiata	Fabaceae
SQTL_10	MT_XP_014493563.1	MT_Chr_02	10072868	10074829	Vigna radiata	Fabaceae
SQTL_10	MT_XP_022634322.1	MT_Chr_02	10131174	10136014	Vigna radiata	Fabaceae
SQTL_10	MT_XP_022634325.1	MT_Chr_02	10297677	10300539	Vigna radiata	Fabaceae
SQTL_10	MT_XP_014493541.1	MT_Chr_02	10320280	10323851	Vigna radiata	Fabaceae
SQTL_10	MT_XP_014523933.1	MT_Chr_02	10362065	10363656	Vigna radiata	Fabaceae
SQTL_10	MT_XP_014494223.1	MT_Chr_02	10385607	10390872	Vigna radiata	Fabaceae
SQTL_10	MT_XP_014491693.1	MT_Chr_02	10433299	10435961	Vigna radiata	Fabaceae
SQTL_10	MT_XP_014523973.1	MT_Chr_02	10500656	10503596	Vigna radiata	Fabaceae
SQTL_10	MT_XP_014494198.1	MT_Chr_02	10588331	10597001	Vigna radiata	Fabaceae
SQTL_10	MT_XP_014494005.1	MT_Chr_02	10610620	10617746	Vigna radiata	Fabaceae	YES	CW_Other_proteins	EXT
SQTL_10	MT_XP_014523993.1	MT_Chr_02	10638852	10639784	Vigna radiata	Fabaceae
SQTL_10	MT_XP_014493552.1	MT_Chr_02	10659128	10661840	Vigna radiata	Fabaceae
SQTL_10	MT_XP_022634331.1	MT_Chr_02	10721227	10724961	Vigna radiata	Fabaceae
SQTL_10	MT_XP_014493708.2	MT_Chr_02	10739310	10740112	Vigna radiata	Fabaceae
SQTL_10	MT_XP_022634334.1	MT_Chr_02	10752824	10757829	Vigna radiata	Fabaceae
SQTL_10	MT_XP_014494398.1	MT_Chr_02	10834831	10838648	Vigna radiata	Fabaceae
SQTL_10	MT_XP_014493480.1	MT_Chr_02	10898949	10899644	Vigna radiata	Fabaceae
SQTL_10	MT_XP_014493537.1	MT_Chr_02	10929547	10932289	Vigna radiata	Fabaceae
SQTL_10	MT_XP_014494634.1	MT_Chr_02	10967075	10969923	Vigna radiata	Fabaceae
SQTL_10	MT_XP_014492102.1	MT_Chr_02	10970819	10973264	Vigna radiata	Fabaceae
SQTL_10	MT_XP_014519185.1	MT_Chr_02	11039076	11042304	Vigna radiata	Fabaceae	YES	CW_Other_proteins	EXPA/EXPB/EXPLA/EXPLB
SQTL_10	MT_XP_014494408.1	MT_Chr_02	11240603	11243834	Vigna radiata	Fabaceae
SQTL_10	MT_XP_014494006.1	MT_Chr_02	11388171	11394939	Vigna radiata	Fabaceae
SQTL_10	MT_XP_014493833.1	MT_Chr_02	11403632	11410464	Vigna radiata	Fabaceae	YES	Callose_synthesis	CALS
SQTL_10	MT_XP_014524145.1	MT_Chr_02	11474532	11475383	Vigna radiata	Fabaceae
SQTL_10	MT_XP_014510007.1	MT_Chr_07	36723187	36730574	Vigna radiata	Fabaceae	YES	CW_Other_proteins	EXT
SQTL_10	MT_XP_014506603.1	MT_Chr_07	36738815	36739576	Vigna radiata	Fabaceae
SQTL_10	MT_XP_014507620.1	MT_Chr_07	36751767	36755767	Vigna radiata	Fabaceae
SQTL_10	MT_XP_014507082.1	MT_Chr_07	37182228	37184875	Vigna radiata	Fabaceae
SQTL_10	MT_XP_014505535.1	MT_Chr_07	37338809	37341048	Vigna radiata	Fabaceae
SQTL_10	MT_XP_014517803.1	MT_Chr_10	18487979	18490608	Vigna radiata	Fabaceae
SQTL_10	MT_XP_014517820.1	MT_Chr_10	18540618	18547292	Vigna radiata	Fabaceae	YES	Callose_synthesis	CALS
SQTL_10	MT_XP_014517008.1	MT_Chr_10	18563585	18565589	Vigna radiata	Fabaceae
SQTL_10	MT_XP_014518686.1	MT_Chr_10	18690241	18693964	Vigna radiata	Fabaceae
SQTL_10	MT_XP_014519158.1	MT_Chr_10	18708321	18711256	Vigna radiata	Fabaceae
SQTL_10	MT_XP_014518055.1	MT_Chr_10	18856281	18860437	Vigna radiata	Fabaceae
SQTL_10	MT_XP_014517789.1	MT_Chr_10	18870353	18871914	Vigna radiata	Fabaceae
SQTL_10	MT_XP_022642698.1	MT_Chr_10	18878954	18886022	Vigna radiata	Fabaceae	YES	CW_Other_proteins	EXT
SQTL_10	MU_XP_027915648.1	MU_Chr_03	9765459	9767684	Vigna unguiculata	Fabaceae
SQTL_10	MU_XP_027915469.1	MU_Chr_03	9939012	9941991	Vigna unguiculata	Fabaceae
SQTL_10	MU_XP_027917376.1	MU_Chr_03	10308899	10312923	Vigna unguiculata	Fabaceae
SQTL_10	MU_XP_027921334.1	MU_Chr_03	10326342	10327627	Vigna unguiculata	Fabaceae
SQTL_10	MU_XP_027917826.1	MU_Chr_03	10341198	10348529	Vigna unguiculata	Fabaceae	YES	CW_Other_proteins	EXT
SQTL_10	MU_XP_027927925.1	MU_Chr_05	37512904	37519725	Vigna unguiculata	Fabaceae
SQTL_10	MU_XP_027929191.1	MU_Chr_05	38562343	38565399	Vigna unguiculata	Fabaceae
SQTL_10	MU_XP_027927178.1	MU_Chr_05	38611449	38613336	Vigna unguiculata	Fabaceae
SQTL_10	MU_XP_027929241.1	MU_Chr_05	40683228	40685877	Vigna unguiculata	Fabaceae
SQTL_10	MU_XP_027928445.1	MU_Chr_05	40691901	40697286	Vigna unguiculata	Fabaceae
SQTL_10	MU_XP_027927105.1	MU_Chr_05	40712500	40713459	Vigna unguiculata	Fabaceae
SQTL_10	MU_XP_027927828.1	MU_Chr_05	40714690	40720096	Vigna unguiculata	Fabaceae	YES	Callose_synthesis	CALS
SQTL_10	MU_XP_027930059.1	MU_Chr_05	40721112	40723865	Vigna unguiculata	Fabaceae
SQTL_10	MU_XP_027929348.1	MU_Chr_05	40757226	40759756	Vigna unguiculata	Fabaceae
SQTL_10	MU_XP_027928815.1	MU_Chr_05	40797261	40803768	Vigna unguiculata	Fabaceae	YES	CW_Other_proteins	EXPA/EXPB/EXPLA/EXPLB
SQTL_10	MU_XP_027929605.1	MU_Chr_05	40808836	40810633	Vigna unguiculata	Fabaceae
SQTL_10	MU_XP_027928118.1	MU_Chr_05	40826627	40828917	Vigna unguiculata	Fabaceae
SQTL_10	MU_XP_027926584.1	MU_Chr_05	40841660	40843706	Vigna unguiculata	Fabaceae
SQTL_10	MU_XP_027929853.1	MU_Chr_05	40868258	40871723	Vigna unguiculata	Fabaceae
SQTL_10	MU_XP_027929025.1	MU_Chr_05	40905104	40909187	Vigna unguiculata	Fabaceae
SQTL_10	MU_XP_027927573.1	MU_Chr_05	40917619	40918425	Vigna unguiculata	Fabaceae
SQTL_10	MU_XP_027927926.1	MU_Chr_05	40943344	40947051	Vigna unguiculata	Fabaceae
SQTL_10	MU_XP_027927832.1	MU_Chr_05	40966776	40967477	Vigna unguiculata	Fabaceae
SQTL_10	MU_XP_027928186.1	MU_Chr_05	41002178	41011445	Vigna unguiculata	Fabaceae	YES	CW_Other_proteins	EXT
SQTL_10	MU_XP_027929851.1	MU_Chr_05	41012134	41017766	Vigna unguiculata	Fabaceae
SQTL_10	MU_XP_027928008.1	MU_Chr_05	41055843	41059007	Vigna unguiculata	Fabaceae
SQTL_10	MU_XP_027925839.1	MU_Chr_05	41095863	41100260	Vigna unguiculata	Fabaceae
SQTL_10	MU_XP_027926733.1	MU_Chr_05	41126277	41128733	Vigna unguiculata	Fabaceae
SQTL_10	MU_XP_027929720.1	MU_Chr_05	41223700	41225147	Vigna unguiculata	Fabaceae
SQTL_10	MU_XP_027928552.1	MU_Chr_05	41240972	41244136	Vigna unguiculata	Fabaceae
SQTL_10	MU_XP_027927064.1	MU_Chr_05	41268834	41271066	Vigna unguiculata	Fabaceae
SQTL_10	MU_XP_027927430.1	MU_Chr_05	41293535	41295135	Vigna unguiculata	Fabaceae
SQTL_10	MU_XP_027928482.1	MU_Chr_05	41426717	41428090	Vigna unguiculata	Fabaceae
SQTL_10	MU_XP_027933727.1	MU_Chr_06	31598669	31601268	Vigna unguiculata	Fabaceae
SQTL_10	MU_XP_027932559.1	MU_Chr_06	31658452	31665100	Vigna unguiculata	Fabaceae	YES	Callose_synthesis	CALS
SQTL_10	MU_XP_027933472.1	MU_Chr_06	31683061	31685146	Vigna unguiculata	Fabaceae
SQTL_10	MU_XP_027932085.1	MU_Chr_06	31803499	31807242	Vigna unguiculata	Fabaceae
SQTL_10	MU_XP_027932524.1	MU_Chr_06	31828082	31830934	Vigna unguiculata	Fabaceae
SQTL_10	MU_XP_027931576.1	MU_Chr_06	31978345	31982272	Vigna unguiculata	Fabaceae
SQTL_10	MU_XP_027931240.1	MU_Chr_06	31985103	31986437	Vigna unguiculata	Fabaceae
SQTL_10	MU_XP_027930414.1	MU_Chr_06	31992561	31999629	Vigna unguiculata	Fabaceae	YES	CW_Other_proteins	EXT
SQTL_10	MU_XP_027909346.1	MU_Chr_11	30053003	30055450	Vigna unguiculata	Fabaceae
SQTL_10	MU_XP_027909990.1	MU_Chr_11	30074480	30080098	Vigna unguiculata	Fabaceae
SQTL_10	MU_XP_027909238.1	MU_Chr_11	30089835	30090867	Vigna unguiculata	Fabaceae
SQTL_10	MU_XP_027910809.1	MU_Chr_11	30101041	30105026	Vigna unguiculata	Fabaceae
SQTL_10	MU_XP_027910370.1	MU_Chr_11	30116861	30123648	Vigna unguiculata	Fabaceae	YES	Callose_synthesis	CALS
SQTL_10	MU_XP_027910152.1	MU_Chr_11	30132349	30138793	Vigna unguiculata	Fabaceae
SQTL_10	MU_XP_027910914.1	MU_Chr_11	30248571	30251802	Vigna unguiculata	Fabaceae
SQTL_10	MU_XP_027909016.1	MU_Chr_11	30407259	30410571	Vigna unguiculata	Fabaceae	YES	CW_Other_proteins	EXPA/EXPB/EXPLA/EXPLB
SQTL_10	MU_XP_027911747.1	MU_Chr_11	30598553	30605520	Vigna unguiculata	Fabaceae
SQTL_10	MU_XP_027911482.1	MU_Chr_11	30635975	30638825	Vigna unguiculata	Fabaceae
SQTL_10	MU_XP_027909958.1	MU_Chr_11	30676207	30678275	Vigna unguiculata	Fabaceae
SQTL_10	MU_XP_027909596.1	MU_Chr_11	30704352	30704967	Vigna unguiculata	Fabaceae
SQTL_10	MU_XP_027911065.1	MU_Chr_11	30744042	30747780	Vigna unguiculata	Fabaceae
SQTL_10	MU_XP_027910283.1	MU_Chr_11	30810844	30815810	Vigna unguiculata	Fabaceae
SQTL_10	MU_XP_027909986.1	MU_Chr_11	30825005	30825772	Vigna unguiculata	Fabaceae
SQTL_10	MU_XP_027909809.1	MU_Chr_11	30848626	30852007	Vigna unguiculata	Fabaceae
SQTL_10	MU_XP_027909997.1	MU_Chr_11	30886692	30888425	Vigna unguiculata	Fabaceae
SQTL_10	MU_XP_027911631.1	MU_Chr_11	30906991	30907893	Vigna unguiculata	Fabaceae
SQTL_10	MU_XP_027910487.1	MU_Chr_11	30938071	30944973	Vigna unguiculata	Fabaceae	YES	CW_Other_proteins	EXT
SQTL_10	MU_XP_027911719.1	MU_Chr_11	30954113	30961430	Vigna unguiculata	Fabaceae
SQTL_10	MU_XP_027911636.1	MU_Chr_11	31075591	31077252	Vigna unguiculata	Fabaceae
SQTL_10	MU_XP_027911637.1	MU_Chr_11	31083746	31085670	Vigna unguiculata	Fabaceae
SQTL_10	MU_XP_027909374.1	MU_Chr_11	31153542	31156166	Vigna unguiculata	Fabaceae
SQTL_10	MU_XP_027911094.1	MU_Chr_11	31182805	31188595	Vigna unguiculata	Fabaceae
SQTL_10	MU_XP_027909335.1	MU_Chr_11	31210021	31211604	Vigna unguiculata	Fabaceae
SQTL_10	MU_XP_027911938.1	MU_Chr_11	31257500	31260419	Vigna unguiculata	Fabaceae
SQTL_10	MU_XP_027909892.1	MU_Chr_11	31279668	31282325	Vigna unguiculata	Fabaceae
SQTL_10	MU_XP_027911369.1	MU_Chr_11	31307055	31308668	Vigna unguiculata	Fabaceae
SQTL_10	MU_XP_027909478.1	MU_Chr_11	31358072	31359456	Vigna unguiculata	Fabaceae
SQTL_10	MU_XP_027909528.1	MU_Chr_11	31453784	31455294	Vigna unguiculata	Fabaceae
SQTL_10	MU_XP_027909320.1	MU_Chr_11	31508376	31509552	Vigna unguiculata	Fabaceae
SQTL_10	MV_XP_002274156.4	MV_Chr_12	4410278	4412679	Vitis vinifera	Vitaceae
SQTL_10	MV_XP_010656973.1	MV_Chr_12	4414077	4425557	Vitis vinifera	Vitaceae
SQTL_10	MV_XP_002274122.1	MV_Chr_12	4435400	4436469	Vitis vinifera	Vitaceae
SQTL_10	MV_XP_002273772.1	MV_Chr_12	4448507	4452968	Vitis vinifera	Vitaceae
SQTL_10	MV_XP_010656968.1	MV_Chr_12	4594675	4608732	Vitis vinifera	Vitaceae	YES	Callose_synthesis	CALS
SQTL_10	MV_XP_002272844.1	MV_Chr_12	4612479	4622893	Vitis vinifera	Vitaceae
SQTL_10	MV_XP_002272107.1	MV_Chr_12	4723754	4727471	Vitis vinifera	Vitaceae
SQTL_10	MV_XP_010657173.1	MV_Chr_12	5089023	5091629	Vitis vinifera	Vitaceae	YES	CW_Other_proteins	EXPA/EXPB/EXPLA/EXPLB
SQTL_10	MV_XP_019079157.1	MV_Chr_12	5102737	5106031	Vitis vinifera	Vitaceae
SQTL_10	MV_XP_002263849.1	MV_Chr_12	5122395	5125203	Vitis vinifera	Vitaceae
SQTL_10	MV_XP_002267468.1	MV_Chr_12	5138751	5141452	Vitis vinifera	Vitaceae
SQTL_10	MV_XP_002277685.1	MV_Chr_12	6652545	6656199	Vitis vinifera	Vitaceae
SQTL_10	MV_XP_010657270.1	MV_Chr_12	6691305	6697072	Vitis vinifera	Vitaceae
SQTL_10	MV_XP_010657269.1	MV_Chr_12	6698488	6699079	Vitis vinifera	Vitaceae
SQTL_10	MV_XP_002272560.1	MV_Chr_12	6726626	6729613	Vitis vinifera	Vitaceae
SQTL_10	MV_XP_002278171.1	MV_Chr_12	6762046	6765173	Vitis vinifera	Vitaceae
SQTL_10	MV_XP_019079291.1	MV_Chr_12	6778525	6789790	Vitis vinifera	Vitaceae	YES	CW_Other_proteins	EXT
SQTL_10	MV_XP_010657282.1	MV_Chr_12	6790951	6801786	Vitis vinifera	Vitaceae
SQTL_10	MV_XP_002273081.2	MV_Chr_12	6881196	6890361	Vitis vinifera	Vitaceae
SQTL_10	MV_XP_002272924.1	MV_Chr_12	8048337	8050115	Vitis vinifera	Vitaceae
SQTL_10	MV_XP_002272704.1	MV_Chr_12	8112943	8114392	Vitis vinifera	Vitaceae
SQTL_10	MV_XP_002276869.1	MV_Chr_12	8133225	8135206	Vitis vinifera	Vitaceae
SQTL_10	MV_XP_002276682.1	MV_Chr_12	8176561	8181248	Vitis vinifera	Vitaceae
SQTL_10	MV_XP_002272561.1	MV_Chr_12	8194629	8196086	Vitis vinifera	Vitaceae
SQTL_10	MV_XP_002275686.2	MV_Chr_12	8740129	8744518	Vitis vinifera	Vitaceae
SQTL_10	MV_XP_002274772.1	MV_Chr_12	8860266	8863127	Vitis vinifera	Vitaceae
SQTL_10	MZ_XP_015888140.1	MZ_Chr_01	17798535	17800165	Ziziphus jujuba	Rhamnaceae
SQTL_10	MZ_XP_024934000.1	MZ_Chr_01	19400227	19403915	Ziziphus jujuba	Rhamnaceae
SQTL_10	MZ_XP_015889812.1	MZ_Chr_01	20447627	20455424	Ziziphus jujuba	Rhamnaceae	YES	Callose_synthesis	CALS
SQTL_10	MZ_XP_015890313.1	MZ_Chr_01	21100945	21103435	Ziziphus jujuba	Rhamnaceae
SQTL_10	NF_XP_030481378.1	NF_Chr_09	174050	176427	Cannabis sativa	Cannabaceae
SQTL_10	NF_XP_030480901.1	NF_Chr_09	232931	239038	Cannabis sativa	Cannabaceae	YES	Callose_synthesis	CALS
SQTL_10	NF_XP_030480853.1	NF_Chr_09	302086	305282	Cannabis sativa	Cannabaceae
SQTL_10	NF_XP_030480777.1	NF_Chr_09	385240	390399	Cannabis sativa	Cannabaceae	YES	CW_Other_proteins	EXT
SQTL_10	NF_XP_030481117.1	NF_Chr_09	407529	408842	Cannabis sativa	Cannabaceae
SQTL_10	NF_XP_030479692.1	NF_Chr_09	416353	419368	Cannabis sativa	Cannabaceae
SQTL_10	NF_XP_030480429.1	NF_Chr_09	659002	661368	Cannabis sativa	Cannabaceae
SQTL_10	NF_XP_030479858.1	NF_Chr_09	720360	723214	Cannabis sativa	Cannabaceae
SQTL_10	PA_AUR62014754	PA_Chr_01	30203524	30211082	Chenopodium quinoa	Amaranthaceae	YES	CW_Other_proteins	EXT
SQTL_10	PA_AUR62014759	PA_Chr_01	30264502	30268473	Chenopodium quinoa	Amaranthaceae
SQTL_10	PA_AUR62014782	PA_Chr_01	30591324	30592688	Chenopodium quinoa	Amaranthaceae
SQTL_10	PA_AUR62014789	PA_Chr_01	30657737	30661800	Chenopodium quinoa	Amaranthaceae
SQTL_10	PA_AUR62014815	PA_Chr_01	31078462	31081082	Chenopodium quinoa	Amaranthaceae
SQTL_10	PA_AUR62014821	PA_Chr_01	31129269	31137168	Chenopodium quinoa	Amaranthaceae	YES	Callose_synthesis	CALS
SQTL_10	PA_AUR62016931	PA_Chr_02	19754692	19762693	Chenopodium quinoa	Amaranthaceae	YES	CW_Other_proteins	EXT
SQTL_10	PA_AUR62016936	PA_Chr_02	19864235	19868384	Chenopodium quinoa	Amaranthaceae
SQTL_10	PA_AUR62016970	PA_Chr_02	20390581	20393420	Chenopodium quinoa	Amaranthaceae
SQTL_10	PA_AUR62016976	PA_Chr_02	20475120	20479314	Chenopodium quinoa	Amaranthaceae
SQTL_10	PA_AUR62017010	PA_Chr_02	20918670	20919924	Chenopodium quinoa	Amaranthaceae
SQTL_10	PA_AUR62017016	PA_Chr_02	20966518	20971871	Chenopodium quinoa	Amaranthaceae	YES	Callose_synthesis	CALS
SQTL_100	AH_XP_020085680.1	AH_LG_04	64192	68384	Ananas comosus	Bromeliaceae
SQTL_100	AH_XP_020087320.1	AH_LG_04	225383	229188	Ananas comosus	Bromeliaceae
SQTL_100	AH_XP_020086843.1	AH_LG_04	243330	248842	Ananas comosus	Bromeliaceae	YES	CW_Other_proteins	EXT_PERK
SQTL_100	AH_XP_020087500.1	AH_LG_04	339919	343548	Ananas comosus	Bromeliaceae
SQTL_100	AH_XP_020087323.1	AH_LG_04	392107	396484	Ananas comosus	Bromeliaceae
SQTL_100	AH_XP_020086897.1	AH_LG_04	576843	580248	Ananas comosus	Bromeliaceae
SQTL_100	AH_XP_020086896.1	AH_LG_04	580823	583357	Ananas comosus	Bromeliaceae
SQTL_100	AH_XP_020085725.1	AH_LG_04	749700	754766	Ananas comosus	Bromeliaceae
SQTL_100	AH_XP_020086573.1	AH_LG_04	762301	767198	Ananas comosus	Bromeliaceae
SQTL_100	AH_XP_020086069.1	AH_LG_04	14064468	14071799	Ananas comosus	Bromeliaceae
SQTL_100	AH_XP_020087056.1	AH_LG_04	14088174	14091784	Ananas comosus	Bromeliaceae
SQTL_100	AH_XP_020087187.1	AH_LG_04	14231645	14236949	Ananas comosus	Bromeliaceae
SQTL_100	BG_XP_003567563.1	BG_Chr_02	9490995	9496068	Brachypodium distachyon	Poaceae	YES	CW_Other_proteins	EXT_PERK
SQTL_100	BG_XP_003567567.1	BG_Chr_02	9504796	9507547	Brachypodium distachyon	Poaceae
SQTL_100	BG_XP_003567695.1	BG_Chr_02	11482891	11484240	Brachypodium distachyon	Poaceae
SQTL_100	BG_XP_003567713.1	BG_Chr_02	11672600	11683249	Brachypodium distachyon	Poaceae
SQTL_100	BG_XP_010231704.1	BG_Chr_02	36041429	36050352	Brachypodium distachyon	Poaceae
SQTL_100	BG_XP_003566560.1	BG_Chr_02	36070366	36072031	Brachypodium distachyon	Poaceae
SQTL_100	BG_XP_003566561.1	BG_Chr_02	36087911	36089332	Brachypodium distachyon	Poaceae
SQTL_100	BG_XP_003568943.1	BG_Chr_02	36134853	36136601	Brachypodium distachyon	Poaceae
SQTL_100	BG_XP_003568953.2	BG_Chr_02	36393424	36399785	Brachypodium distachyon	Poaceae
SQTL_100	BG_XP_010231721.1	BG_Chr_02	36400106	36405178	Brachypodium distachyon	Poaceae
SQTL_100	BG_XP_010231725.1	BG_Chr_02	36448359	36452322	Brachypodium distachyon	Poaceae
SQTL_100	BG_XP_010231727.1	BG_Chr_02	36473238	36481782	Brachypodium distachyon	Poaceae
SQTL_100	BG_XP_003566579.1	BG_Chr_02	36507555	36513839	Brachypodium distachyon	Poaceae
SQTL_100	BG_XP_010231735.1	BG_Chr_02	36720579	36728284	Brachypodium distachyon	Poaceae
SQTL_100	BG_XP_003568971.1	BG_Chr_02	36791651	36794790	Brachypodium distachyon	Poaceae
SQTL_100	BG_XP_024315046.1	BG_Chr_02	36858407	36863041	Brachypodium distachyon	Poaceae
SQTL_100	BG_XP_003568986.1	BG_Chr_02	37129290	37133397	Brachypodium distachyon	Poaceae	YES	CW_Other_proteins	EXT_PERK
SQTL_100	BG_XP_010231797.1	BG_Chr_02	38119770	38133775	Brachypodium distachyon	Poaceae
SQTL_100	BG_XP_003569046.1	BG_Chr_02	38222348	38230413	Brachypodium distachyon	Poaceae
SQTL_100	BG_XP_010231802.1	BG_Chr_02	38267644	38275029	Brachypodium distachyon	Poaceae
SQTL_100	BG_XP_010231804.2	BG_Chr_02	38317563	38320639	Brachypodium distachyon	Poaceae	YES	CW_Other_proteins	EXT
SQTL_100	BG_XP_003569052.1	BG_Chr_02	38326061	38329962	Brachypodium distachyon	Poaceae
SQTL_100	BG_XP_003569054.1	BG_Chr_02	38355302	38357590	Brachypodium distachyon	Poaceae
SQTL_100	BG_XP_003569059.1	BG_Chr_02	38418860	38422206	Brachypodium distachyon	Poaceae
SQTL_100	BG_XP_003569058.1	BG_Chr_02	38426813	38432766	Brachypodium distachyon	Poaceae
SQTL_100	BG_XP_003569065.1	BG_Chr_02	38480731	38484614	Brachypodium distachyon	Poaceae
SQTL_100	BG_XP_010231819.2	BG_Chr_02	38484472	38486753	Brachypodium distachyon	Poaceae
SQTL_100	BG_XP_003569067.1	BG_Chr_02	38530556	38534105	Brachypodium distachyon	Poaceae
SQTL_100	BG_XP_024314352.1	BG_Chr_02	38534771	38547491	Brachypodium distachyon	Poaceae
SQTL_100	BG_XP_010231824.1	BG_Chr_02	38549719	38554826	Brachypodium distachyon	Poaceae
SQTL_100	BG_XP_003569077.1	BG_Chr_02	38613608	38627737	Brachypodium distachyon	Poaceae
SQTL_100	BG_XP_003569080.1	BG_Chr_02	38692753	38697087	Brachypodium distachyon	Poaceae
SQTL_100	BH_D02G0183900	BH_Chr_D2	12212955	12217251	Brachypodium hybridum	Poaceae
SQTL_100	BH_D02G0187600	BH_Chr_D2	12454957	12465724	Brachypodium hybridum	Poaceae
SQTL_100	BH_D02G0471200	BH_Chr_D2	36367021	36375836	Brachypodium hybridum	Poaceae
SQTL_100	BH_D02G0471700	BH_Chr_D2	36395480	36396939	Brachypodium hybridum	Poaceae
SQTL_100	BH_D02G0471900	BH_Chr_D2	36415075	36416186	Brachypodium hybridum	Poaceae
SQTL_100	BH_D02G0473000	BH_Chr_D2	36460847	36462573	Brachypodium hybridum	Poaceae
SQTL_100	BH_D02G0477000	BH_Chr_D2	36660192	36666306	Brachypodium hybridum	Poaceae
SQTL_100	BH_D02G0477100	BH_Chr_D2	36666661	36671368	Brachypodium hybridum	Poaceae
SQTL_100	BH_D02G0478600	BH_Chr_D2	36717395	36721316	Brachypodium hybridum	Poaceae
SQTL_100	BH_D02G0479000	BH_Chr_D2	36742431	36751067	Brachypodium hybridum	Poaceae
SQTL_100	BH_D02G0483000	BH_Chr_D2	36990574	36998237	Brachypodium hybridum	Poaceae
SQTL_100	BH_D02G0484100	BH_Chr_D2	37061552	37064733	Brachypodium hybridum	Poaceae
SQTL_100	BH_D02G0485000	BH_Chr_D2	37128442	37132999	Brachypodium hybridum	Poaceae
SQTL_100	BH_D02G0489700	BH_Chr_D2	37397371	37401495	Brachypodium hybridum	Poaceae	YES	CW_Other_proteins	EXT_PERK
SQTL_100	BH_D02G0505700	BH_Chr_D2	38391075	38405000	Brachypodium hybridum	Poaceae
SQTL_100	BH_D02G0506400	BH_Chr_D2	38490525	38494452	Brachypodium hybridum	Poaceae
SQTL_100	BH_D02G0507200	BH_Chr_D2	38524040	38531372	Brachypodium hybridum	Poaceae
SQTL_100	BH_D02G0508100	BH_Chr_D2	38573803	38576887	Brachypodium hybridum	Poaceae	YES	CW_Other_proteins	EXT
SQTL_100	BH_D02G0508300	BH_Chr_D2	38582373	38586458	Brachypodium hybridum	Poaceae
SQTL_100	BH_D02G0510100	BH_Chr_D2	38676519	38679870	Brachypodium hybridum	Poaceae
SQTL_100	BH_D02G0510200	BH_Chr_D2	38684227	38690233	Brachypodium hybridum	Poaceae
SQTL_100	BH_D02G0511000	BH_Chr_D2	38737049	38737393	Brachypodium hybridum	Poaceae
SQTL_100	BH_D02G0511100	BH_Chr_D2	38740558	38742467	Brachypodium hybridum	Poaceae
SQTL_100	BH_D02G0512100	BH_Chr_D2	38781585	38784674	Brachypodium hybridum	Poaceae
SQTL_100	BH_D02G0512200	BH_Chr_D2	38786153	38795366	Brachypodium hybridum	Poaceae
SQTL_100	BH_D02G0512500	BH_Chr_D2	38800445	38817574	Brachypodium hybridum	Poaceae
SQTL_100	BH_D02G0513600	BH_Chr_D2	38864449	38878453	Brachypodium hybridum	Poaceae
SQTL_100	BH_D02G0514500	BH_Chr_D2	38945638	38949945	Brachypodium hybridum	Poaceae
SQTL_100	BH_D02G0840000	BH_Chr_D2	59428471	59436633	Brachypodium hybridum	Poaceae
SQTL_100	BH_D02G0157400	BH_Chr_D2	9966822	9971929	Brachypodium hybridum	Poaceae	YES	CW_Other_proteins	EXT_PERK
SQTL_100	BH_D02G0157600	BH_Chr_D2	9980692	9983484	Brachypodium hybridum	Poaceae
SQTL_100	BH_S08G0224100	BH_Chr_S8	18166897	18175716	Brachypodium hybridum	Poaceae
SQTL_100	BH_S08G0224500	BH_Chr_S8	18192983	18194249	Brachypodium hybridum	Poaceae
SQTL_100	BH_S08G0224900	BH_Chr_S8	18215820	18216991	Brachypodium hybridum	Poaceae
SQTL_100	BH_S08G0225500	BH_Chr_S8	18245449	18247213	Brachypodium hybridum	Poaceae
SQTL_100	BH_S08G0228400	BH_Chr_S8	18454634	18460913	Brachypodium hybridum	Poaceae
SQTL_100	BH_S08G0228500	BH_Chr_S8	18461373	18466478	Brachypodium hybridum	Poaceae
SQTL_100	BH_S08G0229500	BH_Chr_S8	18520163	18523958	Brachypodium hybridum	Poaceae
SQTL_100	BH_S08G0230100	BH_Chr_S8	18555124	18563903	Brachypodium hybridum	Poaceae
SQTL_100	BH_S08G0230400	BH_Chr_S8	18588942	18595169	Brachypodium hybridum	Poaceae
SQTL_100	BH_S08G0232600	BH_Chr_S8	18746511	18754054	Brachypodium hybridum	Poaceae
SQTL_100	BH_S08G0233400	BH_Chr_S8	18800351	18803550	Brachypodium hybridum	Poaceae
SQTL_100	BH_S08G0234100	BH_Chr_S8	18858819	18864640	Brachypodium hybridum	Poaceae
SQTL_100	BH_S08G0237900	BH_Chr_S8	19077288	19081417	Brachypodium hybridum	Poaceae	YES	CW_Other_proteins	EXT_PERK
SQTL_100	BH_S08G0248800	BH_Chr_S8	19749037	19764044	Brachypodium hybridum	Poaceae
SQTL_100	BH_S08G0250200	BH_Chr_S8	19827615	19835696	Brachypodium hybridum	Poaceae
SQTL_100	BH_S08G0251000	BH_Chr_S8	19860653	19864001	Brachypodium hybridum	Poaceae	YES	CW_Other_proteins	EXT
SQTL_100	BH_S08G0251100	BH_Chr_S8	19867875	19871803	Brachypodium hybridum	Poaceae
SQTL_100	BH_S08G0252300	BH_Chr_S8	19937889	19941387	Brachypodium hybridum	Poaceae
SQTL_100	BH_S08G0252600	BH_Chr_S8	19949424	19954644	Brachypodium hybridum	Poaceae
SQTL_100	BH_S08G0252900	BH_Chr_S8	19962485	19973096	Brachypodium hybridum	Poaceae
SQTL_100	BH_S08G0254000	BH_Chr_S8	20027496	20030527	Brachypodium hybridum	Poaceae
SQTL_100	BH_S08G0254600	BH_Chr_S8	20057039	20060680	Brachypodium hybridum	Poaceae
SQTL_100	BH_S08G0254700	BH_Chr_S8	20061534	20064085	Brachypodium hybridum	Poaceae
SQTL_100	BH_S08G0255100	BH_Chr_S8	20076698	20081554	Brachypodium hybridum	Poaceae
SQTL_100	BH_S08G0256200	BH_Chr_S8	20137575	20146009	Brachypodium hybridum	Poaceae
SQTL_100	BH_S08G0257000	BH_Chr_S8	20187228	20191876	Brachypodium hybridum	Poaceae
SQTL_100	BR_08G206100	BR_Chr_08	18003145	18012009	Brachypodium stacei	Poaceae
SQTL_100	BR_08G206500	BR_Chr_08	18029292	18030682	Brachypodium stacei	Poaceae
SQTL_100	BR_08G206900	BR_Chr_08	18051965	18053317	Brachypodium stacei	Poaceae
SQTL_100	BR_08G207500	BR_Chr_08	18081695	18083587	Brachypodium stacei	Poaceae
SQTL_100	BR_08G209700	BR_Chr_08	18235242	18241636	Brachypodium stacei	Poaceae
SQTL_100	BR_08G209800	BR_Chr_08	18242093	18247288	Brachypodium stacei	Poaceae
SQTL_100	BR_08G210700	BR_Chr_08	18293981	18297776	Brachypodium stacei	Poaceae
SQTL_100	BR_08G211300	BR_Chr_08	18328750	18337570	Brachypodium stacei	Poaceae
SQTL_100	BR_08G211600	BR_Chr_08	18362521	18368716	Brachypodium stacei	Poaceae
SQTL_100	BR_08G213500	BR_Chr_08	18532141	18539625	Brachypodium stacei	Poaceae
SQTL_100	BR_08G214300	BR_Chr_08	18585901	18589140	Brachypodium stacei	Poaceae
SQTL_100	BR_08G214900	BR_Chr_08	18640747	18646536	Brachypodium stacei	Poaceae
SQTL_100	BR_08G219100	BR_Chr_08	18888476	18892579	Brachypodium stacei	Poaceae	YES	CW_Other_proteins	EXT_PERK
SQTL_100	BR_08G229800	BR_Chr_08	19576630	19591550	Brachypodium stacei	Poaceae
SQTL_100	BR_08G230400	BR_Chr_08	19620740	19624880	Brachypodium stacei	Poaceae
SQTL_100	BR_08G231100	BR_Chr_08	19655207	19663382	Brachypodium stacei	Poaceae
SQTL_100	BR_08G231700	BR_Chr_08	19688366	19691547	Brachypodium stacei	Poaceae	YES	CW_Other_proteins	EXT
SQTL_100	BR_08G231800	BR_Chr_08	19695483	19701328	Brachypodium stacei	Poaceae
SQTL_100	BR_08G232200	BR_Chr_08	19722765	19725874	Brachypodium stacei	Poaceae
SQTL_100	BR_08G233000	BR_Chr_08	19766204	19769631	Brachypodium stacei	Poaceae
SQTL_100	BR_08G233100	BR_Chr_08	19777486	19782794	Brachypodium stacei	Poaceae
SQTL_100	BR_08G233900	BR_Chr_08	19821712	19825768	Brachypodium stacei	Poaceae
SQTL_100	BR_08G234000	BR_Chr_08	19827242	19830278	Brachypodium stacei	Poaceae
SQTL_100	BR_08G234400	BR_Chr_08	19856765	19860227	Brachypodium stacei	Poaceae
SQTL_100	BR_08G234500	BR_Chr_08	19861286	19864542	Brachypodium stacei	Poaceae
SQTL_100	BR_08G234800	BR_Chr_08	19876424	19881161	Brachypodium stacei	Poaceae
SQTL_100	BR_08G235900	BR_Chr_08	19936943	19945324	Brachypodium stacei	Poaceae
SQTL_100	BR_08G236700	BR_Chr_08	19986452	19991096	Brachypodium stacei	Poaceae
SQTL_100	BT_8G221600	BT_Chr_8	21361277	21369948	Brachypodium sylvaticum	Poaceae
SQTL_100	BT_8G222200	BT_Chr_8	21415594	21417579	Brachypodium sylvaticum	Poaceae
SQTL_100	BT_8G222500	BT_Chr_8	21442492	21445406	Brachypodium sylvaticum	Poaceae
SQTL_100	BT_8G223100	BT_Chr_8	21475293	21477122	Brachypodium sylvaticum	Poaceae
SQTL_100	BT_8G225700	BT_Chr_8	21763668	21770297	Brachypodium sylvaticum	Poaceae
SQTL_100	BT_8G225800	BT_Chr_8	21770391	21775616	Brachypodium sylvaticum	Poaceae
SQTL_100	BT_8G226800	BT_Chr_8	21867392	21870876	Brachypodium sylvaticum	Poaceae
SQTL_100	BT_8G227300	BT_Chr_8	21913216	21922004	Brachypodium sylvaticum	Poaceae
SQTL_100	BT_8G227700	BT_Chr_8	21948645	21954734	Brachypodium sylvaticum	Poaceae
SQTL_100	BT_8G247400	BT_Chr_8	24152246	24160933	Brachypodium sylvaticum	Poaceae
SQTL_100	BT_8G248200	BT_Chr_8	24205500	24209067	Brachypodium sylvaticum	Poaceae
SQTL_100	BT_8G248900	BT_Chr_8	24303040	24307778	Brachypodium sylvaticum	Poaceae
SQTL_100	BT_8G252500	BT_Chr_8	24569575	24574119	Brachypodium sylvaticum	Poaceae	YES	CW_Other_proteins	EXT_PERK
SQTL_100	BT_8G269400	BT_Chr_8	26005808	26020978	Brachypodium sylvaticum	Poaceae
SQTL_100	BT_8G270100	BT_Chr_8	26057017	26061159	Brachypodium sylvaticum	Poaceae
SQTL_100	BT_8G271200	BT_Chr_8	26117049	26124917	Brachypodium sylvaticum	Poaceae
SQTL_100	BT_8G271800	BT_Chr_8	26154686	26157746	Brachypodium sylvaticum	Poaceae	YES	CW_Other_proteins	EXT
SQTL_100	BT_8G271900	BT_Chr_8	26165643	26169907	Brachypodium sylvaticum	Poaceae
SQTL_100	BT_8G275500	BT_Chr_8	26404558	26407830	Brachypodium sylvaticum	Poaceae
SQTL_100	BT_8G275600	BT_Chr_8	26416467	26422798	Brachypodium sylvaticum	Poaceae
SQTL_100	BT_8G276800	BT_Chr_8	26549361	26552743	Brachypodium sylvaticum	Poaceae
SQTL_100	BT_8G277900	BT_Chr_8	26609814	26613438	Brachypodium sylvaticum	Poaceae
SQTL_100	BT_8G278000	BT_Chr_8	26614273	26626351	Brachypodium sylvaticum	Poaceae
SQTL_100	BT_8G278300	BT_Chr_8	26628051	26633564	Brachypodium sylvaticum	Poaceae
SQTL_100	BT_8G279900	BT_Chr_8	26756723	26765760	Brachypodium sylvaticum	Poaceae
SQTL_100	BT_8G280600	BT_Chr_8	26815146	26819225	Brachypodium sylvaticum	Poaceae
SQTL_100	FG_HORVU1Hr1G013600	FG_Chr_1H	36438691	36459278	Hordeum vulgare	Poaceae
SQTL_100	FG_HORVU1Hr1G014120	FG_Chr_1H	39011650	39014282	Hordeum vulgare	Poaceae
SQTL_100	FG_HORVU1Hr1G015770	FG_Chr_1H	48204972	48208157	Hordeum vulgare	Poaceae
SQTL_100	FG_HORVU1Hr1G016170	FG_Chr_1H	49947498	49951603	Hordeum vulgare	Poaceae
SQTL_100	FG_HORVU1Hr1G016190	FG_Chr_1H	50043542	50045767	Hordeum vulgare	Poaceae
SQTL_100	FG_HORVU1Hr1G016630	FG_Chr_1H	54280574	54284736	Hordeum vulgare	Poaceae
SQTL_100	FG_HORVU1Hr1G017120	FG_Chr_1H	57887924	57891999	Hordeum vulgare	Poaceae	YES	CW_Other_proteins	EXT_PERK
SQTL_100	FG_HORVU1Hr1G018060	FG_Chr_1H	64110158	64114032	Hordeum vulgare	Poaceae
SQTL_100	FG_HORVU1Hr1G018790	FG_Chr_1H	70062067	70068804	Hordeum vulgare	Poaceae
SQTL_100	FG_HORVU1Hr1G019510	FG_Chr_1H	73816424	73816942	Hordeum vulgare	Poaceae
SQTL_100	FG_HORVU1Hr1G021140	FG_Chr_1H	84348112	84349304	Hordeum vulgare	Poaceae
SQTL_100	FG_HORVU1Hr1G015500	FG_Chr_1H	45664967	45666776	Hordeum vulgare	Poaceae
SQTL_100	FG_HORVU1Hr1G016240	FG_Chr_1H	50159972	50164722	Hordeum vulgare	Poaceae
SQTL_100	FG_HORVU1Hr1G017710	FG_Chr_1H	61124506	61129528	Hordeum vulgare	Poaceae
SQTL_100	FG_HORVU1Hr1G019330	FG_Chr_1H	72525566	72535371	Hordeum vulgare	Poaceae
SQTL_100	FG_HORVU1Hr1G019600	FG_Chr_1H	74218747	74219763	Hordeum vulgare	Poaceae
SQTL_100	FG_HORVU1Hr1G019640	FG_Chr_1H	74325736	74331683	Hordeum vulgare	Poaceae
SQTL_100	FG_HORVU1Hr1G020340	FG_Chr_1H	79062696	79064406	Hordeum vulgare	Poaceae
SQTL_100	FG_HORVU1Hr1G020500	FG_Chr_1H	80950251	80953093	Hordeum vulgare	Poaceae
SQTL_100	FT_05G01630.1lpe	FT_5	1055722	1067996	Leersia perrieri	Poaceae
SQTL_100	FT_05G01670.1lpe	FT_5	1096684	1100095	Leersia perrieri	Poaceae
SQTL_100	FT_05G01720.1lpe	FT_5	1114148	1121686	Leersia perrieri	Poaceae
SQTL_100	FT_05G01750.1lpe	FT_5	1150132	1152564	Leersia perrieri	Poaceae	YES	CW_Other_proteins	EXT
SQTL_100	FT_05G01760.1lpe	FT_5	1155467	1159663	Leersia perrieri	Poaceae
SQTL_100	FT_05G01810.1lpe	FT_5	1214264	1217603	Leersia perrieri	Poaceae
SQTL_100	FT_05G01820.1lpe	FT_5	1226934	1232153	Leersia perrieri	Poaceae
SQTL_100	FT_05G01930.1lpe	FT_5	1284103	1287986	Leersia perrieri	Poaceae
SQTL_100	FT_05G01940.1lpe	FT_5	1291234	1294769	Leersia perrieri	Poaceae
SQTL_100	FT_05G02030.1lpe	FT_5	1383915	1391073	Leersia perrieri	Poaceae
SQTL_100	FT_05G02100.1lpe	FT_5	1446144	1453281	Leersia perrieri	Poaceae
SQTL_100	FT_05G02130.1lpe	FT_5	1471941	1475888	Leersia perrieri	Poaceae
SQTL_100	FT_05G02190.1lpe	FT_5	1557460	1560188	Leersia perrieri	Poaceae
SQTL_100	FT_05G02350.1lpe	FT_5	1676510	1679418	Leersia perrieri	Poaceae
[truncated: 396,234+ more rows]
