# Supplementary material for: Detection and Analysis of Syntenic Quantitative Trait Loci Controlling Cell Wall Quality in Angiosperms
Source: Front Plant Sci. 2022 Mar 3;13:855093. doi: 10.3389/fpls.2022.855093 (PMC8928447; doi:10.3389/fpls.2022.855093)
Supplement: Supplementary file 9 [file Table_8.xlsx]

## Sheet: Sheet1
Supplementary Table 8 - The 1493 candidate cell wall genes included in the 22 SQTLs showing large co-localization of initial QTLs and spanning diverse species (see Table 3 in the article)
Gene_ID	Chrom	Species_ID (used in the analysis)	Species	bp_start	bp_end	SQTL	CW process	CW function	Included in an initial QTL?	Initial QTL(s) trait(s)
AA_KFK44357.1	AA_Chr_01	AA	Arabis alpina	17354171	17355481	SQTL_121	Transcription_factor	MYB4/MYB6/MYB7/MYB21/MYB32
AB_Alp259720	AB_Chr_2	AB	Arabis alpina	29616473	29618048	SQTL_50	Transcription_factor	VND/WND6A
AB_Alp372750	AB_Chr_1	AB	Arabis alpina	21934144	21935254	SQTL_121	Transcription_factor	MYB4/MYB6/MYB7/MYB21/MYB32
AE_PSS03900.1	AE_LG_18	AE	Actinidia chinensis	18346	20117	SQTL_23	Transcription_factor	NST1/NST2/NST3/WND2A
AE_PSS03927.1	AE_LG_18	AE	Actinidia chinensis	376191	378213	SQTL_23	Transcription_factor	MYB4/MYB6/MYB7/MYB32
AE_PSS23504.1	AE_LG_08	AE	Actinidia chinensis	191505	193305	SQTL_23	Transcription_factor	NST1/NST2/NST3/WND2A
AE_PSS23525.1	AE_LG_08	AE	Actinidia chinensis	477475	478954	SQTL_23	Transcription_factor	MYB4/MYB6/MYB7/MYB32
AH_XP_020084972.1	AH_LG_03	AH	Ananas comosus	15050881	15052257	SQTL_245	Transcription_factor	ERF
AH_XP_020085150.1	AH_LG_03	AH	Ananas comosus	15388144	15390420	SQTL_2	Transcription_factor	WRKY12
AU_RYR24098.1	AU_Chr_B02	AU	Arachis hypogaea	4933946	4935585	SQTL_23	Transcription_factor	MYB4/MYB6/MYB7/MYB32
AU_RYR24176.1	AU_Chr_B02	AU	Arachis hypogaea	6191542	6194713	SQTL_23	Transcription_factor	NST1/NST2/NST3/WND2A
BB_OAP16571.1	BB_Chr_01	BB	Arabidopsis thaliana	7998576	7999761	SQTL_121	Transcription_factor	MYB4/MYB6/MYB7/MYB21/MYB32
BB_OAP19653.1	BB_Chr_01	BB	Arabidopsis thaliana	26007611	26010722	SQTL_50	Transcription_factor	VND/WND6A
BC_NP_001323397.1	BC_Chr_01	BC	Arabidopsis thaliana	27074702	27077991	SQTL_50	Transcription_factor	VND/WND6A	QTL_010;QTL_012;	Neutral_Detergent_Fiber;CW_degradability;
BC_NP_849749.1	BC_Chr_01	BC	Arabidopsis thaliana	13077890	13080265	SQTL_121	Transcription_factor	MYB4/MYB6/MYB7/MYB21/MYB32	QTL_006;	Lignin_Content;
BG_XP_003572766.3	BG_Chr_03	BG	Brachypodium distachyon	51344600	51348450	SQTL_2	Transcription_factor	WRKY12
BG_XP_003572772.1	BG_Chr_03	BG	Brachypodium distachyon	51538014	51539188	SQTL_245	Transcription_factor	ERF
BG_XP_003581498.1	BG_Chr_05	BG	Brachypodium distachyon	21015501	21016943	SQTL_245	Transcription_factor	ERF
BG_XP_003581499.1	BG_Chr_05	BG	Brachypodium distachyon	21020353	21020979	SQTL_245	Transcription_factor	ERF
BG_XP_010233638.1	BG_Chr_03	BG	Brachypodium distachyon	51052942	51056986	SQTL_2	Transcription_factor	VND/WND2B
BG_XP_010235787.1	BG_Chr_03	BG	Brachypodium distachyon	51525254	51526385	SQTL_245	Transcription_factor	ERF
BG_XP_010240211.1	BG_Chr_05	BG	Brachypodium distachyon	21009844	21011082	SQTL_245	Transcription_factor	ERF
BG_XP_010240212.1	BG_Chr_05	BG	Brachypodium distachyon	21025257	21026653	SQTL_245	Transcription_factor	ERF
BG_XP_014751531.1	BG_Chr_05	BG	Brachypodium distachyon	20827282	20832282	SQTL_2	Transcription_factor	WRKY12
BG_XP_024311176.1	BG_Chr_05	BG	Brachypodium distachyon	20332261	20336189	SQTL_2	Transcription_factor	VND/WND2A
BH_D03G0450100	BH_Chr_D3	BH	Brachypodium hybridum	35135318	35136109	SQTL_245	Transcription_factor	ERF
BH_D03G0691000	BH_Chr_D3	BH	Brachypodium hybridum	50896626	50900229	SQTL_2	Transcription_factor	VND/WND2B
BH_D03G0695400	BH_Chr_D3	BH	Brachypodium hybridum	51194769	51198571	SQTL_2	Transcription_factor	WRKY12
BH_D03G0698700	BH_Chr_D3	BH	Brachypodium hybridum	51376328	51377410	SQTL_245	Transcription_factor	ERF
BH_D03G0698900	BH_Chr_D3	BH	Brachypodium hybridum	51384710	51385414	SQTL_245	Transcription_factor	ERF
BH_D05G0225900	BH_Chr_D5	BH	Brachypodium hybridum	20397647	20401314	SQTL_2	Transcription_factor	VND/WND2A
BH_D05G0232500	BH_Chr_D5	BH	Brachypodium hybridum	20895247	20900323	SQTL_2	Transcription_factor	WRKY12
BH_D05G0235400	BH_Chr_D5	BH	Brachypodium hybridum	21078034	21079187	SQTL_245	Transcription_factor	ERF
BH_D05G0235500	BH_Chr_D5	BH	Brachypodium hybridum	21083908	21084663	SQTL_245	Transcription_factor	ERF
BH_D05G0235600	BH_Chr_D5	BH	Brachypodium hybridum	21088527	21089153	SQTL_245	Transcription_factor	ERF
BH_D05G0235800	BH_Chr_D5	BH	Brachypodium hybridum	21093451	21094827	SQTL_245	Transcription_factor	ERF
BH_S03G0219000	BH_Chr_S3	BH	Brachypodium hybridum	18971146	18971922	SQTL_245	Transcription_factor	ERF
BH_S04G0123200	BH_Chr_S4	BH	Brachypodium hybridum	7702475	7703672	SQTL_245	Transcription_factor	ERF
BH_S04G0123300	BH_Chr_S4	BH	Brachypodium hybridum	7711812	7712519	SQTL_245	Transcription_factor	ERF
BH_S04G0123500	BH_Chr_S4	BH	Brachypodium hybridum	7722701	7723459	SQTL_245	Transcription_factor	ERF
BH_S04G0126400	BH_Chr_S4	BH	Brachypodium hybridum	7935670	7940073	SQTL_2	Transcription_factor	WRKY12
BH_S04G0130500	BH_Chr_S4	BH	Brachypodium hybridum	8213689	8216659	SQTL_2	Transcription_factor	VND/WND2A
BH_S09G0160500	BH_Chr_S9	BH	Brachypodium hybridum	11578288	11581082	SQTL_2	Transcription_factor	VND/WND2B
BH_S09G0166000	BH_Chr_S9	BH	Brachypodium hybridum	11995988	12001046	SQTL_2	Transcription_factor	WRKY12
BH_S09G0168600	BH_Chr_S9	BH	Brachypodium hybridum	12155322	12156455	SQTL_245	Transcription_factor	ERF
BH_S09G0168700	BH_Chr_S9	BH	Brachypodium hybridum	12160821	12162142	SQTL_245	Transcription_factor	ERF
BH_S09G0168900	BH_Chr_S9	BH	Brachypodium hybridum	12170488	12171842	SQTL_245	Transcription_factor	ERF
BL_XP_013649517.1	BL_Chr_A07	BL	Brassica napus	23534012	23541623	SQTL_50	Transcription_factor	VND/WND6A
BL_XP_013670212.1	BL_Chr_C06	BL	Brassica napus	40644686	40647947	SQTL_50	Transcription_factor	VND/WND6A
BM_XP_013590608.1	BM_Chr_C06	BM	Brassica oleracea	35863101	35866457	SQTL_50	Transcription_factor	VND/WND6A
BM_XP_013602833.1	BM_Chr_C08	BM	Brassica oleracea	23850529	23851879	SQTL_121	Transcription_factor	MYB4/MYB6/MYB7/MYB21/MYB32
BM_XP_013638786.1	BM_Chr_C05	BM	Brassica oleracea	12241767	12243266	SQTL_121	Transcription_factor	MYB4/MYB6/MYB7/MYB21/MYB32
BP_RID55846.1	BP_Chr_A07	BP	Brassica rapa	24241287	24244386	SQTL_50	Transcription_factor	VND/WND6A
BQ_XP_018508363.1	BQ_Chr_A07	BQ	Brassica rapa	19434437	19437385	SQTL_50	Transcription_factor	VND/WND6A
BR_03G198000	BR_Chr_03	BR	Brachypodium stacei	18073877	18074952	SQTL_245	Transcription_factor	ERF
BR_04G116200	BR_Chr_04	BR	Brachypodium stacei	7430445	7431152	SQTL_245	Transcription_factor	ERF
BR_04G119400	BR_Chr_04	BR	Brachypodium stacei	7645485	7649880	SQTL_2	Transcription_factor	WRKY12
BR_04G123400	BR_Chr_04	BR	Brachypodium stacei	7921998	7926104	SQTL_2	Transcription_factor	VND/WND2A
BR_09G156400	BR_Chr_09	BR	Brachypodium stacei	13700073	13702774	SQTL_2	Transcription_factor	VND/WND2B
BR_09G161300	BR_Chr_09	BR	Brachypodium stacei	14117937	14123049	SQTL_2	Transcription_factor	WRKY12
BR_09G164000	BR_Chr_09	BR	Brachypodium stacei	14282365	14283477	SQTL_245	Transcription_factor	ERF
BR_09G164100	BR_Chr_09	BR	Brachypodium stacei	14288364	14289161	SQTL_245	Transcription_factor	ERF
BR_09G164200	BR_Chr_09	BR	Brachypodium stacei	14293721	14294305	SQTL_245	Transcription_factor	ERF
BT_3G213700	BT_Chr_3	BT	Brachypodium sylvaticum	19901035	19901814	SQTL_245	Transcription_factor	ERF
BT_4G191900	BT_Chr_4	BT	Brachypodium sylvaticum	16927431	16931323	SQTL_2	Transcription_factor	WRKY12
BT_4G195100	BT_Chr_4	BT	Brachypodium sylvaticum	17209243	17210745	SQTL_245	Transcription_factor	ERF
BT_4G195200	BT_Chr_4	BT	Brachypodium sylvaticum	17215750	17216439	SQTL_245	Transcription_factor	ERF
BT_4G313700	BT_Chr_4	BT	Brachypodium sylvaticum	29107559	29111622	SQTL_2	Transcription_factor	VND/WND2B
BT_9G234700	BT_Chr_9	BT	Brachypodium sylvaticum	21177952	21182559	SQTL_2	Transcription_factor	WRKY12
BT_9G237200	BT_Chr_9	BT	Brachypodium sylvaticum	21371825	21372970	SQTL_245	Transcription_factor	ERF
BT_9G237300	BT_Chr_9	BT	Brachypodium sylvaticum	21386748	21387491	SQTL_245	Transcription_factor	ERF
BT_9G237400	BT_Chr_9	BT	Brachypodium sylvaticum	21391445	21392071	SQTL_245	Transcription_factor	ERF
BU_XP_010678128.1	BU_Chr_01	BU	Beta vulgaris	1147703	1153195	SQTL_50	Transcription_factor	VND/WND6B
BU_XP_010690154.1	BU_Chr_01	BU	Beta vulgaris	2379311	2382172	SQTL_23	Transcription_factor	NST1/NST2/NST3/WND2A
CC_XP_004492547.1	CC_Chr_03	CC	Cicer arietinum	21133101	21134675	SQTL_174	Transcription_factor	OFP4
CH_KYP71957.1	CH_Chr_03	CH	Cajanus cajan	28681259	28683320	SQTL_23	Transcription_factor	MYB4/MYB6/MYB7/MYB32
CI_CDP08622.1	CI_Chr_04	CI	Coffea canephora	54400208	54402930	SQTL_23	Transcription_factor	NST1/NST2/NST3/WND2A
CV_XP_006473170.1	CV_Chr_03	CV	Citrus sinensis	24877512	24879718	SQTL_121	Transcription_factor	MYB4/MYB6/MYB7/MYB32
CV_XP_006473881.1	CV_Chr_03	CV	Citrus sinensis	25035691	25039031	SQTL_50	Transcription_factor	VND/WND6B
DN_XP_010415913.1	DN_Chr_07	DN	Camelina sativa	21592509	21595820	SQTL_50	Transcription_factor	VND/WND6A
DN_XP_010428044.1	DN_Chr_09	DN	Camelina sativa	28483230	28486548	SQTL_50	Transcription_factor	VND/WND6A
DN_XP_010460023.1	DN_Chr_14	DN	Camelina sativa	11217033	11224638	SQTL_121	Transcription_factor	MYB4/MYB6/MYB7/MYB21/MYB32
DN_XP_010471209.1	DN_Chr_16	DN	Camelina sativa	18143009	18147361	SQTL_50	Transcription_factor	VND/WND6A
DN_XP_010477522.1	DN_Chr_17	DN	Camelina sativa	10817891	10819186	SQTL_121	Transcription_factor	MYB4/MYB6/MYB7/MYB21/MYB32
DN_XP_010498743.1	DN_Chr_03	DN	Camelina sativa	10390679	10394351	SQTL_121	Transcription_factor	MYB4/MYB6/MYB7/MYB21/MYB32
DN_XP_010507974.1	DN_Chr_05	DN	Camelina sativa	654500	656665	SQTL_23	Transcription_factor	NST1/NST2/NST3/WND2B
DN_XP_010512569.1	DN_Chr_05	DN	Camelina sativa	34087215	34088791	SQTL_23	Transcription_factor	NST1/NST2/NST3/WND2A
DU_XP_017234339.1	DU_Chr_02	DU	Daucus carota	26660685	26662376	SQTL_23	Transcription_factor	NST1/NST2/NST3/WND1A
EE_XP_010919644.2	EE_Chr_04	EE	Elaeis guineensis	45253332	45254689	SQTL_245	Transcription_factor	ERF
EE_XP_010919759.1	EE_Chr_04	EE	Elaeis guineensis	46688014	46692604	SQTL_2	Transcription_factor	WRKY12
EM_XP_004305088.1	EM_LG_06	EM	Fragaria vesca	6766472	6768496	SQTL_174	Transcription_factor	OFP4
EM_XP_004306648.1	EM_LG_07	EM	Fragaria vesca	3193391	3194814	SQTL_23	Transcription_factor	MYB4/MYB6/MYB7/MYB32
EM_XP_004308279.1	EM_LG_07	EM	Fragaria vesca	2867662	2869335	SQTL_23	Transcription_factor	NST1/NST2/NST3/WND2B
EO_XP_017629605.1	EO_Chr_04	EO	Gossypium arboreum	137182451	137184141	SQTL_23	Transcription_factor	NST1/NST2/NST3/WND2A
EO_XP_017634935.1	EO_Chr_06	EO	Gossypium arboreum	45711274	45712594	SQTL_23	Transcription_factor	MYB4/MYB6/MYB7/MYB32
EO_XP_017636273.1	EO_Chr_06	EO	Gossypium arboreum	89764679	89766274	SQTL_23	Transcription_factor	NST1/NST2/NST3/WND2A
EO_XP_017636619.1	EO_Chr_06	EO	Gossypium arboreum	15727816	15729402	SQTL_23	Transcription_factor	NST1/NST2/NST3/WND1B
ER_XP_016698989.1	ER_Chr_22	ER	Gossypium hirsutum	18329184	18330589	SQTL_174	Transcription_factor	OFP4
ER_XP_016708831.1	ER_Chr_26	ER	Gossypium hirsutum	18897392	18899119	SQTL_23	Transcription_factor	NST1/NST2/NST3/WND2A
ER_XP_016735524.1	ER_Chr_05	ER	Gossypium hirsutum	34498948	34500608	SQTL_23	Transcription_factor	NST1/NST2/NST3/WND2B
ES_NP_001235820.1	ES_Chr_19	ES	Glycine max	50136538	50139060	SQTL_23	Transcription_factor	MYB4/MYB6/MYB7/MYB21/MYB32
ES_NP_001238271.1	ES_Chr_16	ES	Glycine max	2180416	2181708	SQTL_23	Transcription_factor	MYB4/MYB6/MYB7/MYB32
ES_NP_001304606.2	ES_Chr_16	ES	Glycine max	1725745	1728254	SQTL_23	Transcription_factor	NST1/NST2/NST3/WND2A
ES_XP_003528784.1	ES_Chr_07	ES	Glycine max	4722206	4723647	SQTL_23	Transcription_factor	MYB4/MYB6/MYB7/MYB32
ES_XP_003529874.1	ES_Chr_07	ES	Glycine max	4330605	4333248	SQTL_23	Transcription_factor	NST1/NST2/NST3/WND2A
ES_XP_003551614.1	ES_Chr_18	ES	Glycine max	50245754	50248075	SQTL_174	Transcription_factor	OFP4
ES_XP_003552922.1	ES_Chr_18	ES	Glycine max	4710502	4712106	SQTL_174	Transcription_factor	OFP4
ES_XP_003553799.1	ES_Chr_19	ES	Glycine max	50316710	50317717	SQTL_23	Transcription_factor	NST1/NST2/NST3/WND1B
EV_XP_012437779.1	EV_Chr_08	EV	Gossypium raimondii	36806350	36807669	SQTL_23	Transcription_factor	MYB4/MYB6/MYB7/MYB32
EV_XP_012437819.1	EV_Chr_08	EV	Gossypium raimondii	37535459	37537196	SQTL_23	Transcription_factor	NST1/NST2/NST3/WND2B
EV_XP_012439854.1	EV_Chr_08	EV	Gossypium raimondii	54112453	54114189	SQTL_23	Transcription_factor	NST1/NST2/NST3/WND1B
EV_XP_012457554.1	EV_Chr_11	EV	Gossypium raimondii	18898476	18899874	SQTL_174	Transcription_factor	OFP4
EV_XP_012473382.1	EV_Chr_04	EV	Gossypium raimondii	3810787	3812494	SQTL_23	Transcription_factor	MYB4/MYB6/MYB7/MYB21/MYB32
EV_XP_012474773.1	EV_Chr_04	EV	Gossypium raimondii	34638368	34640393	SQTL_23	Transcription_factor	NST1/NST2/NST3/WND1B
EV_XP_012474805.1	EV_Chr_04	EV	Gossypium raimondii	35383179	35384275	SQTL_23	Transcription_factor	MYB4/MYB6/MYB7/MYB21/MYB32
EV_XP_012475066.1	EV_Chr_04	EV	Gossypium raimondii	42718136	42719359	SQTL_23	Transcription_factor	MYB4/MYB6/MYB7/MYB32
EV_XP_012490173.1	EV_Chr_07	EV	Gossypium raimondii	8693337	8695193	SQTL_23	Transcription_factor	NST1/NST2/NST3/WND2A
FA_RZB49761.1	FA_Chr_19	FA	Glycine soja	50126620	50129304	SQTL_23	Transcription_factor	MYB4/MYB6/MYB7/MYB21/MYB32
FA_RZB49788.1	FA_Chr_19	FA	Glycine soja	50307722	50308701	SQTL_23	Transcription_factor	NST1/NST2/NST3/WND1B
FA_RZB50805.1	FA_Chr_18	FA	Glycine soja	4789804	4790961	SQTL_174	Transcription_factor	OFP4
FA_RZB53072.1	FA_Chr_18	FA	Glycine soja	49848103	49849450	SQTL_174	Transcription_factor	OFP4
FA_RZB59164.1	FA_Chr_16	FA	Glycine soja	1718352	1721074	SQTL_23	Transcription_factor	NST1/NST2/NST3/WND2A
FA_RZB59211.1	FA_Chr_16	FA	Glycine soja	2150032	2151544	SQTL_23	Transcription_factor	MYB4/MYB6/MYB7/MYB32
FA_RZC01469.1	FA_Chr_07	FA	Glycine soja	4387035	4389833	SQTL_23	Transcription_factor	NST1/NST2/NST3/WND2A
FA_RZC01519.1	FA_Chr_07	FA	Glycine soja	4773740	4775180	SQTL_23	Transcription_factor	MYB4/MYB6/MYB7/MYB32
FA_RZC22555.1	FA_Chr_03	FA	Glycine soja	47223550	47225647	SQTL_23	Transcription_factor	MYB4/MYB6/MYB7/MYB32
FG_HORVU2Hr1G092030	FG_Chr_2H	FG	Hordeum vulgare	650452493	650457028	SQTL_2	Transcription_factor	VND/WND2B
FG_HORVU2Hr1G093350	FG_Chr_2H	FG	Hordeum vulgare	657822736	657824056	SQTL_2	Transcription_factor	WRKY12
FG_HORVU6Hr1G060800	FG_Chr_6H	FG	Hordeum vulgare	406087984	406090675	SQTL_2	Transcription_factor	VND/WND2B
FG_HORVU6Hr1G061940	FG_Chr_6H	FG	Hordeum vulgare	414351834	414354927	SQTL_2	Transcription_factor	WRKY12
FG_HORVU6Hr1G062940	FG_Chr_6H	FG	Hordeum vulgare	422385889	422386616	SQTL_245	Transcription_factor	ERF
FQ_XP_019459362.1	FQ_LG_11	FQ	Lupinus angustifolius	5268955	5270441	SQTL_23	Transcription_factor	MYB4/MYB6/MYB7/MYB32
FQ_XP_019460444.1	FQ_LG_11	FQ	Lupinus angustifolius	4974087	4975909	SQTL_23	Transcription_factor	NST1/NST2/NST3/WND2B
FT_02G21010.1lpe	FT_2	FT	Leersia perrieri	18247812	18249299	SQTL_2	Transcription_factor	VND/WND1A
FT_02G21340.1lpe	FT_2	FT	Leersia perrieri	18561126	18564353	SQTL_2	Transcription_factor	WRKY12
FT_02G21590.1lpe	FT_2	FT	Leersia perrieri	18788799	18789485	SQTL_245	Transcription_factor	ERF
FT_04G16200.1lpe	FT_4	FT	Leersia perrieri	16021048	16022396	SQTL_2	Transcription_factor	VND/WND6B
FT_04G16630.1lpe	FT_4	FT	Leersia perrieri	16375603	16380324	SQTL_2	Transcription_factor	WRKY12
FT_10G14320.1lpe	FT_10	FT	Leersia perrieri	14677732	14678670	SQTL_245	Transcription_factor	ERF
GF_RXH92908.1	GF_Chr_07	GF	Malus domestica	21723484	21724514	SQTL_23	Transcription_factor	MYB4/MYB6/MYB7/MYB32
GF_RXH92950.1	GF_Chr_07	GF	Malus domestica	22487164	22488851	SQTL_23	Transcription_factor	NST1/NST2/NST3/WND2B
GF_RXI07635.1	GF_Chr_01	GF	Malus domestica	20245881	20247919	SQTL_23	Transcription_factor	NST1/NST2/NST3/WND2A
GF_RXI07685.1	GF_Chr_01	GF	Malus domestica	19573104	19574139	SQTL_23	Transcription_factor	MYB4/MYB6/MYB7/MYB32
GG_NP_001315766.1	GG_Chr_07	GG	Malus domestica	22365333	22366370	SQTL_23	Transcription_factor	MYB4/MYB6/MYB7/MYB32
GG_XP_008347184.1	GG_Chr_07	GG	Malus domestica	23126435	23128450	SQTL_23	Transcription_factor	NST1/NST2/NST3/WND2B
GG_XP_008352872.2	GG_Chr_01	GG	Malus domestica	19114709	19115907	SQTL_23	Transcription_factor	MYB4/MYB6/MYB7/MYB32
GG_XP_028955578.1	GG_Chr_01	GG	Malus domestica	19878774	19889236	SQTL_23	Transcription_factor	NST1/NST2/NST3/WND2A
GH_XP_021612408.1	GH_LG_05	GH	Manihot esculenta	1515335	1516645	SQTL_23	Transcription_factor	MYB4/MYB6/MYB7/MYB32
GH_XP_021612596.1	GH_LG_05	GH	Manihot esculenta	1231739	1233425	SQTL_23	Transcription_factor	NST1/NST2/NST3/WND2A
GH_XP_021623453.1	GH_LG_01	GH	Manihot esculenta	32056328	32058080	SQTL_23	Transcription_factor	NST1/NST2/NST3/WND2A
GQ_01G282100	GQ_Chr_01	GQ	Miscanthus sinensis	93312026	93313491	SQTL_245	Transcription_factor	ERF
GQ_07G425100	GQ_Chr_07	GQ	Miscanthus sinensis	132775625	132780211	SQTL_2	Transcription_factor	VND/WND1B
GQ_07G427800	GQ_Chr_07	GQ	Miscanthus sinensis	133666880	133670859	SQTL_2	Transcription_factor	WRKY12
GQ_07G435600	GQ_Chr_07	GQ	Miscanthus sinensis	135380894	135382847	SQTL_245	Transcription_factor	ERF
GQ_07G435700	GQ_Chr_07	GQ	Miscanthus sinensis	135421547	135422963	SQTL_245	Transcription_factor	ERF
GQ_08G220200	GQ_Chr_08	GQ	Miscanthus sinensis	73806801	73811473	SQTL_2	Transcription_factor	VND/WND1B
GQ_08G223600	GQ_Chr_08	GQ	Miscanthus sinensis	74637099	74641364	SQTL_2	Transcription_factor	WRKY12
GQ_08G224200	GQ_Chr_08	GQ	Miscanthus sinensis	74826940	74827641	SQTL_245	Transcription_factor	ERF
GQ_08G224300	GQ_Chr_08	GQ	Miscanthus sinensis	74855220	74856011	SQTL_245	Transcription_factor	ERF
GQ_08G225700	GQ_Chr_08	GQ	Miscanthus sinensis	75160618	75162283	SQTL_245	Transcription_factor	ERF
GQ_11G156500	GQ_Chr_11	GQ	Miscanthus sinensis	60649412	60653395	SQTL_2	Transcription_factor	VND/WND2B	QTL_161;	Lignin_Content;
GQ_11G161900	GQ_Chr_11	GQ	Miscanthus sinensis	61907380	61911291	SQTL_2	Transcription_factor	WRKY12
GQ_11G166800	GQ_Chr_11	GQ	Miscanthus sinensis	63018189	63018875	SQTL_245	Transcription_factor	ERF
GQ_11G166900	GQ_Chr_11	GQ	Miscanthus sinensis	63049830	63050576	SQTL_245	Transcription_factor	ERF
GQ_11G167000	GQ_Chr_11	GQ	Miscanthus sinensis	63054856	63055797	SQTL_245	Transcription_factor	ERF
GQ_12G158800	GQ_Chr_12	GQ	Miscanthus sinensis	62937335	62941356	SQTL_2	Transcription_factor	VND/WND2B	QTL_175;QTL_176;QTL_182;QTL_183;QTL_184;QTL_185;QTL_186;QTL_187;QTL_188;QTL_189;	Cellulose_Content;Hemicellulose_Content;Glucose_Content;Hemicellulose_Content;Hemicellulose_Content;Cellulose_Content;Arabinose_Content;Arabinose_Content;Saccharification_yield;Neutral_Detergent_Fiber;
GQ_12G168300	GQ_Chr_12	GQ	Miscanthus sinensis	64849948	64854472	SQTL_2	Transcription_factor	WRKY12	QTL_175;QTL_186;QTL_187;QTL_188;QTL_189;	Cellulose_Content;Arabinose_Content;Arabinose_Content;Saccharification_yield;Neutral_Detergent_Fiber;
GQ_12G185500	GQ_Chr_12	GQ	Miscanthus sinensis	67913619	67915128	SQTL_245	Transcription_factor	ERF	QTL_188;QTL_189;	Saccharification_yield;Neutral_Detergent_Fiber;
GQ_12G185600	GQ_Chr_12	GQ	Miscanthus sinensis	67935228	67936648	SQTL_245	Transcription_factor	ERF	QTL_188;QTL_189;	Saccharification_yield;Neutral_Detergent_Fiber;
GQ_12G185800	GQ_Chr_12	GQ	Miscanthus sinensis	68028199	68029304	SQTL_245	Transcription_factor	ERF	QTL_188;QTL_189;	Saccharification_yield;Neutral_Detergent_Fiber;
GS_RHN39640.1	GS_Chr_08	GS	Medicago truncatula	8983933	8985937	SQTL_23	Transcription_factor	NST1/NST2/NST3/WND2B
GS_RHN39689.1	GS_Chr_08	GS	Medicago truncatula	9612205	9613947	SQTL_23	Transcription_factor	MYB4/MYB6/MYB7/MYB32
GT_XP_013444555.1	GT_Chr_08	GT	Medicago truncatula	9002671	9004590	SQTL_23	Transcription_factor	NST1/NST2/NST3/WND2B
GT_XP_013444592.1	GT_Chr_08	GT	Medicago truncatula	9621235	9622899	SQTL_23	Transcription_factor	MYB4/MYB6/MYB7/MYB32
HD_XP_006647601.1	HD_Chr_02	HD	Oryza brachyantha	18713217	18716989	SQTL_2	Transcription_factor	VND/WND1B
HD_XP_006647614.2	HD_Chr_02	HD	Oryza brachyantha	19067985	19071703	SQTL_2	Transcription_factor	WRKY12
HD_XP_006652580.1	HD_Chr_04	HD	Oryza brachyantha	14540032	14542628	SQTL_2	Transcription_factor	VND/WND2B
HD_XP_006653648.1	HD_Chr_04	HD	Oryza brachyantha	15061788	15062926	SQTL_245	Transcription_factor	ERF
HF_02G0228000	HF_2	HF	Oryza glaberrima	21422016	21422897	SQTL_245	Transcription_factor	ERF
HF_04G0175900	HF_4	HF	Oryza glaberrima	19303939	19310261	SQTL_2	Transcription_factor	WRKY12
HF_04G0178600	HF_4	HF	Oryza glaberrima	19517002	19517856	SQTL_245	Transcription_factor	ERF
HF_10G0136200	HF_10	HF	Oryza glaberrima	15815646	15816515	SQTL_245	Transcription_factor	ERF
HH_ORUFI02G27110.1oru	HH_2	HH	Oryza rufipogon	24190182	24191691	SQTL_2	Transcription_factor	VND/WND6A
HH_ORUFI02G27620.1oru	HH_2	HH	Oryza rufipogon	24584428	24587766	SQTL_2	Transcription_factor	WRKY12
HH_ORUFI02G28010.1oru	HH_2	HH	Oryza rufipogon	24850197	24850874	SQTL_245	Transcription_factor	ERF
HH_ORUFI04G21580.1oru	HH_4	HH	Oryza rufipogon	22573697	22575809	SQTL_2	Transcription_factor	VND/WND2B
HH_ORUFI04G22110.1oru	HH_4	HH	Oryza rufipogon	22977969	22984238	SQTL_2	Transcription_factor	WRKY12
HH_ORUFI04G22400.1oru	HH_4	HH	Oryza rufipogon	23187759	23188615	SQTL_245	Transcription_factor	ERF
HH_ORUFI04G22410.1oru	HH_4	HH	Oryza rufipogon	23193891	23196574	SQTL_245	Transcription_factor	ERF
HH_ORUFI10G19670.1oru	HH_10	HH	Oryza rufipogon	19701132	19701863	SQTL_245	Transcription_factor	ERF
HI_NP_001047627.1	HI_Chr_02	HI	Oryza sativa	27411434	27412513	SQTL_245	Transcription_factor	ERF
HI_NP_001053464.1	HI_Chr_04	HI	Oryza sativa	27682822	27689529	SQTL_2	Transcription_factor	WRKY12
HI_NP_001053486.1	HI_Chr_04	HI	Oryza sativa	27915709	27916844	SQTL_245	Transcription_factor	ERF
HI_NP_001065380.1	HI_Chr_10	HI	Oryza sativa	22554912	22555781	SQTL_245	Transcription_factor	ERF
HL_EAZ23973.1	HL_Chr_02	HL	Oryza sativa	25707709	25709189	SQTL_2	Transcription_factor	VND/WND2B
HL_EAZ24028.1	HL_Chr_02	HL	Oryza sativa	26204325	26207601	SQTL_2	Transcription_factor	WRKY12
HL_EAZ31463.1	HL_Chr_04	HL	Oryza sativa	23751541	23753230	SQTL_2	Transcription_factor	VND/WND1A
HL_EAZ31546.1	HL_Chr_04	HL	Oryza sativa	24455215	24456075	SQTL_245	Transcription_factor	ERF
HL_EAZ31547.1	HL_Chr_04	HL	Oryza sativa	24461353	24462096	SQTL_245	Transcription_factor	ERF
HL_EEE57510.1	HL_Chr_02	HL	Oryza sativa	26454053	26454916	SQTL_245	Transcription_factor	ERF
HL_EEE61434.1	HL_Chr_04	HL	Oryza sativa	24227259	24233642	SQTL_2	Transcription_factor	WRKY12
HM_EAY86917.1	HM_Chr_02	HM	Oryza sativa	28078988	28082209	SQTL_2	Transcription_factor	WRKY12
HM_EAY94978.1	HM_Chr_04	HM	Oryza sativa	25464538	25466227	SQTL_2	Transcription_factor	VND/WND1A
HM_EAY95075.1	HM_Chr_04	HM	Oryza sativa	26264608	26265462	SQTL_245	Transcription_factor	ERF
HM_EEC73685.1	HM_Chr_02	HM	Oryza sativa	27589699	27591185	SQTL_2	Transcription_factor	VND/WND2B
HM_EEC77739.1	HM_Chr_04	HM	Oryza sativa	26021376	26027671	SQTL_2	Transcription_factor	WRKY12
HN_XP_015614793.1	HN_Chr_10	HN	Oryza sativa	22099145	22100650	SQTL_245	Transcription_factor	ERF
HN_XP_015624298.1	HN_Chr_02	HN	Oryza sativa	26550852	26552227	SQTL_245	Transcription_factor	ERF	QTL_224;QTL_230;	Acid_detergent_fiber_(ADF);Acid_detergent_fiber_(ADF);
HN_XP_015624962.1	HN_Chr_02	HN	Oryza sativa	26280282	26284233	SQTL_2	Transcription_factor	WRKY12	QTL_224;QTL_230;	Acid_detergent_fiber_(ADF);Acid_detergent_fiber_(ADF);
HN_XP_015626317.1	HN_Chr_02	HN	Oryza sativa	26524578	26526050	SQTL_245	Transcription_factor	ERF	QTL_224;QTL_230;	Acid_detergent_fiber_(ADF);Acid_detergent_fiber_(ADF);
HN_XP_015634595.1	HN_Chr_04	HN	Oryza sativa	26804249	26806892	SQTL_2	Transcription_factor	VND/WND2B
HN_XP_015635033.1	HN_Chr_04	HN	Oryza sativa	27284271	27291137	SQTL_2	Transcription_factor	WRKY12
HN_XP_015635762.1	HN_Chr_04	HN	Oryza sativa	27517179	27518353	SQTL_245	Transcription_factor	ERF
HN_XP_025878521.1	HN_Chr_02	HN	Oryza sativa	25859267	25863632	SQTL_2	Transcription_factor	VND/WND6A	QTL_228;	In_vitro_DM_degradability;
IA_02G193100	IA_Chr_02	IA	Populus deltoides	14860284	14862088	SQTL_23	Transcription_factor	MYB4/MYB6/MYB7/MYB32
IA_02G197800	IA_Chr_02	IA	Populus deltoides	15507875	15509624	SQTL_23	Transcription_factor	NST1/NST2/NST3/WND2B
IA_13G116900	IA_Chr_13	IA	Populus deltoides	12618002	12619170	SQTL_121	Transcription_factor	MYB4/MYB6/MYB7/MYB32
IA_13G120600	IA_Chr_13	IA	Populus deltoides	12984011	12987917	SQTL_50	Transcription_factor	VND/WND6A
IA_14G103500	IA_Chr_14	IA	Populus deltoides	7511621	7513743	SQTL_23	Transcription_factor	MYB4/MYB6/MYB7/MYB21/MYB32
IA_14G108200	IA_Chr_14	IA	Populus deltoides	7922029	7923775	SQTL_23	Transcription_factor	NST1/NST2/NST3/WND2A
IA_19G084600	IA_Chr_19	IA	Populus deltoides	11366151	11367525	SQTL_121	Transcription_factor	MYB4/MYB6/MYB7/MYB32
IA_19G086600	IA_Chr_19	IA	Populus deltoides	11531176	11534895	SQTL_50	Transcription_factor	VND/WND6B
IG_XP_025792130.1	IG_Chr_01	IG	Panicum hallii	51374338	51375628	SQTL_245	Transcription_factor	ERF
IG_XP_025793222.1	IG_Chr_01	IG	Panicum hallii	51183785	51186865	SQTL_2	Transcription_factor	WRKY12
IG_XP_025796401.1	IG_Chr_09	IG	Panicum hallii	55649487	55650989	SQTL_245	Transcription_factor	ERF
IG_XP_025812680.1	IG_Chr_01	IG	Panicum hallii	51366121	51367321	SQTL_245	Transcription_factor	ERF
IG_XP_025823105.1	IG_Chr_07	IG	Panicum hallii	40524488	40527614	SQTL_2	Transcription_factor	VND/WND2B
IG_XP_025824727.1	IG_Chr_07	IG	Panicum hallii	41105799	41106881	SQTL_245	Transcription_factor	ERF
IG_XP_025825009.1	IG_Chr_07	IG	Panicum hallii	40869066	40872791	SQTL_2	Transcription_factor	WRKY12
IG_XP_025825378.1	IG_Chr_07	IG	Panicum hallii	41112326	41113214	SQTL_245	Transcription_factor	ERF
IG_XP_025825485.1	IG_Chr_01	IG	Panicum hallii	50930274	50931743	SQTL_2	Transcription_factor	VND/WND1A
IL_RLM64699.1	IL_Chr_16	IL	Panicum miliaceum	27678319	27679648	SQTL_245	Transcription_factor	ERF
IL_RLM65630.1	IL_Chr_16	IL	Panicum miliaceum	27670104	27670847	SQTL_245	Transcription_factor	ERF
IL_RLM65880.1	IL_Chr_16	IL	Panicum miliaceum	27128106	27131603	SQTL_2	Transcription_factor	VND/WND2B
IL_RLM66564.1	IL_Chr_16	IL	Panicum miliaceum	27662848	27663738	SQTL_245	Transcription_factor	ERF
IL_RLM73237.1	IL_Chr_15	IL	Panicum miliaceum	31407935	31408678	SQTL_245	Transcription_factor	ERF
IL_RLM73573.1	IL_Chr_15	IL	Panicum miliaceum	31168357	31171943	SQTL_2	Transcription_factor	WRKY12
IL_RLM73887.1	IL_Chr_15	IL	Panicum miliaceum	30815116	30818961	SQTL_2	Transcription_factor	VND/WND2B
IL_RLM74760.1	IL_Chr_15	IL	Panicum miliaceum	31398274	31399576	SQTL_245	Transcription_factor	ERF
IL_RLM74899.1	IL_Chr_15	IL	Panicum miliaceum	31416022	31417286	SQTL_245	Transcription_factor	ERF
IL_RLM78233.1	IL_Chr_12	IL	Panicum miliaceum	34751188	34754123	SQTL_2	Transcription_factor	WRKY12
IL_RLN07714.1	IL_Chr_11	IL	Panicum miliaceum	23891439	23893055	SQTL_245	Transcription_factor	ERF
IL_RLN08536.1	IL_Chr_11	IL	Panicum miliaceum	23920787	23922196	SQTL_245	Transcription_factor	ERF
IL_RLN09802.1	IL_Chr_11	IL	Panicum miliaceum	23650467	23653561	SQTL_2	Transcription_factor	WRKY12
IL_RLN16693.1	IL_Chr_02	IL	Panicum miliaceum	33440298	33441803	SQTL_245	Transcription_factor	ERF
IL_RLN42424.1	IL_Chr_01	IL	Panicum miliaceum	18900681	18902580	SQTL_245	Transcription_factor	ERF
IM_XP_008233055.1	IM_LG_05	IM	Prunus mume	17398857	17400577	SQTL_23	Transcription_factor	NST1/NST2/NST3/WND2A
IM_XP_008233115.1	IM_LG_05	IM	Prunus mume	17680429	17681979	SQTL_23	Transcription_factor	MYB4/MYB6/MYB7/MYB21/MYB32
IM_XP_016649626.1	IM_LG_01	IM	Prunus mume	1642605	1644053	SQTL_174	Transcription_factor	OFP4
IO_XP_007208152.1	IO_LG_06	IO	Prunus persica	3132806	3134250	SQTL_174	Transcription_factor	OFP4
IO_XP_007209219.2	IO_LG_05	IO	Prunus persica	12690157	12692452	SQTL_23	Transcription_factor	NST1/NST2/NST3/WND1A
IO_XP_007218760.1	IO_LG_02	IO	Prunus persica	23130092	23131637	SQTL_23	Transcription_factor	MYB4/MYB6/MYB7/MYB21/MYB32
IO_XP_007220855.2	IO_LG_02	IO	Prunus persica	23403570	23405594	SQTL_23	Transcription_factor	NST1/NST2/NST3/WND2B
IU_XP_002302644.1	IU_Chr_02	IU	Populus trichocarpa	13269820	13271743	SQTL_23	Transcription_factor	MYB4/MYB6/MYB7/MYB32
IU_XP_002320876.1	IU_Chr_14	IU	Populus trichocarpa	7884199	7886393	SQTL_23	Transcription_factor	MYB4/MYB6/MYB7/MYB21/MYB32	QTL_251;QTL_256;QTL_262;QTL_267;	Monolignol_Ratio;Monolignol_Ratio;Lignin_Content;Lignin_Content;
IU_XP_002320897.3	IU_Chr_14	IU	Populus trichocarpa	8242358	8244057	SQTL_23	Transcription_factor	NST1/NST2/NST3/WND2A	QTL_251;QTL_256;QTL_262;QTL_267;	Monolignol_Ratio;Monolignol_Ratio;Lignin_Content;Lignin_Content;
IU_XP_002325546.1	IU_Chr_19	IU	Populus trichocarpa	11477493	11479262	SQTL_121	Transcription_factor	MYB4/MYB6/MYB7/MYB32
IU_XP_006376251.2	IU_Chr_13	IU	Populus trichocarpa	12249900	12252082	SQTL_121	Transcription_factor	MYB4/MYB6/MYB7/MYB32	QTL_245;	Monolignol_Ratio;
IU_XP_024439211.1	IU_Chr_13	IU	Populus trichocarpa	12652744	12656674	SQTL_50	Transcription_factor	VND/WND6A	QTL_245;	Monolignol_Ratio;
IU_XP_024447116.1	IU_Chr_19	IU	Populus trichocarpa	11646872	11650687	SQTL_50	Transcription_factor	VND/WND6B
IU_XP_024450691.1	IU_Chr_02	IU	Populus trichocarpa	13836480	13838242	SQTL_23	Transcription_factor	NST1/NST2/NST3/WND2B
IV_1KG411800	IV_Chr_01K	IV	Panicum virgatum	43632119	43635241	SQTL_2	Transcription_factor	VND/WND1B
IV_1KG416400	IV_Chr_01K	IV	Panicum virgatum	44142662	44147910	SQTL_2	Transcription_factor	WRKY12
IV_1KG420800	IV_Chr_01K	IV	Panicum virgatum	44537484	44538853	SQTL_245	Transcription_factor	ERF
IV_1KG421100	IV_Chr_01K	IV	Panicum virgatum	44561302	44562274	SQTL_245	Transcription_factor	ERF
IV_1NG371100	IV_Chr_01N	IV	Panicum virgatum	53066704	53070612	SQTL_2	Transcription_factor	VND/WND6B
IV_1NG376500	IV_Chr_01N	IV	Panicum virgatum	53511272	53514264	SQTL_2	Transcription_factor	WRKY12
IV_1NG381000	IV_Chr_01N	IV	Panicum virgatum	53912062	53913517	SQTL_245	Transcription_factor	ERF
IV_1NG381100	IV_Chr_01N	IV	Panicum virgatum	53922765	53924151	SQTL_245	Transcription_factor	ERF
IV_1NG381200	IV_Chr_01N	IV	Panicum virgatum	53934750	53936099	SQTL_245	Transcription_factor	ERF
IV_7KG266300	IV_Chr_07K	IV	Panicum virgatum	40880304	40883665	SQTL_2	Transcription_factor	VND/WND2B
IV_7KG278000	IV_Chr_07K	IV	Panicum virgatum	41774890	41776039	SQTL_245	Transcription_factor	ERF
IV_7KG278100	IV_Chr_07K	IV	Panicum virgatum	41807377	41808887	SQTL_245	Transcription_factor	ERF
IV_7KG278200	IV_Chr_07K	IV	Panicum virgatum	41815884	41816980	SQTL_245	Transcription_factor	ERF
IV_7NG272800	IV_Chr_07N	IV	Panicum virgatum	40111187	40112284	SQTL_245	Transcription_factor	ERF
IV_7NG272900	IV_Chr_07N	IV	Panicum virgatum	40118189	40119519	SQTL_245	Transcription_factor	ERF
IV_7NG273000	IV_Chr_07N	IV	Panicum virgatum	40133047	40134102	SQTL_245	Transcription_factor	ERF
IV_7NG342200	IV_Chr_07N	IV	Panicum virgatum	39085768	39089053	SQTL_2	Transcription_factor	VND/WND2B
IV_9KG331432	IV_Chr_09K	IV	Panicum virgatum	45900694	45901944	SQTL_245	Transcription_factor	ERF
IV_9NG473900	IV_Chr_09N	IV	Panicum virgatum	52651142	52652450	SQTL_245	Transcription_factor	ERF
IZ_XP_007135312.1	IZ_Chr_10	IZ	Phaseolus vulgaris	38725057	38727208	SQTL_23	Transcription_factor	NST1/NST2/NST3/WND2A
IZ_XP_007142050.1	IZ_Chr_08	IZ	Phaseolus vulgaris	56312377	56313516	SQTL_174	Transcription_factor	OFP4
IZ_XP_007147330.1	IZ_Chr_06	IZ	Phaseolus vulgaris	23032617	23034238	SQTL_23	Transcription_factor	MYB4/MYB6/MYB7/MYB32
LB_XP_024168609.1	LB_Chr_01	LB	Rosa chinensis	52912573	52914481	SQTL_23	Transcription_factor	NST1/NST2/NST3/WND2A
LB_XP_024176263.1	LB_Chr_01	LB	Rosa chinensis	52129608	52131129	SQTL_23	Transcription_factor	MYB4/MYB6/MYB7/MYB32
LH_XP_002446900.2	LH_Chr_06	LH	Sorghum bicolor	52688373	52689504	SQTL_245	Transcription_factor	ERF	QTL_323;QTL_326;	Acid_detergent_fiber_(ADF);Neutral_Detergent_Fiber;
LH_XP_002448236.1	LH_Chr_06	LH	Sorghum bicolor	51877368	51882563	SQTL_2	Transcription_factor	VND/WND2B	QTL_323;QTL_326;QTL_333;	Acid_detergent_fiber_(ADF);Neutral_Detergent_Fiber;Cellulose_Content;
LH_XP_002452824.2	LH_Chr_04	LH	Sorghum bicolor	63778470	63782365	SQTL_2	Transcription_factor	WRKY12	QTL_307;QTL_314;QTL_315;	Acid_detergent_fiber_(ADF);Cellulose_Content;Hemicellulose_Content;
LH_XP_002454537.1	LH_Chr_04	LH	Sorghum bicolor	63531158	63532461	SQTL_245	Transcription_factor	ERF	QTL_315;	Hemicellulose_Content;
LH_XP_002454539.1	LH_Chr_04	LH	Sorghum bicolor	63555788	63557250	SQTL_245	Transcription_factor	ERF	QTL_315;	Hemicellulose_Content;
LH_XP_002464932.2	LH_Chr_01	LH	Sorghum bicolor	57872321	57873987	SQTL_245	Transcription_factor	ERF
LH_XP_021314803.1	LH_Chr_04	LH	Sorghum bicolor	64103441	64107909	SQTL_2	Transcription_factor	VND/WND1A	QTL_307;QTL_314;QTL_315;	Acid_detergent_fiber_(ADF);Cellulose_Content;Hemicellulose_Content;
LH_XP_021315933.1	LH_Chr_04	LH	Sorghum bicolor	63543923	63545101	SQTL_245	Transcription_factor	ERF	QTL_315;	Hemicellulose_Content;
LH_XP_021318360.1	LH_Chr_06	LH	Sorghum bicolor	52669737	52671233	SQTL_245	Transcription_factor	ERF	QTL_323;QTL_326;	Acid_detergent_fiber_(ADF);Neutral_Detergent_Fiber;
LH_XP_021318414.1	LH_Chr_06	LH	Sorghum bicolor	52378864	52383881	SQTL_2	Transcription_factor	WRKY12	QTL_323;QTL_326;QTL_333;	Acid_detergent_fiber_(ADF);Neutral_Detergent_Fiber;Cellulose_Content;
LH_XP_021319705.1	LH_Chr_06	LH	Sorghum bicolor	52676468	52677643	SQTL_245	Transcription_factor	ERF	QTL_323;QTL_326;	Acid_detergent_fiber_(ADF);Neutral_Detergent_Fiber;
LL_XP_011096483.1	LL_LG_02	LL	Sesamum indicum	613268	615157	SQTL_121	Transcription_factor	MYB4/MYB6/MYB7/MYB32
LL_XP_020547703.1	LL_LG_02	LL	Sesamum indicum	898820	901478	SQTL_50	Transcription_factor	VND/WND6A
LN_NP_001274158.1	LN_Chr_09	LN	Setaria italica	37206774	37207625	SQTL_245	Transcription_factor	ERF
LN_XP_004953269.1	LN_Chr_01	LN	Setaria italica	32727735	32731401	SQTL_2	Transcription_factor	VND/WND1B
LN_XP_004953301.1	LN_Chr_01	LN	Setaria italica	33079845	33084245	SQTL_2	Transcription_factor	WRKY12
LN_XP_004953341.1	LN_Chr_01	LN	Setaria italica	33318190	33319575	SQTL_245	Transcription_factor	ERF
LN_XP_004976367.1	LN_Chr_07	LN	Setaria italica	25950368	25955849	SQTL_2	Transcription_factor	VND/WND2B
LN_XP_004976433.1	LN_Chr_07	LN	Setaria italica	26492363	26493659	SQTL_245	Transcription_factor	ERF
LN_XP_004976434.1	LN_Chr_07	LN	Setaria italica	26499666	26500831	SQTL_245	Transcription_factor	ERF
LN_XP_014660731.1	LN_Chr_01	LN	Setaria italica	33308884	33310196	SQTL_245	Transcription_factor	ERF
LT_c0001_01777	LT_Sp1	LT	Schrenkiella parvula	7399767	7401600	SQTL_121	Transcription_factor	MYB4/MYB6/MYB7/MYB21/MYB32
LT_c0012_00503	LT_Sp5	LT	Schrenkiella parvula	12809459	12811079	SQTL_50	Transcription_factor	VND/WND6A
LZ_0003s0530	LZ_Chr_02	LZ	Salix purpurea	14128954	14130782	SQTL_23	Transcription_factor	NST1/NST2/NST3/WND2B
LZ_0003s0900	LZ_Chr_02	LZ	Salix purpurea	14686628	14689014	SQTL_23	Transcription_factor	MYB4/MYB6/MYB7/MYB32
LZ_0013s0160	LZ_Chr_14	LZ	Salix purpurea	7526262	7528584	SQTL_23	Transcription_factor	MYB4/MYB6/MYB7/MYB32
LZ_0162s0220	LZ_Chr_14	LZ	Salix purpurea	7899730	7901540	SQTL_23	Transcription_factor	NST1/NST2/NST3/WND2A
LZ_0179s0040	LZ_Chr_13	LZ	Salix purpurea	13914065	13917771	SQTL_50	Transcription_factor	VND/WND6A
LZ_0277s0120	LZ_Chr_13	LZ	Salix purpurea	13441355	13443507	SQTL_121	Transcription_factor	MYB4/MYB6/MYB7/MYB32
MB_TKV94943.1	MB_Chr_09	MB	Setaria viridis	36120204	36121925	SQTL_245	Transcription_factor	ERF
MB_TKW05660.1	MB_Chr_07	MB	Setaria viridis	25010446	25016036	SQTL_2	Transcription_factor	VND/WND2B
MB_TKW05756.1	MB_Chr_07	MB	Setaria viridis	25427193	25432973	SQTL_2	Transcription_factor	WRKY12
MB_TKW05820.1	MB_Chr_07	MB	Setaria viridis	25693311	25694691	SQTL_245	Transcription_factor	ERF
MB_TKW05821.1	MB_Chr_07	MB	Setaria viridis	25700308	25701716	SQTL_245	Transcription_factor	ERF
MB_TKW05822.1	MB_Chr_07	MB	Setaria viridis	25708068	25709259	SQTL_245	Transcription_factor	ERF
MB_TKW40595.1	MB_Chr_01	MB	Setaria viridis	32437357	32441594	SQTL_2	Transcription_factor	VND/WND1B
MB_TKW40651.1	MB_Chr_01	MB	Setaria viridis	32832803	32837228	SQTL_2	Transcription_factor	WRKY12
MB_TKW40709.1	MB_Chr_01	MB	Setaria viridis	33078873	33080488	SQTL_245	Transcription_factor	ERF
MB_TKW40710.1	MB_Chr_01	MB	Setaria viridis	33088763	33089554	SQTL_245	Transcription_factor	ERF
ME_XP_007019984.2	ME_Chr_08	ME	Theobroma cacao	16626544	16629989	SQTL_50	Transcription_factor	VND/WND6B
ME_XP_007020033.2	ME_Chr_08	ME	Theobroma cacao	16915790	16917381	SQTL_121	Transcription_factor	MYB4/MYB6/MYB7/MYB32
ME_XP_007051441.2	ME_Chr_01	ME	Theobroma cacao	33166003	33167932	SQTL_23	Transcription_factor	NST1/NST2/NST3/WND2A
ME_XP_007051504.1	ME_Chr_01	ME	Theobroma cacao	33467854	33469310	SQTL_23	Transcription_factor	MYB4/MYB6/MYB7/MYB32
MQ_BAT83923_1	MQ_Chr_04	MQ	Vigna angularis	13189282	13190409	SQTL_174	Transcription_factor	OFP4
MQ_BAT87828_1	MQ_Chr_05	MQ	Vigna angularis	9981217	9982653	SQTL_23	Transcription_factor	MYB4/MYB6/MYB7/MYB32
MQ_BAT98125_1	MQ_Chr_09	MQ	Vigna angularis	31793286	31794329	SQTL_23	Transcription_factor	MYB4/MYB6/MYB7/MYB32
MQ_BAT98164_1	MQ_Chr_09	MQ	Vigna angularis	32401635	32403350	SQTL_23	Transcription_factor	NST1/NST2/NST3/WND2A
MU_XP_027906642.1	MU_Chr_10	MU	Vigna unguiculata	36601293	36602612	SQTL_23	Transcription_factor	MYB4/MYB6/MYB7/MYB32
MU_XP_027906834.1	MU_Chr_10	MU	Vigna unguiculata	37065813	37067838	SQTL_23	Transcription_factor	NST1/NST2/NST3/WND2A
MU_XP_027929364.1	MU_Chr_05	MU	Vigna unguiculata	8362422	8364289	SQTL_174	Transcription_factor	OFP4
MU_XP_027932607.1	MU_Chr_06	MU	Vigna unguiculata	25326069	25327725	SQTL_23	Transcription_factor	MYB4/MYB6/MYB7/MYB32
MV_XP_002267383.1	MV_Chr_15	MV	Vitis vinifera	16790861	16792757	SQTL_23	Transcription_factor	NST1/NST2/NST3/WND2A
MV_XP_002270134.1	MV_Chr_08	MV	Vitis vinifera	10497481	10499147	SQTL_174	Transcription_factor	OFP4
MV_XP_010661716.1	MV_Chr_15	MV	Vitis vinifera	17211667	17213117	SQTL_23	Transcription_factor	MYB4/MYB6/MYB7/MYB32
MZ_XP_015888701.1	MZ_Chr_08	MZ	Ziziphus jujuba	423519	425126	SQTL_23	Transcription_factor	MYB4/MYB6/MYB7/MYB32
MZ_XP_015888893.1	MZ_Chr_08	MZ	Ziziphus jujuba	1601925	1603723	SQTL_23	Transcription_factor	NST1/NST2/NST3/WND2A
NB_Zm00014a003654	NB_Chr_10	NB	Zea mays	138853126	138854007	SQTL_245	Transcription_factor	ERF
NB_Zm00014a003655	NB_Chr_10	NB	Zea mays	138840788	138841396	SQTL_245	Transcription_factor	ERF
NB_Zm00014a003866	NB_Chr_4	NB	Zea mays	157556290	157556961	SQTL_245	Transcription_factor	ERF
NB_Zm00014a003868	NB_Chr_4	NB	Zea mays	157477494	157478222	SQTL_245	Transcription_factor	ERF
NB_Zm00014a006454	NB_Chr_4	NB	Zea mays	156347913	156356197	SQTL_2	Transcription_factor	WRKY12
NB_Zm00014a019440	NB_Chr_2	NB	Zea mays	21811678	21812340	SQTL_245	Transcription_factor	ERF
NB_Zm00014a019441	NB_Chr_2	NB	Zea mays	21824616	21825395	SQTL_245	Transcription_factor	ERF
NB_Zm00014a019442	NB_Chr_2	NB	Zea mays	21834575	21835492	SQTL_245	Transcription_factor	ERF
NB_Zm00014a019458	NB_Chr_2	NB	Zea mays	22486162	22490960	SQTL_2	Transcription_factor	WRKY12
NB_Zm00014a021232	NB_Chr_5	NB	Zea mays	190810553	190811878	SQTL_2	Transcription_factor	VND/WND2A
NB_Zm00014a027078	NB_Chr_5	NB	Zea mays	193078301	193079074	SQTL_245	Transcription_factor	ERF
NB_Zm00014a027079	NB_Chr_5	NB	Zea mays	193011528	193012331	SQTL_245	Transcription_factor	ERF
NB_Zm00014a027103	NB_Chr_5	NB	Zea mays	192126336	192129541	SQTL_2	Transcription_factor	WRKY12
NB_Zm00014a042230	NB_Chr_2	NB	Zea mays	24219806	24221640	SQTL_2	Transcription_factor	VND/WND1A
NC_Zm00008a002044	NC_Chr_01	NC	Zea mays	88455096	88456449	SQTL_245	Transcription_factor	ERF
NC_Zm00008a006657	NC_Chr_02	NC	Zea mays	20279042	20283386	SQTL_2	Transcription_factor	WRKY12
NC_Zm00008a016882	NC_Chr_04	NC	Zea mays	153568880	153569677	SQTL_245	Transcription_factor	ERF
NC_Zm00008a022454	NC_Chr_05	NC	Zea mays	186547087	186556401	SQTL_2	Transcription_factor	VND/WND6B
NC_Zm00008a022493	NC_Chr_05	NC	Zea mays	187876491	187879032	SQTL_2	Transcription_factor	WRKY12
NC_Zm00008a022520	NC_Chr_05	NC	Zea mays	188944007	188944810	SQTL_245	Transcription_factor	ERF
NC_Zm00008a022525	NC_Chr_05	NC	Zea mays	189053560	189054282	SQTL_245	Transcription_factor	ERF
NC_Zm00008a038511	NC_Chr_10	NC	Zea mays	135747471	135748337	SQTL_245	Transcription_factor	ERF
ND_NP_001147713.1	ND_Chr_02	ND	Zea mays	21386262	21387493	SQTL_245	Transcription_factor	ERF
ND_NP_001151912.1	ND_Chr_02	ND	Zea mays	22815199	22820094	SQTL_2	Transcription_factor	WRKY12
ND_NP_001335044.1	ND_Chr_04	ND	Zea mays	154581260	154589611	SQTL_2	Transcription_factor	WRKY12	QTL_383;QTL_389;QTL_399;QTL_528;QTL_529;QTL_530;	Lignin_Content;Hemicellulose_Content;Arabinose_Content;Hemicellulose_Content;CW_degradability;Cellulose_Content;
ND_XP_008645995.1	ND_Chr_05	ND	Zea mays	194478800	194484027	SQTL_2	Transcription_factor	VND/WND2A	QTL_384;QTL_393;	Lignin_Content;Lignin_Content;
ND_XP_008646010.1	ND_Chr_05	ND	Zea mays	197146576	197148055	SQTL_245	Transcription_factor	ERF	QTL_384;QTL_393;	Lignin_Content;Lignin_Content;
ND_XP_008646011.1	ND_Chr_05	ND	Zea mays	197222437	197223869	SQTL_245	Transcription_factor	ERF	QTL_384;QTL_393;	Lignin_Content;Lignin_Content;
ND_XP_008646012.1	ND_Chr_05	ND	Zea mays	197251019	197252438	SQTL_245	Transcription_factor	ERF	QTL_384;QTL_393;	Lignin_Content;Lignin_Content;
ND_XP_008658263.1	ND_Chr_01	ND	Zea mays	91990406	91991727	SQTL_245	Transcription_factor	ERF	QTL_470;	Cellulose_Content;
ND_XP_008667521.1	ND_Chr_02	ND	Zea mays	24002819	24006076	SQTL_2	Transcription_factor	VND/WND1A
ND_XP_008678877.1	ND_Chr_04	ND	Zea mays	152219807	152223838	SQTL_2	Transcription_factor	VND/WND1A	QTL_383;QTL_389;QTL_399;QTL_528;	Lignin_Content;Hemicellulose_Content;Arabinose_Content;Hemicellulose_Content;
ND_XP_008678900.1	ND_Chr_04	ND	Zea mays	155609779	155611034	SQTL_245	Transcription_factor	ERF	QTL_383;QTL_389;QTL_399;QTL_528;QTL_529;QTL_530;	Lignin_Content;Hemicellulose_Content;Arabinose_Content;Hemicellulose_Content;CW_degradability;Cellulose_Content;
ND_XP_008678901.1	ND_Chr_04	ND	Zea mays	155721901	155724316	SQTL_245	Transcription_factor	ERF	QTL_383;QTL_389;QTL_399;QTL_528;QTL_529;QTL_530;	Lignin_Content;Hemicellulose_Content;Arabinose_Content;Hemicellulose_Content;CW_degradability;Cellulose_Content;
ND_XP_020393361.1	ND_Chr_05	ND	Zea mays	196011799	196014902	SQTL_2	Transcription_factor	WRKY12	QTL_384;QTL_393;	Lignin_Content;Lignin_Content;
ND_XP_020401324.1	ND_Chr_10	ND	Zea mays	140513096	140514118	SQTL_245	Transcription_factor	ERF	QTL_386;QTL_400;QTL_403;QTL_407;QTL_459;QTL_460;QTL_611;	Lignin_Content;Arabinose_Content;Degree_of_hemicellulose_substitution;CW_degradability;Acid_detergent_fiber_(ADF);Neutral_Detergent_Fiber;Monolignol_Ratio;
ND_XP_020401391.1	ND_Chr_10	ND	Zea mays	140529467	140530788	SQTL_245	Transcription_factor	ERF	QTL_386;QTL_400;QTL_403;QTL_407;QTL_459;QTL_460;QTL_611;	Lignin_Content;Arabinose_Content;Degree_of_hemicellulose_substitution;CW_degradability;Acid_detergent_fiber_(ADF);Neutral_Detergent_Fiber;Monolignol_Ratio;
ND_XP_020404857.1	ND_Chr_02	ND	Zea mays	21314924	21316436	SQTL_245	Transcription_factor	ERF
ND_XP_020404859.1	ND_Chr_02	ND	Zea mays	21377359	21381501	SQTL_245	Transcription_factor	ERF
NE_Zm00004b002090	NE_Chr_1	NE	Zea mays	91758581	91759381	SQTL_245	Transcription_factor	ERF
NE_Zm00004b006685	NE_Chr_2	NE	Zea mays	21177610	21178272	SQTL_245	Transcription_factor	ERF
NE_Zm00004b006688	NE_Chr_2	NE	Zea mays	21198346	21199116	SQTL_245	Transcription_factor	ERF
NE_Zm00004b006689	NE_Chr_2	NE	Zea mays	21204738	21205652	SQTL_245	Transcription_factor	ERF
NE_Zm00004b006731	NE_Chr_2	NE	Zea mays	22439130	22444138	SQTL_2	Transcription_factor	WRKY12
NE_Zm00004b006760	NE_Chr_2	NE	Zea mays	23886985	23890950	SQTL_2	Transcription_factor	VND/WND1A
NE_Zm00004b014534	NE_Chr_5	NE	Zea mays	192624810	192633486	SQTL_2	Transcription_factor	VND/WND1A
NE_Zm00004b014571	NE_Chr_5	NE	Zea mays	194113262	194116027	SQTL_2	Transcription_factor	WRKY12
NE_Zm00004b014603	NE_Chr_5	NE	Zea mays	195205205	195206050	SQTL_245	Transcription_factor	ERF
NE_Zm00004b014604	NE_Chr_5	NE	Zea mays	195259360	195260136	SQTL_245	Transcription_factor	ERF
NE_Zm00004b022215	NE_Chr_4	NE	Zea mays	158492147	158495540	SQTL_2	Transcription_factor	WRKY12
NE_Zm00004b022238	NE_Chr_4	NE	Zea mays	159752274	159753026	SQTL_245	Transcription_factor	ERF
NE_Zm00004b022239	NE_Chr_4	NE	Zea mays	159904355	159904837	SQTL_245	Transcription_factor	ERF
NE_Zm00004b040167	NE_Chr_10	NE	Zea mays	138779851	138780477	SQTL_245	Transcription_factor	ERF
NE_Zm00004b040168	NE_Chr_10	NE	Zea mays	138792851	138793738	SQTL_245	Transcription_factor	ERF
NF_XP_030492166.1	NF_Chr_02	NF	Cannabis sativa	67272472	67274373	SQTL_23	Transcription_factor	NST1/NST2/NST3/WND2A
NG_Eucgr.D01671	NG_Chr_04	NG	Eucalyptus grandis	30190126	30191906	SQTL_23	Transcription_factor	NST1/NST2/NST3/WND2A	QTL_056;QTL_059;QTL_063;QTL_070;QTL_074;	Monolignol_Ratio;Monolignol_Ratio;Monolignol_Ratio;Lignin_Content;Cellulose_Content;
NG_Eucgr.D02390	NG_Chr_04	NG	Eucalyptus grandis	37114294	37116074	SQTL_23	Transcription_factor	MYB4/MYB6/MYB7/MYB32
NG_Eucgr.E01053	NG_Chr_05	NG	Eucalyptus grandis	10221297	10223818	SQTL_23	Transcription_factor	NST1/NST2/NST3/WND1B	QTL_066;	Lignin_Content;
NG_Eucgr.F02583	NG_Chr_06	NG	Eucalyptus grandis	37929478	37931108	SQTL_121	Transcription_factor	MYB4/MYB6/MYB7/MYB32	QTL_060;QTL_064;QTL_071;	Monolignol_Ratio;Monolignol_Ratio;Lignin_Content;
NG_Eucgr.F02615	NG_Chr_06	NG	Eucalyptus grandis	38301041	38305074	SQTL_50	Transcription_factor	VND/WND6B	QTL_060;QTL_064;QTL_071;	Monolignol_Ratio;Monolignol_Ratio;Lignin_Content;
PA_AUR62004554	PA_Chr_01	PA	Chenopodium quinoa	120299216	120301237	SQTL_23	Transcription_factor	NST1/NST2/NST3/WND2A
PA_AUR62022669	PA_Chr_10	PA	Chenopodium quinoa	5477634	5479368	SQTL_23	Transcription_factor	NST1/NST2/NST3/WND1B
PA_AUR62022709	PA_Chr_10	PA	Chenopodium quinoa	5893333	5894772	SQTL_121	Transcription_factor	MYB4/MYB6/MYB7/MYB32
AA_KFK41456.1	AA_Chr_02	AA	Arabis alpina	19540098	19542431	SQTL_14	Pectin_metabolism	PG
AA_KFK44409.1	AA_Chr_01	AA	Arabis alpina	17813845	17816299	SQTL_39	Pectin_metabolism	PE/PME/PMEI
AA_KFK44426.1	AA_Chr_01	AA	Arabis alpina	17967812	17968876	SQTL_14	Pectin_metabolism	PMEI
AA_KFK44434.1	AA_Chr_01	AA	Arabis alpina	18022471	18024973	SQTL_14	Pectin_metabolism	PG/PL
AA_KFK44451.1	AA_Chr_01	AA	Arabis alpina	18184542	18186619	SQTL_14	Pectin_metabolism	PG
AB_Alp487250	AB_Chr_1	AB	Arabis alpina	23010958	23012913	SQTL_14	Pectin_metabolism	PG
AB_Alp521050	AB_Chr_2	AB	Arabis alpina	27630585	27632599	SQTL_14	Pectin_metabolism	PG
AB_Alp62350	AB_Chr_1	AB	Arabis alpina	22790654	22792929	SQTL_14	Pectin_metabolism	PG/PL
AB_Alp62450	AB_Chr_1	AB	Arabis alpina	22736942	22737445	SQTL_14	Pectin_metabolism	PMEI
AB_Alp62620	AB_Chr_1	AB	Arabis alpina	22589124	22591148	SQTL_39	Pectin_metabolism	PE/PME/PMEI
AH_XP_020081005.1	AH_LG_02	AH	Ananas comosus	10564273	10569743	SQTL_60	Pectin_metabolism	PG/PL
AH_XP_020084940.1	AH_LG_03	AH	Ananas comosus	11453936	11455725	SQTL_73	Pectin_metabolism	PG
BB_OAP13204.1	BB_Chr_01	BB	Arabidopsis thaliana	8284432	8285206	SQTL_14	Pectin_metabolism	PMEI
BB_OAP13246.1	BB_Chr_01	BB	Arabidopsis thaliana	12667943	12675285	SQTL_121	Pectin_metabolism	MUCI70
BB_OAP13405.1	BB_Chr_01	BB	Arabidopsis thaliana	8318571	8321013	SQTL_14	Pectin_metabolism	PG/PL
BB_OAP13886.1	BB_Chr_01	BB	Arabidopsis thaliana	8384828	8387132	SQTL_14	Pectin_metabolism	PG
BB_OAP17818.1	BB_Chr_01	BB	Arabidopsis thaliana	25444704	25447032	SQTL_14	Pectin_metabolism	PG
BB_OAP18293.1	BB_Chr_01	BB	Arabidopsis thaliana	8224741	8226996	SQTL_39	Pectin_metabolism	PE/PME/PMEI
BB_OAP18589.1	BB_Chr_01	BB	Arabidopsis thaliana	21155977	21158238	SQTL_14	Pectin_metabolism	PG
BB_OAP19249.1	BB_Chr_01	BB	Arabidopsis thaliana	16797009	16798836	SQTL_39	Pectin_metabolism	PG/PL
BB_OAP19565.1	BB_Chr_01	BB	Arabidopsis thaliana	25498657	25501062	SQTL_14	Pectin_metabolism	PG/PL
BC_NP_001185361.1	BC_Chr_01	BC	Arabidopsis thaliana	26512681	26515255	SQTL_14	Pectin_metabolism	PG	QTL_010;QTL_012;	Neutral_Detergent_Fiber;CW_degradability;
BC_NP_001320451.1	BC_Chr_01	BC	Arabidopsis thaliana	8326747	8329782	SQTL_14	Pectin_metabolism	PG/PL	QTL_004;QTL_005;	CW_degradability;Lignin_Content;
BC_NP_001323111.1	BC_Chr_01	BC	Arabidopsis thaliana	12646674	12652646	SQTL_121	Pectin_metabolism	MUCI70	QTL_006;	Lignin_Content;
BC_NP_173733.1	BC_Chr_01	BC	Arabidopsis thaliana	8227133	8229661	SQTL_39	Pectin_metabolism	PE/PME/PMEI	QTL_004;QTL_005;	CW_degradability;Lignin_Content;
BC_NP_173749.1	BC_Chr_01	BC	Arabidopsis thaliana	8293020	8294264	SQTL_14	Pectin_metabolism	PMEI	QTL_004;QTL_005;	CW_degradability;Lignin_Content;
BC_NP_173788.1	BC_Chr_01	BC	Arabidopsis thaliana	8401808	8404301	SQTL_14	Pectin_metabolism	PG	QTL_004;QTL_005;	CW_degradability;Lignin_Content;
BC_NP_175244.1	BC_Chr_01	BC	Arabidopsis thaliana	17766738	17769951	SQTL_39	Pectin_metabolism	PG/PL
BC_NP_176242.1	BC_Chr_01	BC	Arabidopsis thaliana	22247472	22249721	SQTL_14	Pectin_metabolism	PG	QTL_007;QTL_008;	Lignin_Content;Lignin_Content;
BC_NP_177207.1	BC_Chr_01	BC	Arabidopsis thaliana	26566398	26568871	SQTL_14	Pectin_metabolism	PG/PL	QTL_010;QTL_012;	Neutral_Detergent_Fiber;CW_degradability;
BG_XP_003570093.1	BG_Chr_03	BG	Brachypodium distachyon	52361471	52365093	SQTL_47	Pectin_metabolism	QUA3
BG_XP_003578154.1	BG_Chr_04	BG	Brachypodium distachyon	36630468	36632620	SQTL_60	Pectin_metabolism	PE/PME/PMEI
BG_XP_003580350.1	BG_Chr_05	BG	Brachypodium distachyon	22000264	22005410	SQTL_47	Pectin_metabolism	QUA2/TSD2
BG_XP_014758343.1	BG_Chr_04	BG	Brachypodium distachyon	36942008	36946699	SQTL_60	Pectin_metabolism	PG/PL
BH_D03G0711700	BH_Chr_D3	BH	Brachypodium hybridum	52204933	52208477	SQTL_47	Pectin_metabolism	QUA3
BH_D04G0450900	BH_Chr_D4	BH	Brachypodium hybridum	36221248	36223433	SQTL_60	Pectin_metabolism	PE/PME/PMEI
BH_D04G0455300	BH_Chr_D4	BH	Brachypodium hybridum	36529457	36534040	SQTL_60	Pectin_metabolism	PG/PL
BH_D05G0250900	BH_Chr_D5	BH	Brachypodium hybridum	22052561	22058342	SQTL_47	Pectin_metabolism	QUA2/TSD2
BH_S04G0112700	BH_Chr_S4	BH	Brachypodium hybridum	6944385	6947838	SQTL_47	Pectin_metabolism	QUA3
BH_S05G0151000	BH_Chr_S5	BH	Brachypodium hybridum	13252122	13254255	SQTL_60	Pectin_metabolism	PE/PME/PMEI
BH_S05G0153800	BH_Chr_S5	BH	Brachypodium hybridum	13501992	13507245	SQTL_60	Pectin_metabolism	PG/PL
BH_S09G0181700	BH_Chr_S9	BH	Brachypodium hybridum	13029835	13034107	SQTL_47	Pectin_metabolism	QUA2/TSD2
BL_XP_013743699.1	BL_Chr_C06	BL	Brassica napus	31765366	31767720	SQTL_14	Pectin_metabolism	PG
BL_XP_022544518.1	BL_Chr_A07	BL	Brassica napus	8940364	8943318	SQTL_14	Pectin_metabolism	PG/PL
BL_XP_022544753.1	BL_Chr_A07	BL	Brassica napus	18723602	18725954	SQTL_14	Pectin_metabolism	PG
BM_XP_013590651.1	BM_Chr_C06	BM	Brassica oleracea	34992501	34994685	SQTL_14	Pectin_metabolism	PG/PL
BM_XP_013591744.1	BM_Chr_C06	BM	Brassica oleracea	34896532	34899053	SQTL_14	Pectin_metabolism	PG
BM_XP_013592737.1	BM_Chr_C06	BM	Brassica oleracea	29283437	29285674	SQTL_14	Pectin_metabolism	PG
BM_XP_013602295.1	BM_Chr_C08	BM	Brassica oleracea	24030206	24032492	SQTL_14	Pectin_metabolism	PG/PL
BM_XP_013637816.1	BM_Chr_C05	BM	Brassica oleracea	12985139	12996514	SQTL_14	Pectin_metabolism	PG/PL
BM_XP_013638258.1	BM_Chr_C05	BM	Brassica oleracea	12743707	12746089	SQTL_39	Pectin_metabolism	PE/PME/PMEI
BP_RID53595.1	BP_Chr_A07	BP	Brassica rapa	11363712	11366208	SQTL_14	Pectin_metabolism	PG/PL
BP_RID55162.1	BP_Chr_A07	BP	Brassica rapa	20467162	20469104	SQTL_14	Pectin_metabolism	PG
BP_RID55713.1	BP_Chr_A07	BP	Brassica rapa	23590217	23592637	SQTL_14	Pectin_metabolism	PG
BP_RID55726.1	BP_Chr_A07	BP	Brassica rapa	23646574	23648860	SQTL_14	Pectin_metabolism	PG/PL
BQ_XP_009103175.1	BQ_Chr_A07	BQ	Brassica rapa	8131130	8133581	SQTL_14	Pectin_metabolism	PG/PL
BQ_XP_009105700.1	BQ_Chr_A07	BQ	Brassica rapa	18795793	18798188	SQTL_14	Pectin_metabolism	PG
BQ_XP_009105713.1	BQ_Chr_A07	BQ	Brassica rapa	18852188	18855015	SQTL_14	Pectin_metabolism	PG/PL
BR_04G106300	BR_Chr_04	BR	Brachypodium stacei	6674117	6677755	SQTL_47	Pectin_metabolism	QUA3
BR_05G134200	BR_Chr_05	BR	Brachypodium stacei	12758954	12761412	SQTL_60	Pectin_metabolism	PE/PME/PMEI
BR_05G136800	BR_Chr_05	BR	Brachypodium stacei	13010119	13014887	SQTL_60	Pectin_metabolism	PG/PL
BR_09G175800	BR_Chr_09	BR	Brachypodium stacei	15101517	15106006	SQTL_47	Pectin_metabolism	QUA2/TSD2
BT_5G338900	BT_Chr_5	BT	Brachypodium sylvaticum	33182707	33184913	SQTL_60	Pectin_metabolism	PE/PME/PMEI
BT_5G512500	BT_Chr_5	BT	Brachypodium sylvaticum	47076744	47081523	SQTL_60	Pectin_metabolism	PG/PL
BT_9G254400	BT_Chr_9	BT	Brachypodium sylvaticum	23265810	23270310	SQTL_47	Pectin_metabolism	QUA2/TSD2
BT_9G255000	BT_Chr_9	BT	Brachypodium sylvaticum	23316591	23320736	SQTL_47	Pectin_metabolism	QUA3
BU_XP_010677683.1	BU_Chr_01	BU	Beta vulgaris	1014041	1020720	SQTL_121	Pectin_metabolism	MUCI70
CC_XP_004493629.1	CC_Chr_03	CC	Cicer arietinum	30285459	30287312	SQTL_246	Pectin_metabolism	PGI
CI_CDP00815.1	CI_Chr_03	CI	Coffea canephora	25515391	25517820	SQTL_39	Pectin_metabolism	PE/PME/PMEI
CI_CDP03580.1	CI_Chr_01	CI	Coffea canephora	36692065	36693288	SQTL_246	Pectin_metabolism	PGI
CV_XP_006473199.1	CV_Chr_03	CV	Citrus sinensis	25078197	25084012	SQTL_121	Pectin_metabolism	MUCI70
DN_XP_010415713.1	DN_Chr_07	DN	Camelina sativa	20530355	20532697	SQTL_14	Pectin_metabolism	PG
DN_XP_010415730.1	DN_Chr_07	DN	Camelina sativa	20617065	20619220	SQTL_14	Pectin_metabolism	PG/PL
DN_XP_010417970.1	DN_Chr_07	DN	Camelina sativa	31224317	31226457	SQTL_14	Pectin_metabolism	PG
DN_XP_010422507.1	DN_Chr_08	DN	Camelina sativa	21359196	21360570	SQTL_246	Pectin_metabolism	PGI
DN_XP_010427810.1	DN_Chr_09	DN	Camelina sativa	27559909	27562994	SQTL_14	Pectin_metabolism	PG
DN_XP_010427828.1	DN_Chr_09	DN	Camelina sativa	27628448	27630918	SQTL_14	Pectin_metabolism	PG/PL
DN_XP_010430633.1	DN_Chr_02	DN	Camelina sativa	2073317	2075206	SQTL_246	Pectin_metabolism	PGI
DN_XP_010460103.1	DN_Chr_14	DN	Camelina sativa	11621425	11624998	SQTL_39	Pectin_metabolism	PE/PME/PMEI
DN_XP_010460122.1	DN_Chr_14	DN	Camelina sativa	11701971	11702636	SQTL_14	Pectin_metabolism	PMEI
DN_XP_010460151.1	DN_Chr_14	DN	Camelina sativa	11800378	11802572	SQTL_14	Pectin_metabolism	PG
DN_XP_010471032.1	DN_Chr_16	DN	Camelina sativa	17231370	17234148	SQTL_14	Pectin_metabolism	PG
DN_XP_010471045.1	DN_Chr_16	DN	Camelina sativa	17300320	17302738	SQTL_14	Pectin_metabolism	PG/PL
DN_XP_010473218.1	DN_Chr_16	DN	Camelina sativa	26860060	26862335	SQTL_14	Pectin_metabolism	PG
DN_XP_010477609.1	DN_Chr_17	DN	Camelina sativa	11280344	11282697	SQTL_39	Pectin_metabolism	PE/PME/PMEI
DN_XP_010477631.1	DN_Chr_17	DN	Camelina sativa	11413320	11413989	SQTL_14	Pectin_metabolism	PMEI
DN_XP_010477679.1	DN_Chr_17	DN	Camelina sativa	11577807	11580002	SQTL_14	Pectin_metabolism	PG
DN_XP_010498826.1	DN_Chr_03	DN	Camelina sativa	10709749	10712138	SQTL_39	Pectin_metabolism	PE/PME/PMEI
DN_XP_010498843.1	DN_Chr_03	DN	Camelina sativa	10801096	10801764	SQTL_14	Pectin_metabolism	PMEI
DN_XP_010498883.1	DN_Chr_03	DN	Camelina sativa	10938826	10940962	SQTL_14	Pectin_metabolism	PG
DN_XP_019091206.1	DN_Chr_14	DN	Camelina sativa	11747523	11750523	SQTL_14	Pectin_metabolism	PG/PL
DN_XP_019094269.1	DN_Chr_17	DN	Camelina sativa	11464838	11467828	SQTL_14	Pectin_metabolism	PG/PL
DN_XP_019099160.1	DN_Chr_03	DN	Camelina sativa	10841814	10844770	SQTL_14	Pectin_metabolism	PG/PL
EM_XP_004297108.1	EM_LG_04	EM	Fragaria vesca	15481952	15487268	SQTL_39	Pectin_metabolism	PG/PL
EM_XP_004297462.2	EM_LG_04	EM	Fragaria vesca	19411750	19414397	SQTL_39	Pectin_metabolism	PE/PME/PMEI
ES_XP_003520549.1	ES_Chr_03	ES	Glycine max	36426472	36428272	SQTL_246	Pectin_metabolism	PGI
ES_XP_003540514.1	ES_Chr_12	ES	Glycine max	39378757	39382356	SQTL_217	Pectin_metabolism	RHM
ES_XP_003553442.1	ES_Chr_19	ES	Glycine max	41234499	41236320	SQTL_246	Pectin_metabolism	PGI
EV_XP_012435881.1	EV_Chr_08	EV	Gossypium raimondii	821153	822927	SQTL_246	Pectin_metabolism	PGI
FA_RZB48055.1	FA_Chr_19	FA	Glycine soja	41157880	41159610	SQTL_246	Pectin_metabolism	PGI
FA_RZB77306.1	FA_Chr_12	FA	Glycine soja	43836925	43840842	SQTL_217	Pectin_metabolism	RHM
FA_RZC20747.1	FA_Chr_03	FA	Glycine soja	38293579	38295299	SQTL_246	Pectin_metabolism	PGI
FG_HORVU2Hr1G095070	FG_Chr_2H	FG	Hordeum vulgare	667894326	667897354	SQTL_47	Pectin_metabolism	QUA3
FG_HORVU2Hr1G095160	FG_Chr_2H	FG	Hordeum vulgare	668833510	668840320	SQTL_47	Pectin_metabolism	QUA2/TSD2
FG_HORVU5Hr1G063260	FG_Chr_5H	FG	Hordeum vulgare	490653353	490653924	SQTL_60	Pectin_metabolism	PE/PME/PMEI
FG_HORVU6Hr1G065360	FG_Chr_6H	FG	Hordeum vulgare	448134877	448136802	SQTL_47	Pectin_metabolism	QUA3
FQ_XP_019441809.1	FQ_LG_04	FQ	Lupinus angustifolius	25618479	25619864	SQTL_246	Pectin_metabolism	PGI
FT_02G22540.1lpe	FT_2	FT	Leersia perrieri	19575514	19578588	SQTL_47	Pectin_metabolism	QUA3
FT_04G18080.1lpe	FT_4	FT	Leersia perrieri	17500855	17504523	SQTL_47	Pectin_metabolism	QUA2/TSD2
FT_04G18120.1lpe	FT_4	FT	Leersia perrieri	17565838	17569104	SQTL_47	Pectin_metabolism	QUA3
FT_09G08010.1lpe	FT_9	FT	Leersia perrieri	9629371	9631391	SQTL_60	Pectin_metabolism	PE/PME/PMEI
GF_RXH70322.1	GF_Chr_16	GF	Malus domestica	1468964	1471806	SQTL_39	Pectin_metabolism	PE/PME/PMEI
GF_RXH79175.1	GF_Chr_13	GF	Malus domestica	1456600	1457532	SQTL_39	Pectin_metabolism	PE/PME/PMEI
GF_RXH80090.1	GF_Chr_13	GF	Malus domestica	11143395	11150268	SQTL_39	Pectin_metabolism	PG/PL
GG_XP_008361576.1	GG_Chr_16	GG	Malus domestica	10791167	10797063	SQTL_39	Pectin_metabolism	PG/PL
GG_XP_008390405.2	GG_Chr_13	GG	Malus domestica	11446701	11450636	SQTL_39	Pectin_metabolism	PG/PL
GG_XP_028952286.1	GG_Chr_16	GG	Malus domestica	1552832	1555327	SQTL_39	Pectin_metabolism	PE/PME/PMEI
GH_XP_021619686.1	GH_LG_01	GH	Manihot esculenta	30233946	30236043	SQTL_246	Pectin_metabolism	PGI
GQ_03G177300	GQ_Chr_03	GQ	Miscanthus sinensis	70708485	70710616	SQTL_60	Pectin_metabolism	PE/PME/PMEI
GQ_04G195900	GQ_Chr_04	GQ	Miscanthus sinensis	73080542	73082685	SQTL_60	Pectin_metabolism	PE/PME/PMEI	QTL_119;QTL_120;	Arabinose_Content;Lignin_Content;
GQ_04G199700	GQ_Chr_04	GQ	Miscanthus sinensis	74160659	74168943	SQTL_60	Pectin_metabolism	PG/PL
GQ_07G441200	GQ_Chr_07	GQ	Miscanthus sinensis	136744020	136747527	SQTL_47	Pectin_metabolism	QUA3
GQ_08G238200	GQ_Chr_08	GQ	Miscanthus sinensis	78086480	78090453	SQTL_47	Pectin_metabolism	QUA3
GQ_11G193400	GQ_Chr_11	GQ	Miscanthus sinensis	67774024	67778207	SQTL_47	Pectin_metabolism	QUA3	QTL_162;	Lignin_Content;
GQ_11G194600	GQ_Chr_11	GQ	Miscanthus sinensis	68040647	68048895	SQTL_47	Pectin_metabolism	QUA2/TSD2	QTL_162;	Lignin_Content;
GQ_12G189300	GQ_Chr_12	GQ	Miscanthus sinensis	69220580	69225541	SQTL_47	Pectin_metabolism	QUA2/TSD2	QTL_188;QTL_189;	Saccharification_yield;Neutral_Detergent_Fiber;
GQ_12G194700	GQ_Chr_12	GQ	Miscanthus sinensis	70345422	70349360	SQTL_47	Pectin_metabolism	QUA3	QTL_189;	Neutral_Detergent_Fiber;
GS_RHN48010.1	GS_Chr_07	GS	Medicago truncatula	44268693	44269967	SQTL_246	Pectin_metabolism	PGI
GS_RHN81187.1	GS_Chr_01	GS	Medicago truncatula	43919833	43921656	SQTL_246	Pectin_metabolism	PGI
GT_XP_003591587.1	GT_Chr_01	GT	Medicago truncatula	40083974	40085864	SQTL_246	Pectin_metabolism	PGI
GT_XP_013449653.1	GT_Chr_07	GT	Medicago truncatula	37407842	37409144	SQTL_246	Pectin_metabolism	PGI
HD_XP_006652660.2	HD_Chr_04	HD	Oryza brachyantha	16025538	16029513	SQTL_47	Pectin_metabolism	QUA2/TSD2
HD_XP_006660661.1	HD_Chr_09	HD	Oryza brachyantha	8656030	8659804	SQTL_60	Pectin_metabolism	PL
HD_XP_015688694.1	HD_Chr_02	HD	Oryza brachyantha	20208343	20211728	SQTL_47	Pectin_metabolism	QUA3
HF_02G0238700	HF_2	HF	Oryza glaberrima	22290687	22293939	SQTL_47	Pectin_metabolism	QUA3
HF_04G0192100	HF_4	HF	Oryza glaberrima	20573715	20576919	SQTL_47	Pectin_metabolism	QUA3
HF_09G0085000	HF_9	HF	Oryza glaberrima	11622754	11624670	SQTL_60	Pectin_metabolism	PE/PME/PMEI
HF_09G0087700	HF_9	HF	Oryza glaberrima	11894216	11898119	SQTL_60	Pectin_metabolism	PG/PL
HH_ORUFI04G23740.1oru	HH_4	HH	Oryza rufipogon	24211393	24215053	SQTL_47	Pectin_metabolism	QUA2/TSD2
HH_ORUFI04G23800.1oru	HH_4	HH	Oryza rufipogon	24272916	24276128	SQTL_47	Pectin_metabolism	QUA3
HH_ORUFI09G12130.1oru	HH_9	HH	Oryza rufipogon	13640753	13642669	SQTL_60	Pectin_metabolism	PE/PME/PMEI
HH_ORUFI09G12490.1oru	HH_9	HH	Oryza rufipogon	13990202	13994737	SQTL_60	Pectin_metabolism	PG/PL
HI_NP_001047721.1	HI_Chr_02	HI	Oryza sativa	28417877	28421484	SQTL_47	Pectin_metabolism	QUA3
HI_NP_001053597.1	HI_Chr_04	HI	Oryza sativa	29043556	29046914	SQTL_47	Pectin_metabolism	QUA2/TSD2
HI_NP_001053603.1	HI_Chr_04	HI	Oryza sativa	29120990	29125986	SQTL_47	Pectin_metabolism	QUA3
HI_NP_001063246.1	HI_Chr_09	HI	Oryza sativa	16575342	16577749	SQTL_60	Pectin_metabolism	PE/PME/PMEI
HI_NP_001063274.1	HI_Chr_09	HI	Oryza sativa	16936554	16940900	SQTL_60	Pectin_metabolism	PG/PL
HI_NP_001063477.1	HI_Chr_09	HI	Oryza sativa	19029407	19030290	SQTL_56	Pectin_metabolism	PGI
HL_EAZ44838.1	HL_Chr_09	HL	Oryza sativa	14652113	14655084	SQTL_60	Pectin_metabolism	PE/PME/PMEI
HL_EEE57564.1	HL_Chr_02	HL	Oryza sativa	27438869	27442129	SQTL_47	Pectin_metabolism	QUA3
HL_EEE61530.1	HL_Chr_04	HL	Oryza sativa	25651539	25654449	SQTL_47	Pectin_metabolism	QUA3
HL_EEE69791.1	HL_Chr_09	HL	Oryza sativa	15015202	15018802	SQTL_60	Pectin_metabolism	PG/PL
HM_EAY95218.1	HM_Chr_04	HM	Oryza sativa	27467828	27471039	SQTL_47	Pectin_metabolism	QUA3
HM_EAZ09211.1	HM_Chr_09	HM	Oryza sativa	14407560	14408864	SQTL_60	Pectin_metabolism	PE/PL/PME/PMEI
HM_EAZ09499.1	HM_Chr_09	HM	Oryza sativa	16999073	17000980	SQTL_56	Pectin_metabolism	PGI
HM_EEC73773.1	HM_Chr_02	HM	Oryza sativa	29310677	29313936	SQTL_47	Pectin_metabolism	QUA3
HM_EEC77823.1	HM_Chr_04	HM	Oryza sativa	27409388	27413047	SQTL_47	Pectin_metabolism	QUA2/TSD2
HM_EEC84640.1	HM_Chr_09	HM	Oryza sativa	14755685	14759586	SQTL_60	Pectin_metabolism	PG/PL
HN_XP_015610656.1	HN_Chr_09	HN	Oryza sativa	15921678	15924204	SQTL_60	Pectin_metabolism	PE/PME/PMEI
HN_XP_015623664.1	HN_Chr_02	HN	Oryza sativa	27530956	27534617	SQTL_47	Pectin_metabolism	QUA3	QTL_224;QTL_230;	Acid_detergent_fiber_(ADF);Acid_detergent_fiber_(ADF);
HN_XP_015636475.1	HN_Chr_04	HN	Oryza sativa	28723709	28727639	SQTL_47	Pectin_metabolism	QUA3
HN_XP_015637145.1	HN_Chr_04	HN	Oryza sativa	28645493	28649738	SQTL_47	Pectin_metabolism	QUA2/TSD2
HN_XP_025876091.1	HN_Chr_09	HN	Oryza sativa	16282690	16287188	SQTL_60	Pectin_metabolism	PG/PL
IA_08G119900	IA_Chr_08	IA	Populus deltoides	8033847	8036654	SQTL_39	Pectin_metabolism	PG/PL
IA_10G107600	IA_Chr_10	IA	Populus deltoides	11631578	11633882	SQTL_39	Pectin_metabolism	PE/PME/PMEI
IA_10G153300	IA_Chr_10	IA	Populus deltoides	14778249	14780959	SQTL_39	Pectin_metabolism	PG/PL
IA_13G121300	IA_Chr_13	IA	Populus deltoides	13037093	13044246	SQTL_121	Pectin_metabolism	MUCI70
IA_14G143300	IA_Chr_14	IA	Populus deltoides	10446162	10447022	SQTL_246	Pectin_metabolism	PGI
IA_19G087100	IA_Chr_19	IA	Populus deltoides	11574705	11581704	SQTL_121	Pectin_metabolism	MUCI70
IA_19G087800	IA_Chr_19	IA	Populus deltoides	11619786	11627179	SQTL_121	Pectin_metabolism	MUCI70
IG_XP_025799178.1	IG_Chr_01	IG	Panicum hallii	52136243	52140333	SQTL_47	Pectin_metabolism	QUA3
IG_XP_025800979.1	IG_Chr_02	IG	Panicum hallii	43880461	43884708	SQTL_60	Pectin_metabolism	PG/PL
IG_XP_025804178.1	IG_Chr_02	IG	Panicum hallii	43639322	43641661	SQTL_60	Pectin_metabolism	PE/PME/PMEI
IG_XP_025824760.1	IG_Chr_07	IG	Panicum hallii	42098910	42103354	SQTL_47	Pectin_metabolism	QUA2/TSD2
IL_RLM64419.1	IL_Chr_16	IL	Panicum miliaceum	28549716	28553505	SQTL_47	Pectin_metabolism	QUA3
IL_RLM74104.1	IL_Chr_15	IL	Panicum miliaceum	33642896	33646857	SQTL_47	Pectin_metabolism	QUA3
IL_RLM75539.1	IL_Chr_15	IL	Panicum miliaceum	33564459	33569009	SQTL_47	Pectin_metabolism	QUA2/TSD2
IL_RLM79313.1	IL_Chr_12	IL	Panicum miliaceum	35629005	35632346	SQTL_47	Pectin_metabolism	QUA3
IL_RLM79823.1	IL_Chr_12	IL	Panicum miliaceum	10790535	10792152	SQTL_73	Pectin_metabolism	PG
IL_RLM86581.1	IL_Chr_04	IL	Panicum miliaceum	23082029	23084664	SQTL_60	Pectin_metabolism	PE/PME/PMEI
IL_RLM87774.1	IL_Chr_04	IL	Panicum miliaceum	22816839	22820884	SQTL_60	Pectin_metabolism	PG/PL
IL_RLN07389.1	IL_Chr_11	IL	Panicum miliaceum	48876169	48879872	SQTL_47	Pectin_metabolism	QUA3
IL_RLN36099.1	IL_Chr_03	IL	Panicum miliaceum	56350176	56352852	SQTL_60	Pectin_metabolism	PE/PME/PMEI
IO_XP_007222925.2	IO_LG_01	IO	Prunus persica	31359664	31362519	SQTL_39	Pectin_metabolism	PE/PME/PMEI
IO_XP_007223106.2	IO_LG_01	IO	Prunus persica	8778328	8783866	SQTL_39	Pectin_metabolism	PG/PL
IU_XP_002312305.2	IU_Chr_08	IU	Populus trichocarpa	6291332	6294183	SQTL_39	Pectin_metabolism	PG/PL
IU_XP_002314796.1	IU_Chr_10	IU	Populus trichocarpa	12867131	12869475	SQTL_39	Pectin_metabolism	PE/PME/PMEI	QTL_272;QTL_281;	Lignin_Content;Lignin_Content;
IU_XP_002325558.3	IU_Chr_19	IU	Populus trichocarpa	11688287	11696064	SQTL_121	Pectin_metabolism	MUCI70
IU_XP_006378559.1	IU_Chr_10	IU	Populus trichocarpa	15998389	16001187	SQTL_39	Pectin_metabolism	PG/PL	QTL_272;QTL_281;	Lignin_Content;Lignin_Content;
IU_XP_024439807.1	IU_Chr_13	IU	Populus trichocarpa	12693420	12700141	SQTL_121	Pectin_metabolism	MUCI70	QTL_245;	Monolignol_Ratio;
IU_XP_024440318.1	IU_Chr_14	IU	Populus trichocarpa	10403875	10405842	SQTL_246	Pectin_metabolism	PGI	QTL_252;QTL_257;QTL_263;QTL_268;	Monolignol_Ratio;Monolignol_Ratio;Lignin_Content;Lignin_Content;
IV_1NG303200	IV_Chr_01N	IV	Panicum virgatum	55442220	55445976	SQTL_47	Pectin_metabolism	QUA3
IV_2KG346500	IV_Chr_02K	IV	Panicum virgatum	46121586	46124116	SQTL_60	Pectin_metabolism	PE/PME/PMEI
IV_2NG336222	IV_Chr_02N	IV	Panicum virgatum	46316677	46319078	SQTL_60	Pectin_metabolism	PE/PME/PMEI
IV_2NG339400	IV_Chr_02N	IV	Panicum virgatum	46829802	46833771	SQTL_60	Pectin_metabolism	PG/PL
IV_7KG303003	IV_Chr_07K	IV	Panicum virgatum	43546392	43550782	SQTL_47	Pectin_metabolism	QUA3
IV_7NG293400	IV_Chr_07N	IV	Panicum virgatum	41775692	41780291	SQTL_47	Pectin_metabolism	QUA2/TSD2
LB_XP_024191855.1	LB_Chr_04	LB	Rosa chinensis	52012182	52018009	SQTL_39	Pectin_metabolism	PG/PL
LB_XP_024193239.1	LB_Chr_04	LB	Rosa chinensis	64618820	64621343	SQTL_39	Pectin_metabolism	PE/PME/PMEI
LH_XP_002452759.1	LH_Chr_04	LH	Sorghum bicolor	62599050	62602824	SQTL_47	Pectin_metabolism	QUA3	QTL_315;	Hemicellulose_Content;
LH_XP_002462429.1	LH_Chr_02	LH	Sorghum bicolor	60347737	60350318	SQTL_60	Pectin_metabolism	PE/PME/PMEI	QTL_294;QTL_297;	Acid_detergent_fiber_(ADF);Lignin_Content;
LH_XP_021319019.1	LH_Chr_06	LH	Sorghum bicolor	53915886	53919675	SQTL_47	Pectin_metabolism	QUA3	QTL_326;	Neutral_Detergent_Fiber;
LH_XP_021319048.1	LH_Chr_06	LH	Sorghum bicolor	53849228	53853948	SQTL_47	Pectin_metabolism	QUA2/TSD2	QTL_326;	Neutral_Detergent_Fiber;
LL_XP_011097036.1	LL_LG_02	LL	Sesamum indicum	917155	922860	SQTL_121	Pectin_metabolism	MUCI70
LN_XP_004953430.1	LN_Chr_01	LN	Setaria italica	34351150	34355155	SQTL_47	Pectin_metabolism	QUA3
LN_XP_004956918.1	LN_Chr_02	LN	Setaria italica	31634913	31637262	SQTL_60	Pectin_metabolism	PE/PME/PMEI
LN_XP_004956923.1	LN_Chr_02	LN	Setaria italica	31994792	31998620	SQTL_60	Pectin_metabolism	PG/PL
LN_XP_004976531.1	LN_Chr_07	LN	Setaria italica	27581535	27585924	SQTL_47	Pectin_metabolism	QUA2/TSD2
LN_XP_004976536.1	LN_Chr_07	LN	Setaria italica	27656515	27661071	SQTL_47	Pectin_metabolism	QUA3
LT_c0001_01827	LT_Sp1	LT	Schrenkiella parvula	7620981	7622938	SQTL_39	Pectin_metabolism	PE/PME/PMEI
LT_c0001_01849	LT_Sp1	LT	Schrenkiella parvula	7702805	7704977	SQTL_14	Pectin_metabolism	PG/PL
LT_c0011_00282	LT_Sp6	LT	Schrenkiella parvula	1189753	1190943	SQTL_246	Pectin_metabolism	PGI
LT_c0012_00354	LT_Sp5	LT	Schrenkiella parvula	12169104	12171192	SQTL_14	Pectin_metabolism	PG
LT_c0012_00365	LT_Sp5	LT	Schrenkiella parvula	12224987	12227136	SQTL_14	Pectin_metabolism	PG/PL
LZ_0072s0570	LZ_Chr_10	LZ	Salix purpurea	11858478	11861109	SQTL_39	Pectin_metabolism	PG/PL
LZ_0114s0480	LZ_Chr_08	LZ	Salix purpurea	6909099	6911850	SQTL_39	Pectin_metabolism	PG/PL
LZ_0179s0070	LZ_Chr_13	LZ	Salix purpurea	13946126	13952712	SQTL_121	Pectin_metabolism	MUCI70
LZ_0405s0200	LZ_Chr_10	LZ	Salix purpurea	8207409	8209717	SQTL_39	Pectin_metabolism	PE/PME/PMEI
MB_TKW06042.1	MB_Chr_07	MB	Setaria viridis	26780056	26784832	SQTL_47	Pectin_metabolism	QUA3
MB_TKW06051.1	MB_Chr_07	MB	Setaria viridis	26847935	26852417	SQTL_47	Pectin_metabolism	QUA3
MB_TKW33284.1	MB_Chr_02	MB	Setaria viridis	30578686	30580755	SQTL_60	Pectin_metabolism	PE/PME/PMEI
MB_TKW33330.1	MB_Chr_02	MB	Setaria viridis	30944632	30948767	SQTL_60	Pectin_metabolism	PG/PL
MB_TKW40870.1	MB_Chr_01	MB	Setaria viridis	33995901	34000155	SQTL_47	Pectin_metabolism	QUA3
ME_XP_007019963.2	ME_Chr_08	ME	Theobroma cacao	15627748	15636111	SQTL_121	Pectin_metabolism	MUCI70
ME_XP_007045218.2	ME_Chr_02	ME	Theobroma cacao	36046685	36049502	SQTL_39	Pectin_metabolism	PE/PME/PMEI
ME_XP_017971045.1	ME_Chr_02	ME	Theobroma cacao	38638761	38640524	SQTL_39	Pectin_metabolism	PGI
MQ_BAT85384_1	MQ_Chr_04	MQ	Vigna angularis	41504650	41505825	SQTL_246	Pectin_metabolism	PGI
MQ_BAT93178_1	MQ_Chr_07	MQ	Vigna angularis	29102713	29104809	SQTL_217	Pectin_metabolism	RHM
MR_XP_017417136.1	MR_Chr_03	MR	Vigna angularis	32508680	32510469	SQTL_246	Pectin_metabolism	PGI
MR_XP_017425252.1	MR_Chr_05	MR	Vigna angularis	3509559	3513337	SQTL_217	Pectin_metabolism	RHM
MT_XP_014495409.1	MT_Chr_03	MT	Vigna radiata	723954	726068	SQTL_246	Pectin_metabolism	PGI
MU_XP_027915736.1	MU_Chr_01	MU	Vigna unguiculata	30642020	30643590	SQTL_246	Pectin_metabolism	PGI
MV_XP_010654104.1	MV_Chr_01	MV	Vitis vinifera	5015789	5018213	SQTL_39	Pectin_metabolism	PE/PME/PMEI
MZ_XP_015891543.1	MZ_Chr_09	MZ	Ziziphus jujuba	2171618	2173707	SQTL_246	Pectin_metabolism	PGI
MZ_XP_015891622.1	MZ_Chr_09	MZ	Ziziphus jujuba	2591969	2594059	SQTL_246	Pectin_metabolism	PGI
NB_Zm00014a013175	NB_Chr_2	NB	Zea mays	17967463	17973452	SQTL_47	Pectin_metabolism	QUA3
NB_Zm00014a013956	NB_Chr_2	NB	Zea mays	188654157	188656857	SQTL_60	Pectin_metabolism	PE/PME/PMEI
NB_Zm00014a023102	NB_Chr_7	NB	Zea mays	120222081	120224365	SQTL_60	Pectin_metabolism	PE/PME/PMEI
NB_Zm00014a030813	NB_Chr_5	NB	Zea mays	196466786	196470177	SQTL_47	Pectin_metabolism	QUA3
NB_Zm00014a036730	NB_Chr_4	NB	Zea mays	154959199	154960521	SQTL_73	Pectin_metabolism	PGI
NC_Zm00008a008942	NC_Chr_02	NC	Zea mays	189499968	189502080	SQTL_60	Pectin_metabolism	PE/PME/PMEI
NC_Zm00008a016853	NC_Chr_04	NC	Zea mays	151261234	151263580	SQTL_73	Pectin_metabolism	PGI
NC_Zm00008a028146	NC_Chr_07	NC	Zea mays	120376016	120378034	SQTL_60	Pectin_metabolism	PE/PME/PMEI
NC_Zm00008a028172	NC_Chr_07	NC	Zea mays	121675219	121679182	SQTL_60	Pectin_metabolism	PG/PL
ND_NP_001132793.1	ND_Chr_07	ND	Zea mays	123728752	123731159	SQTL_60	Pectin_metabolism	PE/PME/PMEI	QTL_573;	Galactose;
ND_NP_001150051.2	ND_Chr_04	ND	Zea mays	153190785	153192229	SQTL_73	Pectin_metabolism	PGI	QTL_383;QTL_389;QTL_399;QTL_528;	Lignin_Content;Hemicellulose_Content;Arabinose_Content;Hemicellulose_Content;
ND_NP_001169525.1	ND_Chr_02	ND	Zea mays	188842874	188845458	SQTL_60	Pectin_metabolism	PE/PME/PMEI	QTL_411;QTL_417;QTL_499;QTL_500;QTL_501;	Acid_detergent_fiber_(ADF);Cellulose_Content;CW_degradability;Lignin_Content;Xylose_Content;
ND_XP_008663475.1	ND_Chr_10	ND	Zea mays	137925900	137929647	SQTL_47	Pectin_metabolism	QUA3	QTL_386;QTL_400;QTL_403;QTL_407;QTL_459;QTL_460;QTL_611;	Lignin_Content;Arabinose_Content;Degree_of_hemicellulose_substitution;CW_degradability;Acid_detergent_fiber_(ADF);Neutral_Detergent_Fiber;Monolignol_Ratio;
ND_XP_008668482.1	ND_Chr_02	ND	Zea mays	17149618	17153961	SQTL_47	Pectin_metabolism	QUA3
ND_XP_008669009.1	ND_Chr_02	ND	Zea mays	17552390	17558358	SQTL_47	Pectin_metabolism	QUA3
ND_XP_008677769.1	ND_Chr_04	ND	Zea mays	158807408	158811035	SQTL_47	Pectin_metabolism	QUA3	QTL_399;QTL_528;	Arabinose_Content;Hemicellulose_Content;
NE_Zm00004b006587	NE_Chr_2	NE	Zea mays	17650755	17656758	SQTL_47	Pectin_metabolism	QUA3
NE_Zm00004b009045	NE_Chr_2	NE	Zea mays	189206884	189209584	SQTL_60	Pectin_metabolism	PE/PME/PMEI
NE_Zm00004b022201	NE_Chr_4	NE	Zea mays	157217278	157218600	SQTL_73	Pectin_metabolism	PGI
NE_Zm00004b036067	NE_Chr_7	NE	Zea mays	122221652	122223902	SQTL_60	Pectin_metabolism	PE/PME/PMEI
NE_Zm00004b036098	NE_Chr_7	NE	Zea mays	123888030	123892657	SQTL_60	Pectin_metabolism	PG/PL
NF_XP_030486196.1	NF_Chr_01	NF	Cannabis sativa	13657030	13659137	SQTL_246	Pectin_metabolism	PGI
NG_Eucgr.F03231	NG_Chr_06	NG	Eucalyptus grandis	44024567	44027925	SQTL_217	Pectin_metabolism	RHM	QTL_072;QTL_081;	Cellulose_Content;Lignin_Content;
PA_AUR62036683	PA_Chr_17	PA	Chenopodium quinoa	51443646	51444848	SQTL_246	Pectin_metabolism	PGI
AA_KFK44412.1	AA_Chr_01	AA	Arabis alpina	17833415	17841431	SQTL_39	Lignin_synthesis	MED/REF
AB_Alp62590	AB_Chr_1	AB	Arabis alpina	22608507	22616165	SQTL_39	Lignin_synthesis	MED/REF
AE_PSS34743.1	AE_LG_02	AE	Actinidia chinensis	5155391	5157057	SQTL_174	Lignin_synthesis	PRX
AU_RYR14721.1	AU_Chr_B04	AU	Arachis hypogaea	63470096	63493066	SQTL_174	Lignin_synthesis	PRX
AU_RYR61664.1	AU_Chr_A04	AU	Arachis hypogaea	22442932	22445322	SQTL_174	Lignin_synthesis	PRX
BB_OAP13683.1	BB_Chr_01	BB	Arabidopsis thaliana	8239861	8247385	SQTL_39	Lignin_synthesis	MED/REF
BB_OAP15073.1	BB_Chr_01	BB	Arabidopsis thaliana	8755992	8757616	SQTL_39	Lignin_synthesis	CCOAOMT
BB_OAP17732.1	BB_Chr_01	BB	Arabidopsis thaliana	24416682	24418161	SQTL_39	Lignin_synthesis	CCOAOMT
BC_NP_001185087.1	BC_Chr_01	BC	Arabidopsis thaliana	8757864	8759645	SQTL_39	Lignin_synthesis	CCOAOMT	QTL_005;	Lignin_Content;
BC_NP_001322591.1	BC_Chr_01	BC	Arabidopsis thaliana	8244418	8251937	SQTL_39	Lignin_synthesis	MED/REF	QTL_004;QTL_005;	CW_degradability;Lignin_Content;
BC_NP_564916.2	BC_Chr_01	BC	Arabidopsis thaliana	25487682	25489312	SQTL_39	Lignin_synthesis	CCOAOMT	QTL_011;	CW_degradability;
BG_XP_003566482.2	BG_Chr_02	BG	Brachypodium distachyon	33902367	33904070	SQTL_69	Lignin_synthesis	UGT72E3
BG_XP_014753653.1	BG_Chr_02	BG	Brachypodium distachyon	3336218	3338654	SQTL_69	Lignin_synthesis	UGT72E2
BH_D02G0064300	BH_Chr_D2	BH	Brachypodium hybridum	3548428	3550029	SQTL_69	Lignin_synthesis	UGT72E2
BH_S01G0382500	BH_Chr_S1	BH	Brachypodium hybridum	26465622	26467577	SQTL_69	Lignin_synthesis	UGT72E2
BM_XP_013586081.1	BM_Chr_C05	BM	Brassica oleracea	12779026	12786568	SQTL_39	Lignin_synthesis	MED/REF
BR_01G365600	BR_Chr_01	BR	Brachypodium stacei	27225917	27227518	SQTL_69	Lignin_synthesis	UGT72E2
CC_XP_004492537.1	CC_Chr_03	CC	Cicer arietinum	20964441	20966453	SQTL_174	Lignin_synthesis	PRX
CI_CDP00629.1	CI_Chr_03	CI	Coffea canephora	27446380	27450469	SQTL_39	Lignin_synthesis	CSE
CI_CDP00830.1	CI_Chr_03	CI	Coffea canephora	25253112	25273977	SQTL_39	Lignin_synthesis	MED/REF
CI_CDP05570.1	CI_Chr_03	CI	Coffea canephora	23108379	23112988	SQTL_39	Lignin_synthesis	CCOAOMT
CV_XP_006481156.1	CV_Chr_06	CV	Citrus sinensis	11451127	11453611	SQTL_174	Lignin_synthesis	PRX
DN_XP_010427832.1	DN_Chr_02	DN	Camelina sativa	734423	736200	SQTL_187	Lignin_synthesis	UGT72E3
DN_XP_010460416.1	DN_Chr_14	DN	Camelina sativa	13236397	13238463	SQTL_39	Lignin_synthesis	CCOAOMT
DN_XP_010470750.1	DN_Chr_16	DN	Camelina sativa	15027869	15029241	SQTL_39	Lignin_synthesis	CCOAOMT
DN_XP_010477614.1	DN_Chr_17	DN	Camelina sativa	11322766	11330877	SQTL_39	Lignin_synthesis	MED/REF
DN_XP_010477984.1	DN_Chr_17	DN	Camelina sativa	13139327	13141061	SQTL_39	Lignin_synthesis	CCOAOMT
DN_XP_010498831.1	DN_Chr_03	DN	Camelina sativa	10742247	10750761	SQTL_39	Lignin_synthesis	MED/REF
DN_XP_010499146.1	DN_Chr_03	DN	Camelina sativa	12301326	12303055	SQTL_39	Lignin_synthesis	CCOAOMT
DN_XP_010511789.1	DN_Chr_05	DN	Camelina sativa	29558520	29560036	SQTL_39	Lignin_synthesis	CCOAOMT
DN_XP_019091037.1	DN_Chr_14	DN	Camelina sativa	11653528	11660692	SQTL_39	Lignin_synthesis	MED/REF
EM_XP_004302590.1	EM_LG_06	EM	Fragaria vesca	6842909	6845187	SQTL_174	Lignin_synthesis	PRX
EM_XP_011463184.1	EM_LG_04	EM	Fragaria vesca	19335279	19344696	SQTL_39	Lignin_synthesis	MED/REF
ER_XP_016676652.1	ER_Chr_16	ER	Gossypium hirsutum	20506473	20507768	SQTL_174	Lignin_synthesis	PRX
ER_XP_016699668.1	ER_Chr_22	ER	Gossypium hirsutum	19184480	19185886	SQTL_174	Lignin_synthesis	PRX
ES_NP_001241243.1	ES_Chr_18	ES	Glycine max	4824726	4828818	SQTL_174	Lignin_synthesis	PRX
EV_XP_012453811.1	EV_Chr_11	EV	Gossypium raimondii	19104870	19106249	SQTL_174	Lignin_synthesis	PRX
FA_RZB50825.1	FA_Chr_18	FA	Glycine soja	4909875	4913975	SQTL_174	Lignin_synthesis	PRX
FA_RZC19004.1	FA_Chr_03	FA	Glycine soja	4860064	4861892	SQTL_174	Lignin_synthesis	PRX
FG_HORVU3Hr1G023400	FG_Chr_3H	FG	Hordeum vulgare	86467302	86469633	SQTL_69	Lignin_synthesis	UGT72E3
GF_RXH70169.1	GF_Chr_16	GF	Malus domestica	2809201	2831085	SQTL_39	Lignin_synthesis	CSE
GF_RXH70331.1	GF_Chr_16	GF	Malus domestica	1392491	1401169	SQTL_39	Lignin_synthesis	MED/REF
GF_RXH71871.1	GF_Chr_16	GF	Malus domestica	11843604	11845022	SQTL_39	Lignin_synthesis	PRX
GF_RXH79165.1	GF_Chr_13	GF	Malus domestica	1351915	1360594	SQTL_39	Lignin_synthesis	MED/REF
GF_RXH80135.1	GF_Chr_13	GF	Malus domestica	11812628	11814084	SQTL_39	Lignin_synthesis	PRX
GF_RXI01546.1	GF_Chr_04	GF	Malus domestica	24720483	24722814	SQTL_174	Lignin_synthesis	PRX
GG_XP_008339665.2	GG_Chr_16	GG	Malus domestica	2932974	2935567	SQTL_39	Lignin_synthesis	CSE
GG_XP_008340595.1	GG_Chr_16	GG	Malus domestica	12147902	12149614	SQTL_39	Lignin_synthesis	PRX
GG_XP_008366986.2	GG_Chr_13	GG	Malus domestica	2123827	2132886	SQTL_39	Lignin_synthesis	MED/REF
GG_XP_008390528.2	GG_Chr_13	GG	Malus domestica	11999520	12001257	SQTL_39	Lignin_synthesis	PRX
GG_XP_028952007.1	GG_Chr_16	GG	Malus domestica	1489285	1498363	SQTL_39	Lignin_synthesis	MED/REF
GH_XP_021621382.1	GH_LG_08	GH	Manihot esculenta	33306317	33307684	SQTL_174	Lignin_synthesis	PRX
HH_ORUFI05G05430.1oru	HH_5	HH	Oryza rufipogon	4133000	4135747	SQTL_69	Lignin_synthesis	UGT72E2
HM_EAY72747.1	HM_Chr_01	HM	Oryza sativa	4377753	4379258	SQTL_69	Lignin_synthesis	UGT72E2
HN_XP_015638457.1	HN_Chr_05	HN	Oryza sativa	4626451	4628425	SQTL_69	Lignin_synthesis	UGT72E2
IA_06G116400	IA_Chr_06	IA	Populus deltoides	9398093	9399686	SQTL_174	Lignin_synthesis	PRX
IA_08G154500	IA_Chr_08	IA	Populus deltoides	10681336	10702128	SQTL_39	Lignin_synthesis	MED/REF
IA_08G158100	IA_Chr_08	IA	Populus deltoides	10960586	10962836	SQTL_39	Lignin_synthesis	CCOAOMT
IA_10G102000	IA_Chr_10	IA	Populus deltoides	11134673	11136925	SQTL_39	Lignin_synthesis	CCOAOMT
IA_10G123300	IA_Chr_10	IA	Populus deltoides	12801434	12805983	SQTL_39	Lignin_synthesis	CSE
IA_16G138000	IA_Chr_16	IA	Populus deltoides	13778933	13780901	SQTL_174	Lignin_synthesis	PRX
IG_XP_025818069.1	IG_Chr_05	IG	Panicum hallii	56263633	56265552	SQTL_69	Lignin_synthesis	UGT72E3
IM_XP_008229652.1	IM_LG_01	IM	Prunus mume	938334	941446	SQTL_174	Lignin_synthesis	PRX
IM_XP_008244444.1	IM_LG_01	IM	Prunus mume	1711562	1714085	SQTL_174	Lignin_synthesis	PRX
IO_XP_007205551.1	IO_LG_06	IO	Prunus persica	3196704	3200148	SQTL_174	Lignin_synthesis	PRX
IO_XP_007222684.1	IO_LG_01	IO	Prunus persica	9179142	9180632	SQTL_39	Lignin_synthesis	PRX
IO_XP_007223029.1	IO_LG_01	IO	Prunus persica	30287626	30291301	SQTL_39	Lignin_synthesis	CSE
IO_XP_007225475.1	IO_LG_01	IO	Prunus persica	31395763	31406872	SQTL_39	Lignin_synthesis	MED/REF
IU_XP_002308244.1	IU_Chr_06	IU	Populus trichocarpa	8326078	8327830	SQTL_174	Lignin_synthesis	PRX	QTL_240;QTL_270;QTL_275;QTL_279;	Hemicellulose_Content;Lignin_Content;Monolignol_Ratio;Lignin_Content;
IU_XP_002311524.3	IU_Chr_08	IU	Populus trichocarpa	8822753	8843549	SQTL_39	Lignin_synthesis	MED/REF
IU_XP_002314776.3	IU_Chr_10	IU	Populus trichocarpa	12491783	12495341	SQTL_39	Lignin_synthesis	CCOAOMT	QTL_272;QTL_281;	Lignin_Content;Lignin_Content;
IU_XP_002323055.2	IU_Chr_16	IU	Populus trichocarpa	13636640	13638229	SQTL_174	Lignin_synthesis	PRX
IU_XP_006371482.1	IU_Chr_19	IU	Populus trichocarpa	12056043	12058803	SQTL_50	Lignin_synthesis	LAC
IU_XP_006378478.1	IU_Chr_10	IU	Populus trichocarpa	14038044	14042317	SQTL_39	Lignin_synthesis	CSE	QTL_272;QTL_281;	Lignin_Content;Lignin_Content;
IU_XP_024462325.1	IU_Chr_08	IU	Populus trichocarpa	9102882	9105037	SQTL_39	Lignin_synthesis	CCOAOMT
IV_3NG249814	IV_Chr_03N	IV	Panicum virgatum	11593679	11595341	SQTL_69	Lignin_synthesis	UGT72E3
IZ_XP_007140134.1	IZ_Chr_08	IZ	Phaseolus vulgaris	8621062	8623142	SQTL_174	Lignin_synthesis	PRX
IZ_XP_007142067.1	IZ_Chr_08	IZ	Phaseolus vulgaris	56430791	56434053	SQTL_174	Lignin_synthesis	PRX
LB_XP_024191550.1	LB_Chr_03	LB	Rosa chinensis	9073868	9076746	SQTL_174	Lignin_synthesis	PRX
LB_XP_024192017.1	LB_Chr_04	LB	Rosa chinensis	64524446	64534576	SQTL_39	Lignin_synthesis	MED/REF
LB_XP_024194966.1	LB_Chr_04	LB	Rosa chinensis	58666526	58669090	SQTL_39	Lignin_synthesis	CSE
LB_XP_024196276.1	LB_Chr_04	LB	Rosa chinensis	51014529	51015889	SQTL_39	Lignin_synthesis	PRX
LH_XP_002440700.2	LH_Chr_09	LH	Sorghum bicolor	6853366	6855084	SQTL_69	Lignin_synthesis	UGT72E2
LL_XP_011095107.1	LL_LG_11	LL	Sesamum indicum	15140686	15142588	SQTL_174	Lignin_synthesis	PRX
LT_c0001_01831	LT_Sp1	LT	Schrenkiella parvula	7633948	7641503	SQTL_39	Lignin_synthesis	MED/REF
LT_c0001_02053	LT_Sp1	LT	Schrenkiella parvula	8547073	8548392	SQTL_39	Lignin_synthesis	CCOAOMT
LT_c0012_00109	LT_Sp5	LT	Schrenkiella parvula	10985593	10987053	SQTL_39	Lignin_synthesis	CCOAOMT
LZ_0015s0340	LZ_Chr_08	LZ	Salix purpurea	9250568	9271989	SQTL_39	Lignin_synthesis	MED/REF
LZ_0065s0180	LZ_Chr_04	LZ	Salix purpurea	17873739	17875358	SQTL_174	Lignin_synthesis	PRX
LZ_0079s0080	LZ_Chr_08	LZ	Salix purpurea	8325601	8330233	SQTL_39	Lignin_synthesis	CSE
ME_XP_007033587.2	ME_Chr_04	ME	Theobroma cacao	23134233	23135466	SQTL_174	Lignin_synthesis	PRX
ME_XP_007044319.1	ME_Chr_02	ME	Theobroma cacao	26976704	26981753	SQTL_39	Lignin_synthesis	CSE
ME_XP_007045240.2	ME_Chr_02	ME	Theobroma cacao	36267067	36281268	SQTL_39	Lignin_synthesis	MED/REF
ME_XP_007045532.2	ME_Chr_02	ME	Theobroma cacao	38077659	38079276	SQTL_39	Lignin_synthesis	CCOAOMT
MQ_BAT86488_1	MQ_Chr_04	MQ	Vigna angularis	52380928	52382332	SQTL_174	Lignin_synthesis	PRX
MU_XP_027929672.1	MU_Chr_05	MU	Vigna unguiculata	8564281	8566140	SQTL_174	Lignin_synthesis	PRX
MV_XP_002282702.2	MV_Chr_01	MV	Vitis vinifera	3271017	3278167	SQTL_39	Lignin_synthesis	CSE
MV_XP_010653247.1	MV_Chr_01	MV	Vitis vinifera	5171642	5272872	SQTL_39	Lignin_synthesis	MED/REF
MV_XP_010653359.1	MV_Chr_08	MV	Vitis vinifera	10330167	10332159	SQTL_174	Lignin_synthesis	PRX
MZ_XP_015889373.1	MZ_Chr_08	MZ	Ziziphus jujuba	4403786	4405819	SQTL_187	Lignin_synthesis	UGT72E3
MZ_XP_015897646.1	MZ_Chr_11	MZ	Ziziphus jujuba	17095142	17098331	SQTL_174	Lignin_synthesis	PRX
NB_Zm00014a024401	NB_Chr_6	NB	Zea mays	126983923	126985440	SQTL_69	Lignin_synthesis	UGT72E2
ND_XP_008649392.1	ND_Chr_06	ND	Zea mays	132422868	132424692	SQTL_69	Lignin_synthesis	UGT72E2	QTL_555;QTL_558;QTL_559;QTL_560;QTL_561;QTL_566;	Xylose_Content;Neutral_Detergent_Fiber;Monolignol_Ratio;Lignin_Content;Lignin_Content;Arabinose_Content;
ND_XP_008652821.1	ND_Chr_07	ND	Zea mays	133228039	133229196	SQTL_56	Lignin_synthesis	PRX	QTL_426;QTL_445;QTL_455;QTL_572;	In_vitro_DM_degradability;Neutral_Detergent_Fiber;In_vitro_DM_degradability;Arabinose_Content;
NF_XP_030480997.1	NF_Chr_09	NF	Cannabis sativa	2494690	2497009	SQTL_174	Lignin_synthesis	PRX
NG_Eucgr.A00682	NG_Chr_01	NG	Eucalyptus grandis	14364252	14365473	SQTL_174	Lignin_synthesis	PRX	QTL_048;QTL_054;QTL_057;QTL_061;	Cellulose_Content;Monolignol_Ratio;Monolignol_Ratio;Monolignol_Ratio;
NG_Eucgr.D02351	NG_Chr_04	NG	Eucalyptus grandis	36752817	36754540	SQTL_187	Lignin_synthesis	UGT72E3
NG_Eucgr.G02314	NG_Chr_07	NG	Eucalyptus grandis	43804369	43809471	SQTL_39	Lignin_synthesis	CSE	QTL_076;	Monolignol_Ratio;
PA_AUR62006338	PA_Chr_07	PA	Chenopodium quinoa	89699919	89702216	SQTL_174	Lignin_synthesis	PRX
PA_AUR62029670	PA_Chr_17	PA	Chenopodium quinoa	58676258	58678956	SQTL_174	Lignin_synthesis	PRX
PA_AUR62036224	PA_Chr_07	PA	Chenopodium quinoa	112207720	112209912	SQTL_174	Lignin_synthesis	PRX
BG_XP_010240213.1	BG_Chr_05	BG	Brachypodium distachyon	21058054	21062397	SQTL_91	Hemicellulose_metabolism/Pectin_metabolism	MSR/OFUT/RRT
BG_XP_014758891.1	BG_Chr_05	BG	Brachypodium distachyon	21541129	21545852	SQTL_91	Hemicellulose_metabolism/Pectin_metabolism	MSR/OFUT/RRT
BH_D05G0236500	BH_Chr_D5	BH	Brachypodium hybridum	21126170	21130531	SQTL_91	Hemicellulose_metabolism/Pectin_metabolism	MSR/OFUT/RRT
BH_D05G0245400	BH_Chr_D5	BH	Brachypodium hybridum	21599529	21604034	SQTL_91	Hemicellulose_metabolism/Pectin_metabolism	MSR/OFUT/RRT
BH_S09G0169600	BH_Chr_S9	BH	Brachypodium hybridum	12205257	12209841	SQTL_91	Hemicellulose_metabolism/Pectin_metabolism	MSR/OFUT/RRT
BH_S09G0177700	BH_Chr_S9	BH	Brachypodium hybridum	12671598	12676191	SQTL_91	Hemicellulose_metabolism/Pectin_metabolism	MSR/OFUT/RRT
BR_09G165000	BR_Chr_09	BR	Brachypodium stacei	14332091	14337820	SQTL_91	Hemicellulose_metabolism/Pectin_metabolism	MSR/OFUT/RRT
BR_09G172000	BR_Chr_09	BR	Brachypodium stacei	14745485	14749928	SQTL_91	Hemicellulose_metabolism/Pectin_metabolism	MSR/OFUT/RRT
BT_9G249500	BT_Chr_9	BT	Brachypodium sylvaticum	22546610	22551182	SQTL_91	Hemicellulose_metabolism/Pectin_metabolism	MSR/OFUT/RRT
CC_XP_004488985.1	CC_Chr_01	CC	Cicer arietinum	46957572	46961269	SQTL_217	Hemicellulose_metabolism/Pectin_metabolism	ARAE/RHM/UXE
CI_CDP06058.1	CI_Chr_07	CI	Coffea canephora	24967737	24971382	SQTL_217	Hemicellulose_metabolism/Pectin_metabolism	ARAE/RHM/UXE
ES_XP_003543185.1	ES_Chr_13	ES	Glycine max	36755499	36759115	SQTL_217	Hemicellulose_metabolism/Pectin_metabolism	ARAE/RHM/UXE	QTL_099;	Neutral_Detergent_Fiber;
FA_RZB82997.1	FA_Chr_11	FA	Glycine soja	44364264	44367930	SQTL_217	Hemicellulose_metabolism/Pectin_metabolism	ARAE/RHM/UXE
FG_HORVU2Hr1G096100	FG_Chr_2H	FG	Hordeum vulgare	673051672	673056216	SQTL_91	Hemicellulose_metabolism/Pectin_metabolism	MSR/OFUT/RRT
FT_04G17020.1lpe	FT_4	FT	Leersia perrieri	16645928	16649021	SQTL_91	Hemicellulose_metabolism/Pectin_metabolism	MSR/OFUT/RRT
FT_04G17710.1lpe	FT_4	FT	Leersia perrieri	17137437	17140651	SQTL_91	Hemicellulose_metabolism/Pectin_metabolism	MSR/OFUT/RRT
GQ_11G166000	GQ_Chr_11	GQ	Miscanthus sinensis	62905585	62909967	SQTL_91	Hemicellulose_metabolism/Pectin_metabolism	MSR/OFUT/RRT
GQ_11G199100	GQ_Chr_11	GQ	Miscanthus sinensis	69391138	69394973	SQTL_91	Hemicellulose_metabolism/Pectin_metabolism	MSR/OFUT/RRT	QTL_162;	Lignin_Content;
GQ_12G171200	GQ_Chr_12	GQ	Miscanthus sinensis	65468139	65472782	SQTL_91	Hemicellulose_metabolism/Pectin_metabolism	MSR/OFUT/RRT	QTL_186;QTL_187;QTL_188;QTL_189;	Arabinose_Content;Arabinose_Content;Saccharification_yield;Neutral_Detergent_Fiber;
GQ_12G183700	GQ_Chr_12	GQ	Miscanthus sinensis	67751792	67756227	SQTL_91	Hemicellulose_metabolism/Pectin_metabolism	MSR/OFUT/RRT	QTL_188;QTL_189;	Saccharification_yield;Neutral_Detergent_Fiber;
GS_RHN74833.1	GS_Chr_02	GS	Medicago truncatula	37011690	37016061	SQTL_217	Hemicellulose_metabolism/Pectin_metabolism	ARAE/RHM/UXE
GT_XP_013464513.1	GT_Chr_02	GT	Medicago truncatula	31018932	31021329	SQTL_217	Hemicellulose_metabolism/Pectin_metabolism	ARAE/RHM/UXE
HD_XP_006652611.1	HD_Chr_04	HD	Oryza brachyantha	15131229	15134661	SQTL_91	Hemicellulose_metabolism/Pectin_metabolism	MSR/OFUT/RRT
HD_XP_015692305.1	HD_Chr_04	HD	Oryza brachyantha	15636855	15641160	SQTL_91	Hemicellulose_metabolism/Pectin_metabolism	MSR/OFUT/RRT
HF_04G0179900	HF_4	HF	Oryza glaberrima	19594607	19597958	SQTL_91	Hemicellulose_metabolism/Pectin_metabolism	MSR/OFUT/RRT
HF_04G0187500	HF_4	HF	Oryza glaberrima	20125730	20129166	SQTL_91	Hemicellulose_metabolism/Pectin_metabolism	MSR/OFUT/RRT
HH_ORUFI04G22530.1oru	HH_4	HH	Oryza rufipogon	23268992	23272348	SQTL_91	Hemicellulose_metabolism/Pectin_metabolism	MSR/OFUT/RRT
HH_ORUFI04G23280.1oru	HH_4	HH	Oryza rufipogon	23808417	23811566	SQTL_91	Hemicellulose_metabolism/Pectin_metabolism	MSR/OFUT/RRT
HI_NP_001053496.1	HI_Chr_04	HI	Oryza sativa	28006946	28010991	SQTL_91	Hemicellulose_metabolism/Pectin_metabolism	MSR/OFUT/RRT
HL_EEE61454.1	HL_Chr_04	HL	Oryza sativa	24539724	24543903	SQTL_91	Hemicellulose_metabolism/Pectin_metabolism	MSR/OFUT/RRT
HL_EEE61496.1	HL_Chr_04	HL	Oryza sativa	25124297	25127446	SQTL_91	Hemicellulose_metabolism/Pectin_metabolism	MSR/OFUT/RRT
HM_EEC77761.1	HM_Chr_04	HM	Oryza sativa	26345555	26348911	SQTL_91	Hemicellulose_metabolism/Pectin_metabolism	MSR/OFUT/RRT
HM_EEC77803.1	HM_Chr_04	HM	Oryza sativa	26922324	26925560	SQTL_91	Hemicellulose_metabolism/Pectin_metabolism	MSR/OFUT/RRT
HN_XP_015633360.1	HN_Chr_04	HN	Oryza sativa	28181262	28185388	SQTL_91	Hemicellulose_metabolism/Pectin_metabolism	MSR/OFUT/RRT
HN_XP_015633486.1	HN_Chr_04	HN	Oryza sativa	27608448	27612499	SQTL_91	Hemicellulose_metabolism/Pectin_metabolism	MSR/OFUT/RRT
IG_XP_025824674.1	IG_Chr_07	IG	Panicum hallii	41157434	41161033	SQTL_91	Hemicellulose_metabolism/Pectin_metabolism	MSR/OFUT/RRT
IG_XP_025825890.1	IG_Chr_07	IG	Panicum hallii	41701759	41706387	SQTL_91	Hemicellulose_metabolism/Pectin_metabolism	MSR/OFUT/RRT
IL_RLM65255.1	IL_Chr_16	IL	Panicum miliaceum	29039336	29042417	SQTL_91	Hemicellulose_metabolism/Pectin_metabolism	MSR/OFUT/RRT
IL_RLM66418.1	IL_Chr_16	IL	Panicum miliaceum	27709774	27712768	SQTL_91	Hemicellulose_metabolism/Pectin_metabolism	MSR/OFUT/RRT
IL_RLM74261.1	IL_Chr_15	IL	Panicum miliaceum	31865390	31867968	SQTL_91	Hemicellulose_metabolism/Pectin_metabolism	MSR/OFUT/RRT
IL_RLM74667.1	IL_Chr_15	IL	Panicum miliaceum	32506346	32510980	SQTL_91	Hemicellulose_metabolism/Pectin_metabolism	MSR/OFUT/RRT
IV_7KG279100	IV_Chr_07K	IV	Panicum virgatum	41855184	41858985	SQTL_91	Hemicellulose_metabolism/Pectin_metabolism	MSR/OFUT/RRT
IV_7KG290500	IV_Chr_07K	IV	Panicum virgatum	42850896	42855327	SQTL_91	Hemicellulose_metabolism/Pectin_metabolism	MSR/OFUT/RRT
IV_7NG273700	IV_Chr_07N	IV	Panicum virgatum	40194101	40197898	SQTL_91	Hemicellulose_metabolism/Pectin_metabolism	MSR/OFUT/RRT
IZ_XP_007149511.1	IZ_Chr_05	IZ	Phaseolus vulgaris	15184246	15188010	SQTL_217	Hemicellulose_metabolism/Pectin_metabolism	ARAE/RHM/UXE
LH_XP_002448290.1	LH_Chr_06	LH	Sorghum bicolor	52736212	52740278	SQTL_91	Hemicellulose_metabolism/Pectin_metabolism	MSR/OFUT/RRT	QTL_323;QTL_326;	Acid_detergent_fiber_(ADF);Neutral_Detergent_Fiber;
LH_XP_021319492.1	LH_Chr_06	LH	Sorghum bicolor	53329614	53334385	SQTL_91	Hemicellulose_metabolism/Pectin_metabolism	MSR/OFUT/RRT	QTL_326;	Neutral_Detergent_Fiber;
LN_XP_004976441.1	LN_Chr_07	LN	Setaria italica	26573876	26577594	SQTL_91	Hemicellulose_metabolism/Pectin_metabolism	MSR/OFUT/RRT
LN_XP_004976498.1	LN_Chr_07	LN	Setaria italica	27147271	27151904	SQTL_91	Hemicellulose_metabolism/Pectin_metabolism	MSR/OFUT/RRT
MB_TKW05835.1	MB_Chr_07	MB	Setaria viridis	25763304	25767438	SQTL_91	Hemicellulose_metabolism/Pectin_metabolism	MSR/OFUT/RRT
MB_TKW05961.1	MB_Chr_07	MB	Setaria viridis	26337898	26342987	SQTL_91	Hemicellulose_metabolism/Pectin_metabolism	MSR/OFUT/RRT
MU_XP_027926550.1	MU_Chr_05	MU	Vigna unguiculata	33344077	33347966	SQTL_217	Hemicellulose_metabolism/Pectin_metabolism	ARAE/RHM/UXE
NB_Zm00014a019361	NB_Chr_2	NB	Zea mays	19351199	19356740	SQTL_91	Hemicellulose_metabolism/Pectin_metabolism	MSR/OFUT/RRT
NB_Zm00014a019438	NB_Chr_2	NB	Zea mays	21737697	21741670	SQTL_91	Hemicellulose_metabolism/Pectin_metabolism	MSR/OFUT/RRT
NC_Zm00008a006612	NC_Chr_02	NC	Zea mays	18688528	18692676	SQTL_91	Hemicellulose_metabolism/Pectin_metabolism	MSR/OFUT/RRT
ND_NP_001147822.1	ND_Chr_02	ND	Zea mays	18798864	18803114	SQTL_91	Hemicellulose_metabolism/Pectin_metabolism	MSR/OFUT/RRT
ND_NP_001152142.1	ND_Chr_02	ND	Zea mays	21198684	21202597	SQTL_91	Hemicellulose_metabolism/Pectin_metabolism	MSR/OFUT/RRT
NE_Zm00004b006617	NE_Chr_2	NE	Zea mays	18789557	18797493	SQTL_91	Hemicellulose_metabolism/Pectin_metabolism	MSR/OFUT/RRT
NE_Zm00004b006683	NE_Chr_2	NE	Zea mays	21103116	21107220	SQTL_91	Hemicellulose_metabolism/Pectin_metabolism	MSR/OFUT/RRT
BG_XP_003568810.1	BG_Chr_02	BG	Brachypodium distachyon	33813453	33815640	SQTL_69	Hemicellulose_metabolism	BAHD
BG_XP_003569749.1	BG_Chr_02	BG	Brachypodium distachyon	3567652	3569369	SQTL_69	Hemicellulose_metabolism	BAHD
BG_XP_003580200.2	BG_Chr_05	BG	Brachypodium distachyon	20050921	20054895	SQTL_91	Hemicellulose_metabolism	BXL
BH_D02G0068500	BH_Chr_D2	BH	Brachypodium hybridum	3776166	3777479	SQTL_69	Hemicellulose_metabolism	BAHD
BH_D02G0442300	BH_Chr_D2	BH	Brachypodium hybridum	34128480	34130607	SQTL_69	Hemicellulose_metabolism	BAHD
BH_D05G0220500	BH_Chr_D5	BH	Brachypodium hybridum	20113648	20117619	SQTL_91	Hemicellulose_metabolism	BXL
BH_S01G0379100	BH_Chr_S1	BH	Brachypodium hybridum	26256225	26257565	SQTL_69	Hemicellulose_metabolism	BAHD
BR_01G362600	BR_Chr_01	BR	Brachypodium stacei	27021300	27023047	SQTL_69	Hemicellulose_metabolism	BAHD
BT_9G224300	BT_Chr_9	BT	Brachypodium sylvaticum	20433127	20437358	SQTL_91	Hemicellulose_metabolism	BXL
CC_XP_004485883.1	CC_Chr_01	CC	Cicer arietinum	3120659	3126545	SQTL_217	Hemicellulose_metabolism	ESK1/MOAT/TBL29/TBL3/TBL31/TBL32/TBL33/XOAT1
CC_XP_004487169.1	CC_Chr_01	CC	Cicer arietinum	12729730	12733437	SQTL_217	Hemicellulose_metabolism	ESK1/MOAT/TBL29/TBL3/TBL31/TBL32/TBL33/XOAT1
CC_XP_004488993.1	CC_Chr_01	CC	Cicer arietinum	47095823	47098176	SQTL_217	Hemicellulose_metabolism	ESK1/MOAT/TBL29/TBL3/TBL31/TBL32/TBL33/XOAT1
CI_CDP06048.1	CI_Chr_07	CI	Coffea canephora	25027764	25029466	SQTL_217	Hemicellulose_metabolism	ESK1/MOAT/TBL29/TBL3/TBL31/TBL32/TBL33/XOAT1
CI_CDP15911.1	CI_Chr_07	CI	Coffea canephora	22837308	22843014	SQTL_217	Hemicellulose_metabolism	ESK1/MOAT/TBL29/TBL3/TBL31/TBL32/TBL33/XOAT1
ES_NP_001241315.1	ES_Chr_13	ES	Glycine max	36837349	36840281	SQTL_217	Hemicellulose_metabolism	ESK1/MOAT/TBL29/TBL3/TBL31/TBL32/TBL33/XOAT1	QTL_099;	Neutral_Detergent_Fiber;
ES_NP_001241538.1	ES_Chr_12	ES	Glycine max	13314384	13319116	SQTL_217	Hemicellulose_metabolism	ESK1/MOAT/TBL29/TBL3/TBL31/TBL32/TBL33/XOAT1
ES_XP_003540392.1	ES_Chr_12	ES	Glycine max	36873920	36878844	SQTL_217	Hemicellulose_metabolism	ESK1/MOAT/TBL29/TBL3/TBL31/TBL32/TBL33/XOAT1
ES_XP_003543309.1	ES_Chr_13	ES	Glycine max	39184275	39188631	SQTL_217	Hemicellulose_metabolism	ESK1/MOAT/TBL29/TBL3/TBL31/TBL32/TBL33/XOAT1	QTL_099;	Neutral_Detergent_Fiber;
ES_XP_014620590.1	ES_Chr_12	ES	Glycine max	39270155	39282964	SQTL_217	Hemicellulose_metabolism	ESK1/MOAT/TBL29/TBL3/TBL31/TBL32/TBL33/XOAT1
FA_RZB75519.1	FA_Chr_12	FA	Glycine soja	13265327	13270357	SQTL_217	Hemicellulose_metabolism	ESK1/MOAT/TBL29/TBL3/TBL31/TBL32/TBL33/XOAT1
FA_RZB76909.1	FA_Chr_12	FA	Glycine soja	41330223	41335320	SQTL_217	Hemicellulose_metabolism	ESK1/MOAT/TBL29/TBL3/TBL31/TBL32/TBL33/XOAT1
FA_RZB77286.1	FA_Chr_12	FA	Glycine soja	43731859	43734254	SQTL_217	Hemicellulose_metabolism	ESK1/MOAT/TBL29/TBL3/TBL31/TBL32/TBL33/XOAT1
FA_RZB82437.1	FA_Chr_11	FA	Glycine soja	41863985	41869238	SQTL_217	Hemicellulose_metabolism	ESK1/MOAT/TBL29/TBL3/TBL31/TBL32/TBL33/XOAT1
FA_RZB83017.1	FA_Chr_11	FA	Glycine soja	44445241	44448204	SQTL_217	Hemicellulose_metabolism	ESK1/MOAT/TBL29/TBL3/TBL31/TBL32/TBL33/XOAT1
FA_RZB83439.1	FA_Chr_11	FA	Glycine soja	46803596	46808274	SQTL_217	Hemicellulose_metabolism	ESK1/MOAT/TBL29/TBL3/TBL31/TBL32/TBL33/XOAT1
FT_04G15910.1lpe	FT_4	FT	Leersia perrieri	15819138	15822648	SQTL_91	Hemicellulose_metabolism	BXL
FT_05G04670.1lpe	FT_5	FT	Leersia perrieri	3633031	3634431	SQTL_69	Hemicellulose_metabolism	BAHD
GF_RXH80170.1	GF_Chr_13	GF	Malus domestica	12108560	12112907	SQTL_39	Hemicellulose_metabolism	BXL
GG_NP_001280797.1	GG_Chr_16	GG	Malus domestica	12677798	12683631	SQTL_39	Hemicellulose_metabolism	BXL
GG_XP_008390416.2	GG_Chr_13	GG	Malus domestica	11753447	11757805	SQTL_39	Hemicellulose_metabolism	RWA
GG_XP_008390557.2	GG_Chr_13	GG	Malus domestica	12312432	12317281	SQTL_39	Hemicellulose_metabolism	BXL
GG_XP_017179184.1	GG_Chr_16	GG	Malus domestica	11793824	11798186	SQTL_39	Hemicellulose_metabolism	RWA
GQ_11G153600	GQ_Chr_11	GQ	Miscanthus sinensis	59977605	59985699	SQTL_91	Hemicellulose_metabolism	BXL	QTL_161;	Lignin_Content;
GQ_12G163600	GQ_Chr_12	GQ	Miscanthus sinensis	63653422	63657229	SQTL_91	Hemicellulose_metabolism	BXL	QTL_175;QTL_186;QTL_187;QTL_188;QTL_189;	Cellulose_Content;Arabinose_Content;Arabinose_Content;Saccharification_yield;Neutral_Detergent_Fiber;
GQ_16G065700	GQ_Chr_16	GQ	Miscanthus sinensis	16492052	16494428	SQTL_69	Hemicellulose_metabolism	BAHD
GS_RHN72062.1	GS_Chr_02	GS	Medicago truncatula	4704411	4710201	SQTL_217	Hemicellulose_metabolism	ESK1/MOAT/TBL29/TBL3/TBL31/TBL32/TBL33/XOAT1
GS_RHN74851.1	GS_Chr_02	GS	Medicago truncatula	37150948	37154338	SQTL_217	Hemicellulose_metabolism	ESK1/MOAT/TBL29/TBL3/TBL31/TBL32/TBL33/XOAT1
GS_RHN75830.1	GS_Chr_02	GS	Medicago truncatula	45416195	45421398	SQTL_217	Hemicellulose_metabolism	ESK1/MOAT/TBL29/TBL3/TBL31/TBL32/TBL33/XOAT1
GT_XP_003593750.1	GT_Chr_02	GT	Medicago truncatula	4685635	4691237	SQTL_217	Hemicellulose_metabolism	ESK1/MOAT/TBL29/TBL3/TBL31/TBL32/TBL33/XOAT1
GT_XP_013464529.1	GT_Chr_02	GT	Medicago truncatula	31157243	31160564	SQTL_217	Hemicellulose_metabolism	ESK1/MOAT/TBL29/TBL3/TBL31/TBL32/TBL33/XOAT1
GT_XP_013465226.1	GT_Chr_02	GT	Medicago truncatula	39304135	39309161	SQTL_217	Hemicellulose_metabolism	ESK1/MOAT/TBL29/TBL3/TBL31/TBL32/TBL33/XOAT1
HD_XP_006653619.1	HD_Chr_04	HD	Oryza brachyantha	14337143	14340894	SQTL_91	Hemicellulose_metabolism	BXL
HF_01G0047500	HF_1	HF	Oryza glaberrima	3324561	3325883	SQTL_69	Hemicellulose_metabolism	BAHD
HF_04G0167200	HF_4	HF	Oryza glaberrima	18698313	18701778	SQTL_91	Hemicellulose_metabolism	BXL
HH_ORUFI01G05430.1oru	HH_1	HH	Oryza rufipogon	3744228	3745546	SQTL_69	Hemicellulose_metabolism	BAHD
HH_ORUFI04G21130.1oru	HH_4	HH	Oryza rufipogon	22328428	22331892	SQTL_91	Hemicellulose_metabolism	BXL
HH_ORUFI05G05580.1oru	HH_5	HH	Oryza rufipogon	4236744	4238155	SQTL_69	Hemicellulose_metabolism	BAHD
HI_NP_001042196.1	HI_Chr_01	HI	Oryza sativa	4109402	4111127	SQTL_69	Hemicellulose_metabolism	BAHD
HI_NP_001053392.1	HI_Chr_04	HI	Oryza sativa	26941792	26945468	SQTL_91	Hemicellulose_metabolism	BXL
HL_EEE61389.1	HL_Chr_04	HL	Oryza sativa	23492371	23495838	SQTL_91	Hemicellulose_metabolism	BXL
HL_EEE62535.1	HL_Chr_05	HL	Oryza sativa	4564606	4566033	SQTL_69	Hemicellulose_metabolism	BAHD
HM_EAY72776.1	HM_Chr_01	HM	Oryza sativa	4582998	4584320	SQTL_69	Hemicellulose_metabolism	BAHD
HM_EAY96756.1	HM_Chr_05	HM	Oryza sativa	4986077	4987494	SQTL_69	Hemicellulose_metabolism	BAHD
HM_EEC77690.1	HM_Chr_04	HM	Oryza sativa	25226750	25230214	SQTL_91	Hemicellulose_metabolism	BXL
HN_XP_015620017.1	HN_Chr_01	HN	Oryza sativa	4110400	4112406	SQTL_69	Hemicellulose_metabolism	BAHD
HN_XP_015637052.2	HN_Chr_04	HN	Oryza sativa	26543231	26546963	SQTL_91	Hemicellulose_metabolism	BXL
HN_XP_015637451.1	HN_Chr_05	HN	Oryza sativa	4735048	4737055	SQTL_69	Hemicellulose_metabolism	BAHD
IA_08G121800	IA_Chr_08	IA	Populus deltoides	8229300	8233727	SQTL_39	Hemicellulose_metabolism	RWA
IA_08G128200	IA_Chr_08	IA	Populus deltoides	8689612	8694794	SQTL_39	Hemicellulose_metabolism	BXL
IA_10G143000	IA_Chr_10	IA	Populus deltoides	14109198	14114693	SQTL_39	Hemicellulose_metabolism	BXL
IA_10G149900	IA_Chr_10	IA	Populus deltoides	14555413	14560214	SQTL_39	Hemicellulose_metabolism	RWA
IA_11G060100	IA_Chr_11	IA	Populus deltoides	5761249	5766120	SQTL_217	Hemicellulose_metabolism	ESK1/MOAT/TBL29/TBL3/TBL31/TBL32/TBL33/XOAT1
IA_11G101800	IA_Chr_11	IA	Populus deltoides	12549029	12554266	SQTL_217	Hemicellulose_metabolism	ESK1/MOAT/TBL29/TBL3/TBL31/TBL32/TBL33/XOAT1
IG_XP_025809254.1	IG_Chr_03	IG	Panicum hallii	8924103	8926288	SQTL_69	Hemicellulose_metabolism	BAHD
IG_XP_025819495.1	IG_Chr_05	IG	Panicum hallii	56457365	56459161	SQTL_69	Hemicellulose_metabolism	BAHD
IG_XP_025823999.1	IG_Chr_07	IG	Panicum hallii	40295695	40299200	SQTL_91	Hemicellulose_metabolism	BXL
IL_RLM64269.1	IL_Chr_16	IL	Panicum miliaceum	26847401	26850987	SQTL_91	Hemicellulose_metabolism	BXL
IL_RLM73608.1	IL_Chr_15	IL	Panicum miliaceum	30580104	30583548	SQTL_91	Hemicellulose_metabolism	BXL
IL_RLM91668.1	IL_Chr_08	IL	Panicum miliaceum	3021861	3023794	SQTL_69	Hemicellulose_metabolism	BAHD
IL_RLM99538.1	IL_Chr_06	IL	Panicum miliaceum	3978673	3980075	SQTL_69	Hemicellulose_metabolism	BAHD
IL_RLN24560.1	IL_Chr_07	IL	Panicum miliaceum	51291578	51293379	SQTL_69	Hemicellulose_metabolism	BAHD
IL_RLN30322.1	IL_Chr_05	IL	Panicum miliaceum	46555803	46557992	SQTL_69	Hemicellulose_metabolism	BAHD
IO_XP_007211478.1	IO_LG_04	IO	Prunus persica	8990574	8992603	SQTL_217	Hemicellulose_metabolism	ESK1/MOAT/TBL29/TBL3/TBL31/TBL32/TBL33/XOAT1
IO_XP_007225668.1	IO_LG_01	IO	Prunus persica	9651114	9655792	SQTL_39	Hemicellulose_metabolism	BXL
IO_XP_020410782.1	IO_LG_01	IO	Prunus persica	9016258	9021052	SQTL_39	Hemicellulose_metabolism	RWA
IO_XP_020417383.1	IO_LG_04	IO	Prunus persica	2833181	2836850	SQTL_217	Hemicellulose_metabolism	ESK1/MOAT/TBL29/TBL3/TBL31/TBL32/TBL33/XOAT1
IU_XP_002311398.3	IU_Chr_08	IU	Populus trichocarpa	6879138	6884882	SQTL_39	Hemicellulose_metabolism	BXL
IU_XP_002316021.1	IU_Chr_10	IU	Populus trichocarpa	15298308	15304236	SQTL_39	Hemicellulose_metabolism	BXL	QTL_272;QTL_281;	Lignin_Content;Lignin_Content;
IU_XP_024463620.1	IU_Chr_08	IU	Populus trichocarpa	6490245	6494727	SQTL_39	Hemicellulose_metabolism	RWA
IU_XP_024465517.1	IU_Chr_10	IU	Populus trichocarpa	15765650	15770329	SQTL_39	Hemicellulose_metabolism	RWA	QTL_272;QTL_281;	Lignin_Content;Lignin_Content;
IV_3KG159327	IV_Chr_03K	IV	Panicum virgatum	11676365	11678620	SQTL_69	Hemicellulose_metabolism	BAHD
IV_3NG249957	IV_Chr_03N	IV	Panicum virgatum	11762282	11764579	SQTL_69	Hemicellulose_metabolism	BAHD
IV_7KG260600	IV_Chr_07K	IV	Panicum virgatum	40504158	40507887	SQTL_91	Hemicellulose_metabolism	BGLC/GH3_BDGLU
IV_7NG338300	IV_Chr_07N	IV	Panicum virgatum	38687099	38695188	SQTL_91	Hemicellulose_metabolism	BXL
IZ_XP_007149521.1	IZ_Chr_05	IZ	Phaseolus vulgaris	15767107	15769150	SQTL_217	Hemicellulose_metabolism	ESK1/MOAT/TBL29/TBL3/TBL31/TBL32/TBL33/XOAT1
IZ_XP_007149752.1	IZ_Chr_05	IZ	Phaseolus vulgaris	28673674	28677376	SQTL_217	Hemicellulose_metabolism	ESK1/MOAT/TBL29/TBL3/TBL31/TBL32/TBL33/XOAT1
LB_XP_024193220.1	LB_Chr_04	LB	Rosa chinensis	49978799	49983032	SQTL_39	Hemicellulose_metabolism	BXL
LB_XP_024196917.1	LB_Chr_04	LB	Rosa chinensis	51507392	51512027	SQTL_39	Hemicellulose_metabolism	RWA
LH_XP_002455069.1	LH_Chr_03	LH	Sorghum bicolor	4027161	4029010	SQTL_69	Hemicellulose_metabolism	BAHD
LH_XP_021318482.1	LH_Chr_06	LH	Sorghum bicolor	51647416	51651210	SQTL_91	Hemicellulose_metabolism	BXL	QTL_323;QTL_326;QTL_333;	Acid_detergent_fiber_(ADF);Neutral_Detergent_Fiber;Cellulose_Content;
LN_XP_012703327.1	LN_Chr_07	LN	Setaria italica	25714337	25718027	SQTL_91	Hemicellulose_metabolism	BXL
LN_XP_022681121.1	LN_Chr_03	LN	Setaria italica	6860229	6862551	SQTL_69	Hemicellulose_metabolism	BAHD
LN_XP_022682140.1	LN_Chr_05	LN	Setaria italica	10732641	10734432	SQTL_69	Hemicellulose_metabolism	BAHD
LZ_0050s0170	LZ_Chr_10	LZ	Salix purpurea	11538235	11542673	SQTL_39	Hemicellulose_metabolism	RWA
LZ_0050s0670	LZ_Chr_10	LZ	Salix purpurea	11164000	11169623	SQTL_39	Hemicellulose_metabolism	BXL
LZ_0060s0160	LZ_Chr_08	LZ	Salix purpurea	7407347	7412858	SQTL_39	Hemicellulose_metabolism	BXL
LZ_0114s0340	LZ_Chr_08	LZ	Salix purpurea	7066249	7070829	SQTL_39	Hemicellulose_metabolism	RWA
MB_TKW05612.1	MB_Chr_07	MB	Setaria viridis	24775075	24779227	SQTL_91	Hemicellulose_metabolism	BXL
MB_TKW13789.1	MB_Chr_05	MB	Setaria viridis	10148997	10151100	SQTL_69	Hemicellulose_metabolism	BAHD
MB_TKW25268.1	MB_Chr_03	MB	Setaria viridis	6974475	6976793	SQTL_69	Hemicellulose_metabolism	BAHD
MQ_BAT92348_1	MQ_Chr_07	MQ	Vigna angularis	9249906	9253321	SQTL_217	Hemicellulose_metabolism	ESK1/MOAT/TBL29/TBL3/TBL31/TBL32/TBL33/XOAT1
MQ_BAT93300_1	MQ_Chr_07	MQ	Vigna angularis	30483914	30485469	SQTL_217	Hemicellulose_metabolism	ESK1/MOAT/TBL29/TBL3/TBL31/TBL32/TBL33/XOAT1
MR_XP_017423122.1	MR_Chr_05	MR	Vigna angularis	20978180	20982299	SQTL_217	Hemicellulose_metabolism	ESK1/MOAT/TBL29/TBL3/TBL31/TBL32/TBL33/XOAT1
MR_XP_017424084.1	MR_Chr_05	MR	Vigna angularis	2166621	2168508	SQTL_217	Hemicellulose_metabolism	ESK1/MOAT/TBL29/TBL3/TBL31/TBL32/TBL33/XOAT1
MU_XP_027927241.1	MU_Chr_05	MU	Vigna unguiculata	33891614	33893575	SQTL_217	Hemicellulose_metabolism	ESK1/MOAT/TBL29/TBL3/TBL31/TBL32/TBL33/XOAT1
MU_XP_027928695.1	MU_Chr_05	MU	Vigna unguiculata	40024817	40028441	SQTL_217	Hemicellulose_metabolism	ESK1/MOAT/TBL29/TBL3/TBL31/TBL32/TBL33/XOAT1
NB_Zm00014a005696	NB_Chr_3	NB	Zea mays	10698634	10700004	SQTL_69	Hemicellulose_metabolism	BAHD
NB_Zm00014a024417	NB_Chr_6	NB	Zea mays	126570147	126571583	SQTL_69	Hemicellulose_metabolism	BAHD
NB_Zm00014a043780	NB_Chr_2	NB	Zea mays	25128564	25132527	SQTL_91	Hemicellulose_metabolism	BXL
NC_Zm00008a006705	NC_Chr_02	NC	Zea mays	21928047	21933561	SQTL_91	Hemicellulose_metabolism	BXL
ND_NP_001151383.2	ND_Chr_06	ND	Zea mays	132054590	132056854	SQTL_69	Hemicellulose_metabolism	BAHD	QTL_555;QTL_557;QTL_558;QTL_559;QTL_560;QTL_561;QTL_566;	Xylose_Content;In_vitro_DM_degradability;Neutral_Detergent_Fiber;Monolignol_Ratio;Lignin_Content;Lignin_Content;Arabinose_Content;
ND_NP_001167905.1	ND_Chr_02	ND	Zea mays	24768741	24772194	SQTL_91	Hemicellulose_metabolism	BXL
ND_XP_008673628.1	ND_Chr_03	ND	Zea mays	9133920	9135570	SQTL_69	Hemicellulose_metabolism	BAHD	QTL_388;QTL_398;QTL_402;QTL_506;	Hemicellulose_Content;Arabinose_Content;Degree_of_hemicellulose_substitution;In_vitro_DM_degradability;
NE_Zm00004b006782	NE_Chr_2	NE	Zea mays	24716072	24720053	SQTL_91	Hemicellulose_metabolism	BXL
NE_Zm00004b015925	NE_Chr_3	NE	Zea mays	10293031	10294401	SQTL_69	Hemicellulose_metabolism	BAHD
NE_Zm00004b030141	NE_Chr_6	NE	Zea mays	128577675	128579551	SQTL_69	Hemicellulose_metabolism	BAHD
NG_Eucgr.F03235	NG_Chr_06	NG	Eucalyptus grandis	44076239	44078623	SQTL_217	Hemicellulose_metabolism	ESK1/MOAT/TBL29/TBL3/TBL31/TBL32/TBL33/XOAT1	QTL_072;QTL_081;	Cellulose_Content;Lignin_Content;
AA_KFK41585.1	AA_Chr_02	AA	Arabis alpina	21063404	21064548	SQTL_53	CW_Other_proteins/Hemicellulose_metabolism	AGM/GXM/IRX15/IRX15L
AB_Alp149300	AB_Chr_2	AB	Arabis alpina	29176068	29177143	SQTL_53	CW_Other_proteins/Hemicellulose_metabolism	AGM/GXM/IRX15/IRX15L
BB_OAP14236.1	BB_Chr_01	BB	Arabidopsis thaliana	12198164	12199474	SQTL_53	CW_Other_proteins/Hemicellulose_metabolism	AGM/GXM/IRX15/IRX15L
BB_OAP18609.1	BB_Chr_01	BB	Arabidopsis thaliana	25880344	25881671	SQTL_53	CW_Other_proteins/Hemicellulose_metabolism	AGM/GXM/IRX15/IRX15L
BC_NP_564428.1	BC_Chr_01	BC	Arabidopsis thaliana	12261165	12262750	SQTL_53	CW_Other_proteins/Hemicellulose_metabolism	AGM/GXM/IRX15/IRX15L	QTL_006;	Lignin_Content;
BC_NP_565020.1	BC_Chr_01	BC	Arabidopsis thaliana	26947754	26949248	SQTL_53	CW_Other_proteins/Hemicellulose_metabolism	AGM/GXM/IRX15/IRX15L	QTL_010;QTL_012;	Neutral_Detergent_Fiber;CW_degradability;
BL_XP_013649487.1	BL_Chr_A07	BL	Brassica napus	23354381	23355650	SQTL_53	CW_Other_proteins/Hemicellulose_metabolism	AGM/GXM/IRX15/IRX15L
BM_XP_013588730.1	BM_Chr_C06	BM	Brassica oleracea	12608397	12609670	SQTL_53	CW_Other_proteins/Hemicellulose_metabolism	AGM/GXM/IRX15/IRX15L
BM_XP_013591788.1	BM_Chr_C06	BM	Brassica oleracea	35618360	35619618	SQTL_53	CW_Other_proteins/Hemicellulose_metabolism	AGM/GXM/IRX15/IRX15L
BP_RID55815.1	BP_Chr_A07	BP	Brassica rapa	24082557	24083896	SQTL_53	CW_Other_proteins/Hemicellulose_metabolism	AGM/GXM/IRX15/IRX15L
BQ_XP_009105824.1	BQ_Chr_A07	BQ	Brassica rapa	19279868	19281119	SQTL_53	CW_Other_proteins/Hemicellulose_metabolism	AGM/GXM/IRX15/IRX15L
DN_XP_010415866.1	DN_Chr_07	DN	Camelina sativa	21400442	21401849	SQTL_53	CW_Other_proteins/Hemicellulose_metabolism	AGM/GXM/IRX15/IRX15L
DN_XP_010427991.1	DN_Chr_09	DN	Camelina sativa	28304852	28306085	SQTL_53	CW_Other_proteins/Hemicellulose_metabolism	AGM/GXM/IRX15/IRX15L
DN_XP_010471166.1	DN_Chr_16	DN	Camelina sativa	17969843	17971185	SQTL_53	CW_Other_proteins/Hemicellulose_metabolism	AGM/GXM/IRX15/IRX15L
IA_13G106800	IA_Chr_13	IA	Populus deltoides	11554701	11556161	SQTL_53	CW_Other_proteins/Hemicellulose_metabolism	AGM/GXM/IRX15/IRX15L
IA_19G079200	IA_Chr_19	IA	Populus deltoides	10965175	10966451	SQTL_53	CW_Other_proteins/Hemicellulose_metabolism	AGM/GXM/IRX15/IRX15L
IU_XP_002325525.2	IU_Chr_19	IU	Populus trichocarpa	11045952	11047258	SQTL_53	CW_Other_proteins/Hemicellulose_metabolism	AGM/GXM/IRX15/IRX15L
IU_XP_006376148.2	IU_Chr_13	IU	Populus trichocarpa	11556301	11557543	SQTL_53	CW_Other_proteins/Hemicellulose_metabolism	AGM/GXM/IRX15/IRX15L	QTL_245;	Monolignol_Ratio;
LL_XP_011095869.1	LL_LG_02	LL	Sesamum indicum	376341	377653	SQTL_53	CW_Other_proteins/Hemicellulose_metabolism	AGM/GXM/IRX15/IRX15L
LT_c0012_00472	LT_Sp5	LT	Schrenkiella parvula	12657311	12658480	SQTL_53	CW_Other_proteins/Hemicellulose_metabolism	AGM/GXM/IRX15/IRX15L
LZ_0675s0100	LZ_Chr_13	LZ	Salix purpurea	12799545	12800465	SQTL_53	CW_Other_proteins/Hemicellulose_metabolism	AGM/GXM/IRX15/IRX15L
ME_XP_017980871.1	ME_Chr_08	ME	Theobroma cacao	14639702	14640982	SQTL_53	CW_Other_proteins/Hemicellulose_metabolism	AGM/GXM/IRX15/IRX15L
NG_Eucgr.F02961	NG_Chr_06	NG	Eucalyptus grandis	41792516	41794372	SQTL_53	CW_Other_proteins/Hemicellulose_metabolism	AGM/GXM/IRX15/IRX15L	QTL_081;	Lignin_Content;
AA_KFK41458.1	AA_Chr_02	AA	Arabis alpina	19619283	19622514	SQTL_14	CW_Other_proteins	EXT_PERK
AA_KFK44438.1	AA_Chr_01	AA	Arabis alpina	18044012	18047226	SQTL_14	CW_Other_proteins	EXT_PERK
AB_Alp101680	AB_Chr_2	AB	Arabis alpina	27713807	27716727	SQTL_14	CW_Other_proteins	EXT_PERK
AB_Alp62290	AB_Chr_1	AB	Arabis alpina	22812232	22814991	SQTL_14	CW_Other_proteins	EXT_PERK
AE_PSS32488.1	AE_LG_03	AE	Actinidia chinensis	2233418	2235425	SQTL_174	CW_Other_proteins	EXPA/EXPB/EXPLA/EXPLB
AE_PSS32746.1	AE_LG_03	AE	Actinidia chinensis	4966847	4968009	SQTL_174	CW_Other_proteins	EXPA/EXPB/EXPLA/EXPLB
AE_PSS34414.1	AE_LG_02	AE	Actinidia chinensis	1536299	1537880	SQTL_174	CW_Other_proteins	EXPA/EXPB/EXPLA/EXPLB
AH_XP_020083725.1	AH_LG_03	AH	Ananas comosus	14892756	14894371	SQTL_245	CW_Other_proteins	EXPA/EXPB/EXPLA/EXPLB
BB_OAP12111.1	BB_Chr_01	BB	Arabidopsis thaliana	8338040	8341406	SQTL_14	CW_Other_proteins	EXT_PERK
BB_OAP14532.1	BB_Chr_01	BB	Arabidopsis thaliana	25484667	25486803	SQTL_14	CW_Other_proteins	EXT_PERK
BC_NP_173768.2	BC_Chr_01	BC	Arabidopsis thaliana	8346827	8350068	SQTL_14	CW_Other_proteins	EXT_PERK	QTL_004;QTL_005;	CW_degradability;Lignin_Content;
BC_NP_177202.1	BC_Chr_01	BC	Arabidopsis thaliana	26552576	26554559	SQTL_14	CW_Other_proteins	EXT_PERK	QTL_010;QTL_012;	Neutral_Detergent_Fiber;CW_degradability;
BG_XP_003568732.1	BG_Chr_02	BG	Brachypodium distachyon	31817815	31822841	SQTL_20	CW_Other_proteins	EXT_PERK
BG_XP_003570031.4	BG_Chr_03	BG	Brachypodium distachyon	51611158	51613017	SQTL_245	CW_Other_proteins	EXPA/EXPB/EXPLA/EXPLB
BG_XP_003570032.1	BG_Chr_03	BG	Brachypodium distachyon	51616588	51618236	SQTL_245	CW_Other_proteins	EXPA/EXPB/EXPLA/EXPLB
BG_XP_003580193.1	BG_Chr_05	BG	Brachypodium distachyon	20019515	20024040	SQTL_91	CW_Other_proteins	EXPA/EXPB/EXPLA/EXPLB
BG_XP_010235764.1	BG_Chr_03	BG	Brachypodium distachyon	50873276	50877504	SQTL_91	CW_Other_proteins	EXPA/EXPB/EXPLA/EXPLB
BG_XP_014755044.1	BG_Chr_02	BG	Brachypodium distachyon	49717456	49721545	SQTL_20	CW_Other_proteins	EXT_PERK
BG_XP_024311837.1	BG_Chr_05	BG	Brachypodium distachyon	21098352	21102864	SQTL_245	CW_Other_proteins	EXPA/EXPB/EXPLA/EXPLB
BG_XP_024312196.1	BG_Chr_05	BG	Brachypodium distachyon	21597269	21600688	SQTL_47	CW_Other_proteins	EXT_PERK
BH_D02G0422900	BH_Chr_D2	BH	Brachypodium hybridum	32167807	32172771	SQTL_20	CW_Other_proteins	EXT_PERK
BH_D02G0667900	BH_Chr_D2	BH	Brachypodium hybridum	49968549	49972510	SQTL_20	CW_Other_proteins	EXT_PERK
BH_D03G0688500	BH_Chr_D3	BH	Brachypodium hybridum	50723560	50727751	SQTL_91	CW_Other_proteins	EXPA/EXPB/EXPLA/EXPLB
BH_D03G0700500	BH_Chr_D3	BH	Brachypodium hybridum	51457419	51459119	SQTL_245	CW_Other_proteins	EXPA/EXPB/EXPLA/EXPLB
BH_D03G0700600	BH_Chr_D3	BH	Brachypodium hybridum	51462925	51464669	SQTL_245	CW_Other_proteins	EXPA/EXPB/EXPLA/EXPLB
BH_D05G0219500	BH_Chr_D5	BH	Brachypodium hybridum	20082378	20086739	SQTL_91	CW_Other_proteins	EXPA/EXPB/EXPLA/EXPLB
BH_D05G0237300	BH_Chr_D5	BH	Brachypodium hybridum	21166504	21168290	SQTL_245	CW_Other_proteins	EXPA/EXPB/EXPLA/EXPLB
BH_D05G0237400	BH_Chr_D5	BH	Brachypodium hybridum	21169580	21170806	SQTL_245	CW_Other_proteins	EXPA/EXPB/EXPLA/EXPLB
BH_S01G0155300	BH_Chr_S1	BH	Brachypodium hybridum	9019323	9023372	SQTL_20	CW_Other_proteins	EXT_PERK
BH_S04G0121800	BH_Chr_S4	BH	Brachypodium hybridum	7602798	7604501	SQTL_245	CW_Other_proteins	EXPA/EXPB/EXPLA/EXPLB
BH_S04G0122000	BH_Chr_S4	BH	Brachypodium hybridum	7627258	7628987	SQTL_245	CW_Other_proteins	EXPA/EXPB/EXPLA/EXPLB
BH_S04G0132600	BH_Chr_S4	BH	Brachypodium hybridum	8371370	8375730	SQTL_91	CW_Other_proteins	EXPA/EXPB/EXPLA/EXPLB
BH_S08G0062900	BH_Chr_S8	BH	Brachypodium hybridum	3474248	3478373	SQTL_20	CW_Other_proteins	EXT_PERK
BH_S09G0155900	BH_Chr_S9	BH	Brachypodium hybridum	11331061	11335236	SQTL_91	CW_Other_proteins	EXPA/EXPB/EXPLA/EXPLB
BH_S09G0170200	BH_Chr_S9	BH	Brachypodium hybridum	12247464	12248819	SQTL_245	CW_Other_proteins	EXPA/EXPB/EXPLA/EXPLB
BH_S09G0170300	BH_Chr_S9	BH	Brachypodium hybridum	12252274	12253495	SQTL_245	CW_Other_proteins	EXPA/EXPB/EXPLA/EXPLB
BM_XP_013586908.1	BM_Chr_C05	BM	Brassica oleracea	13043853	13047451	SQTL_14	CW_Other_proteins	EXT_PERK
BM_XP_013592385.1	BM_Chr_C06	BM	Brassica oleracea	34961681	34964950	SQTL_14	CW_Other_proteins	EXT_PERK
BM_XP_013600538.1	BM_Chr_C08	BM	Brassica oleracea	24041163	24044608	SQTL_14	CW_Other_proteins	EXT_PERK
BP_RID55720.1	BP_Chr_A07	BP	Brassica rapa	23626905	23630231	SQTL_14	CW_Other_proteins	EXT_PERK
BQ_XP_009105707.1	BQ_Chr_A07	BQ	Brassica rapa	18834935	18838433	SQTL_14	CW_Other_proteins	EXT_PERK
BR_01G145400	BR_Chr_01	BR	Brachypodium stacei	8989816	8993883	SQTL_20	CW_Other_proteins	EXT_PERK
BR_04G114800	BR_Chr_04	BR	Brachypodium stacei	7321319	7323018	SQTL_245	CW_Other_proteins	EXPA/EXPB/EXPLA/EXPLB
BR_04G115000	BR_Chr_04	BR	Brachypodium stacei	7345798	7347515	SQTL_245	CW_Other_proteins	EXPA/EXPB/EXPLA/EXPLB
BR_04G125500	BR_Chr_04	BR	Brachypodium stacei	8080412	8084745	SQTL_91	CW_Other_proteins	EXPA/EXPB/EXPLA/EXPLB
BR_08G175800	BR_Chr_08	BR	Brachypodium stacei	15289200	15294493	SQTL_20	CW_Other_proteins	EXT_PERK
BR_09G151800	BR_Chr_09	BR	Brachypodium stacei	13447267	13451406	SQTL_91	CW_Other_proteins	EXPA/EXPB/EXPLA/EXPLB
BR_09G165600	BR_Chr_09	BR	Brachypodium stacei	14375286	14377044	SQTL_245	CW_Other_proteins	EXPA/EXPB/EXPLA/EXPLB
BT_1G199400	BT_Chr_1	BT	Brachypodium sylvaticum	15372447	15376509	SQTL_20	CW_Other_proteins	EXT_PERK
BT_4G196500	BT_Chr_4	BT	Brachypodium sylvaticum	17337805	17339528	SQTL_245	CW_Other_proteins	EXPA/EXPB/EXPLA/EXPLB
BT_4G196600	BT_Chr_4	BT	Brachypodium sylvaticum	17344233	17345977	SQTL_245	CW_Other_proteins	EXPA/EXPB/EXPLA/EXPLB
BT_4G311700	BT_Chr_4	BT	Brachypodium sylvaticum	28926798	28931019	SQTL_91	CW_Other_proteins	EXPA/EXPB/EXPLA/EXPLB
BT_8G241100	BT_Chr_8	BT	Brachypodium sylvaticum	23401771	23406884	SQTL_20	CW_Other_proteins	EXT_PERK
BT_9G223500	BT_Chr_9	BT	Brachypodium sylvaticum	20400879	20405220	SQTL_91	CW_Other_proteins	EXPA/EXPB/EXPLA/EXPLB
BT_9G242300	BT_Chr_9	BT	Brachypodium sylvaticum	22060849	22062024	SQTL_245	CW_Other_proteins	EXPA/EXPB/EXPLA/EXPLB
CI_CDP00829.1	CI_Chr_03	CI	Coffea canephora	25289858	25294804	SQTL_39	CW_Other_proteins	GH17
CI_CDP03032.1	CI_Chr_08	CI	Coffea canephora	10358338	10371983	SQTL_169	CW_Other_proteins	SAC1
CI_CDP03159.1	CI_Chr_08	CI	Coffea canephora	9202376	9210863	SQTL_169	CW_Other_proteins	EXT
CV_XP_006465825.1	CV_Chr_01	CV	Citrus sinensis	20035327	20041743	SQTL_169	CW_Other_proteins	SAC1
CV_XP_006481180.1	CV_Chr_06	CV	Citrus sinensis	11626616	11628535	SQTL_174	CW_Other_proteins	EXPA/EXPB/EXPLA/EXPLB
CV_XP_024952843.1	CV_Chr_01	CV	Citrus sinensis	21162185	21168417	SQTL_169	CW_Other_proteins	EXT
DN_XP_010415725.1	DN_Chr_07	DN	Camelina sativa	20594537	20598137	SQTL_14	CW_Other_proteins	EXT_PERK
DN_XP_010427822.1	DN_Chr_09	DN	Camelina sativa	27616950	27620496	SQTL_14	CW_Other_proteins	EXT_PERK
DN_XP_010460140.1	DN_Chr_14	DN	Camelina sativa	11765256	11768682	SQTL_14	CW_Other_proteins	EXT_PERK
DN_XP_010471037.1	DN_Chr_16	DN	Camelina sativa	17288483	17291736	SQTL_14	CW_Other_proteins	EXT_PERK
DN_XP_010477647.1	DN_Chr_17	DN	Camelina sativa	11491962	11495454	SQTL_14	CW_Other_proteins	EXT_PERK
DN_XP_010498864.1	DN_Chr_03	DN	Camelina sativa	10864338	10867996	SQTL_14	CW_Other_proteins	EXT_PERK
EE_XP_010919901.1	EE_Chr_04	EE	Elaeis guineensis	44456817	44458734	SQTL_245	CW_Other_proteins	EXPA/EXPB/EXPLA/EXPLB
EM_XP_004287672.1	EM_LG_01	EM	Fragaria vesca	7202457	7210567	SQTL_169	CW_Other_proteins	SAC1
EM_XP_004297451.2	EM_LG_04	EM	Fragaria vesca	19345537	19349552	SQTL_39	CW_Other_proteins	GH17
EM_XP_004302596.1	EM_LG_06	EM	Fragaria vesca	6697025	6698561	SQTL_174	CW_Other_proteins	EXPA/EXPB/EXPLA/EXPLB
EM_XP_011460037.1	EM_LG_01	EM	Fragaria vesca	6113448	6124077	SQTL_169	CW_Other_proteins	BGAL
EM_XP_011460102.1	EM_LG_01	EM	Fragaria vesca	6185827	6192836	SQTL_169	CW_Other_proteins	EXT
ER_XP_016677501.1	ER_Chr_16	ER	Gossypium hirsutum	19312611	19313930	SQTL_174	CW_Other_proteins	EXPA/EXPB/EXPLA/EXPLB
ER_XP_016698974.1	ER_Chr_22	ER	Gossypium hirsutum	17948461	17949806	SQTL_174	CW_Other_proteins	EXPA/EXPB/EXPLA/EXPLB
ES_NP_001242219.1	ES_Chr_18	ES	Glycine max	4683783	4686337	SQTL_174	CW_Other_proteins	EXPA/EXPB/EXPLA/EXPLB
ES_XP_003540082.2	ES_Chr_12	ES	Glycine max	20759744	20763186	SQTL_217	CW_Other_proteins	THE1
ES_XP_006593968.1	ES_Chr_13	ES	Glycine max	22815597	22825157	SQTL_169	CW_Other_proteins	SAC1
EV_XP_012456152.1	EV_Chr_11	EV	Gossypium raimondii	18497325	18498669	SQTL_174	CW_Other_proteins	EXPA/EXPB/EXPLA/EXPLB
FA_RZB50803.1	FA_Chr_18	FA	Glycine soja	4762682	4765664	SQTL_174	CW_Other_proteins	EXPA/EXPB/EXPLA/EXPLB
FA_RZB71815.1	FA_Chr_13	FA	Glycine soja	21836644	21846261	SQTL_169	CW_Other_proteins	EXT
FA_RZB72011.1	FA_Chr_13	FA	Glycine soja	22759258	22768899	SQTL_169	CW_Other_proteins	SAC1
FA_RZB75914.1	FA_Chr_12	FA	Glycine soja	21760197	21764869	SQTL_217	CW_Other_proteins	THE1
FA_RZC18984.1	FA_Chr_03	FA	Glycine soja	4581465	4585197	SQTL_174	CW_Other_proteins	EXPA/EXPB/EXPLA/EXPLB
FG_HORVU1Hr1G076570	FG_Chr_1H	FG	Hordeum vulgare	514689338	514694669	SQTL_20	CW_Other_proteins	EXT_PERK
FG_HORVU3Hr1G071830	FG_Chr_3H	FG	Hordeum vulgare	543118996	543129958	SQTL_20	CW_Other_proteins	EXT_PERK
FG_HORVU6Hr1G063140	FG_Chr_6H	FG	Hordeum vulgare	424800008	424801205	SQTL_245	CW_Other_proteins	EXPA/EXPB/EXPLA/EXPLB
FG_HORVU6Hr1G063180	FG_Chr_6H	FG	Hordeum vulgare	425269013	425270632	SQTL_245	CW_Other_proteins	EXPA/EXPB/EXPLA/EXPLB
FT_01G26590.1lpe	FT_1	FT	Leersia perrieri	23005436	23009524	SQTL_20	CW_Other_proteins	EXT_PERK
FT_02G20800.1lpe	FT_2	FT	Leersia perrieri	18071193	18075600	SQTL_91	CW_Other_proteins	EXPA/EXPB/EXPLA/EXPLB
FT_02G21680.1lpe	FT_2	FT	Leersia perrieri	18842240	18843481	SQTL_245	CW_Other_proteins	EXPA/EXPB/EXPLA/EXPLB
FT_04G15850.1lpe	FT_4	FT	Leersia perrieri	15795085	15799073	SQTL_91	CW_Other_proteins	EXPA/EXPB/EXPLA/EXPLB
FT_04G17070.1lpe	FT_4	FT	Leersia perrieri	16678883	16683604	SQTL_245	CW_Other_proteins	EXPA/EXPB/EXPLA/EXPLB
FT_05G18730.1lpe	FT_5	FT	Leersia perrieri	17253017	17255894	SQTL_20	CW_Other_proteins	EXT_PERK
GF_RXH70330.1	GF_Chr_16	GF	Malus domestica	1403708	1405983	SQTL_39	CW_Other_proteins	GH17
GF_RXH79166.1	GF_Chr_13	GF	Malus domestica	1361985	1365020	SQTL_39	CW_Other_proteins	GH17
GG_XP_008370248.2	GG_Chr_04	GG	Malus domestica	26526148	26527442	SQTL_174	CW_Other_proteins	EXPA/EXPB/EXPLA/EXPLB
GG_XP_028945298.1	GG_Chr_02	GG	Malus domestica	8216670	8224894	SQTL_169	CW_Other_proteins	SAC1
GG_XP_028946918.1	GG_Chr_13	GG	Malus domestica	2118741	2122406	SQTL_39	CW_Other_proteins	GH17
GG_XP_028951802.1	GG_Chr_16	GG	Malus domestica	1499391	1503413	SQTL_39	CW_Other_proteins	GH17
GH_XP_021608340.1	GH_LG_03	GH	Manihot esculenta	2629791	2636104	SQTL_169	CW_Other_proteins	BGAL
GH_XP_021608371.1	GH_LG_03	GH	Manihot esculenta	2675390	2684632	SQTL_169	CW_Other_proteins	EXT
GH_XP_021608746.1	GH_LG_03	GH	Manihot esculenta	3616062	3629677	SQTL_169	CW_Other_proteins	SAC1
GH_XP_021620473.1	GH_LG_08	GH	Manihot esculenta	33177476	33178835	SQTL_174	CW_Other_proteins	EXPA/EXPB/EXPLA/EXPLB
GQ_05G265500	GQ_Chr_05	GQ	Miscanthus sinensis	86981266	86990871	SQTL_20	CW_Other_proteins	EXT_PERK
GQ_06G263400	GQ_Chr_06	GQ	Miscanthus sinensis	91234176	91238755	SQTL_20	CW_Other_proteins	EXT_PERK
GQ_07G421000	GQ_Chr_07	GQ	Miscanthus sinensis	131127223	131131598	SQTL_91	CW_Other_proteins	EXPA/EXPB/EXPLA/EXPLB
GQ_07G434100	GQ_Chr_07	GQ	Miscanthus sinensis	135004536	135006302	SQTL_245	CW_Other_proteins	EXPA/EXPB/EXPLA/EXPLB
GQ_07G434200	GQ_Chr_07	GQ	Miscanthus sinensis	135046064	135047412	SQTL_245	CW_Other_proteins	EXPA/EXPB/EXPLA/EXPLB
GQ_08G216400	GQ_Chr_08	GQ	Miscanthus sinensis	72977397	72983432	SQTL_91	CW_Other_proteins	EXPA/EXPB/EXPLA/EXPLB
GQ_08G230300	GQ_Chr_08	GQ	Miscanthus sinensis	76099428	76101344	SQTL_245	CW_Other_proteins	EXPA/EXPB/EXPLA/EXPLB
GQ_08G230500	GQ_Chr_08	GQ	Miscanthus sinensis	76121282	76122630	SQTL_245	CW_Other_proteins	EXPA/EXPB/EXPLA/EXPLB
GQ_11G165700	GQ_Chr_11	GQ	Miscanthus sinensis	62833786	62835410	SQTL_245	CW_Other_proteins	EXPA/EXPB/EXPLA/EXPLB
GQ_12G162900	GQ_Chr_12	GQ	Miscanthus sinensis	63579271	63584423	SQTL_91	CW_Other_proteins	EXPA/EXPB/EXPLA/EXPLB	QTL_175;QTL_186;QTL_187;QTL_188;QTL_189;	Cellulose_Content;Arabinose_Content;Arabinose_Content;Saccharification_yield;Neutral_Detergent_Fiber;
GQ_12G182900	GQ_Chr_12	GQ	Miscanthus sinensis	67615346	67616775	SQTL_245	CW_Other_proteins	EXPA/EXPB/EXPLA/EXPLB	QTL_188;QTL_189;	Saccharification_yield;Neutral_Detergent_Fiber;
GQ_12G183000	GQ_Chr_12	GQ	Miscanthus sinensis	67618275	67619610	SQTL_245	CW_Other_proteins	EXPA/EXPB/EXPLA/EXPLB	QTL_188;QTL_189;	Saccharification_yield;Neutral_Detergent_Fiber;
GQ_16G201000	GQ_Chr_16	GQ	Miscanthus sinensis	69465211	69470604	SQTL_20	CW_Other_proteins	EXT_PERK
GQ_17G094600	GQ_Chr_17	GQ	Miscanthus sinensis	30616098	30621422	SQTL_20	CW_Other_proteins	EXT_PERK
HD_XP_006646326.1	HD_Chr_01	HD	Oryza brachyantha	23962442	23966518	SQTL_20	CW_Other_proteins	EXT_PERK
HD_XP_006647630.1	HD_Chr_02	HD	Oryza brachyantha	19410941	19412336	SQTL_245	CW_Other_proteins	EXPA/EXPB/EXPLA/EXPLB
HD_XP_006652615.1	HD_Chr_04	HD	Oryza brachyantha	15163603	15165324	SQTL_245	CW_Other_proteins	EXPA/EXPB/EXPLA/EXPLB
HD_XP_006653618.1	HD_Chr_04	HD	Oryza brachyantha	14309574	14314980	SQTL_91	CW_Other_proteins	EXPA/EXPB/EXPLA/EXPLB
HD_XP_015688691.1	HD_Chr_02	HD	Oryza brachyantha	19904284	19906718	SQTL_47	CW_Other_proteins	EXT
HD_XP_015693266.1	HD_Chr_05	HD	Oryza brachyantha	16770195	16775547	SQTL_20	CW_Other_proteins	EXT_PERK
HF_01G0254000	HF_1	HF	Oryza glaberrima	22759913	22763079	SQTL_20	CW_Other_proteins	EXT_PERK
HF_02G0229200	HF_2	HF	Oryza glaberrima	21505617	21507002	SQTL_245	CW_Other_proteins	EXPA/EXPB/EXPLA/EXPLB
HF_04G0180400	HF_4	HF	Oryza glaberrima	19631717	19633207	SQTL_245	CW_Other_proteins	EXPA/EXPB/EXPLA/EXPLB
HF_05G0199700	HF_5	HF	Oryza glaberrima	20096553	20098951	SQTL_20	CW_Other_proteins	EXT_PERK
HH_ORUFI01G34120.1oru	HH_1	HH	Oryza rufipogon	28880572	28883727	SQTL_20	CW_Other_proteins	EXT_PERK
HH_ORUFI02G26830.1oru	HH_2	HH	Oryza rufipogon	24003894	24011077	SQTL_91	CW_Other_proteins	EXPA/EXPB/EXPLA/EXPLB
HH_ORUFI02G28120.1oru	HH_2	HH	Oryza rufipogon	24921140	24933129	SQTL_245	CW_Other_proteins	EXPA/EXPB/EXPLA/EXPLB
HH_ORUFI04G21080.1oru	HH_4	HH	Oryza rufipogon	22302211	22307168	SQTL_91	CW_Other_proteins	EXPA/EXPB/EXPLA/EXPLB
HH_ORUFI04G22580.1oru	HH_4	HH	Oryza rufipogon	23305785	23317010	SQTL_245	CW_Other_proteins	EXPA/EXPB/EXPLA/EXPLB
HH_ORUFI05G08010.1oru	HH_5	HH	Oryza rufipogon	6570716	6575553	SQTL_20	CW_Other_proteins	EXT_PERK
HH_ORUFI05G24170.1oru	HH_5	HH	Oryza rufipogon	22475742	22481636	SQTL_20	CW_Other_proteins	EXT_PERK
HI_NP_001044255.1	HI_Chr_01	HI	Oryza sativa	33229845	33233307	SQTL_20	CW_Other_proteins	EXT_PERK
HI_NP_001047637.1	HI_Chr_02	HI	Oryza sativa	27525485	27526849	SQTL_245	CW_Other_proteins	EXPA/EXPB/EXPLA/EXPLB
HI_NP_001053501.2	HI_Chr_04	HI	Oryza sativa	28044102	28046002	SQTL_245	CW_Other_proteins	EXPA/EXPB/EXPLA/EXPLB
HL_EAZ24074.1	HL_Chr_02	HL	Oryza sativa	26564400	26565731	SQTL_245	CW_Other_proteins	EXPA/EXPB/EXPLA/EXPLB
HL_EAZ31563.1	HL_Chr_04	HL	Oryza sativa	24577295	24578779	SQTL_245	CW_Other_proteins	EXPA/EXPB/EXPLA/EXPLB
HL_EEE55387.1	HL_Chr_01	HL	Oryza sativa	31101643	31104784	SQTL_20	CW_Other_proteins	EXT_PERK
HL_EEE57458.1	HL_Chr_02	HL	Oryza sativa	25545778	25546617	SQTL_2	CW_Other_proteins	EXT_PERK
HL_EEE57516.1	HL_Chr_02	HL	Oryza sativa	26574717	26575965	SQTL_245	CW_Other_proteins	EXPA/EXPB
HL_EEE61386.1	HL_Chr_04	HL	Oryza sativa	23466483	23470400	SQTL_91	CW_Other_proteins	EXPA/EXPB/EXPLA/EXPLB
HL_EEE62769.1	HL_Chr_05	HL	Oryza sativa	7092604	7096346	SQTL_20	CW_Other_proteins	EXT_PERK
HL_EEE64363.1	HL_Chr_05	HL	Oryza sativa	25144924	25149182	SQTL_20	CW_Other_proteins	EXT_PERK
HM_EAY86959.1	HM_Chr_02	HM	Oryza sativa	28390954	28392306	SQTL_245	CW_Other_proteins	EXPA/EXPB/EXPLA/EXPLB
HM_EAY95094.1	HM_Chr_04	HM	Oryza sativa	26382390	26383885	SQTL_245	CW_Other_proteins	EXPA/EXPB/EXPLA/EXPLB
HM_EAY98699.1	HM_Chr_05	HM	Oryza sativa	27004996	27009818	SQTL_20	CW_Other_proteins	EXT_PERK
HM_EEC71482.1	HM_Chr_01	HM	Oryza sativa	34612946	34616102	SQTL_20	CW_Other_proteins	EXT_PERK
HM_EEC73674.1	HM_Chr_02	HM	Oryza sativa	27368037	27374445	SQTL_91	CW_Other_proteins	EXPA/EXPB/EXPLA/EXPLB
HM_EEC73680.1	HM_Chr_02	HM	Oryza sativa	27419651	27420490	SQTL_2	CW_Other_proteins	EXT_PERK
HM_EEC77687.1	HM_Chr_04	HM	Oryza sativa	25200975	25204891	SQTL_91	CW_Other_proteins	EXPA/EXPB/EXPLA/EXPLB
HM_EEC78728.1	HM_Chr_05	HM	Oryza sativa	7594961	7598386	SQTL_20	CW_Other_proteins	EXT_PERK
HN_XP_015623786.1	HN_Chr_02	HN	Oryza sativa	26648823	26650607	SQTL_245	CW_Other_proteins	EXPA/EXPB/EXPLA/EXPLB	QTL_224;QTL_230;	Acid_detergent_fiber_(ADF);Acid_detergent_fiber_(ADF);
HN_XP_015624223.1	HN_Chr_02	HN	Oryza sativa	25652271	25659495	SQTL_91	CW_Other_proteins	EXPA/EXPB/EXPLA/EXPLB	QTL_228;	In_vitro_DM_degradability;
HN_XP_015624927.1	HN_Chr_02	HN	Oryza sativa	26638560	26640410	SQTL_245	CW_Other_proteins	EXPA/EXPB/EXPLA/EXPLB	QTL_224;QTL_230;	Acid_detergent_fiber_(ADF);Acid_detergent_fiber_(ADF);
HN_XP_015634509.1	HN_Chr_04	HN	Oryza sativa	26517076	26522049	SQTL_91	CW_Other_proteins	EXPA/EXPB/EXPLA/EXPLB
HN_XP_015634512.1	HN_Chr_04	HN	Oryza sativa	27645575	27647494	SQTL_245	CW_Other_proteins	EXPA/EXPB/EXPLA/EXPLB
HN_XP_015639737.1	HN_Chr_05	HN	Oryza sativa	25612902	25618388	SQTL_20	CW_Other_proteins	EXT_PERK
HN_XP_025876780.1	HN_Chr_01	HN	Oryza sativa	31473991	31487088	SQTL_20	CW_Other_proteins	EXT_PERK
IA_01G433000	IA_Chr_01	IA	Populus deltoides	46646725	46651751	SQTL_217	CW_Other_proteins	EXT_PERK
IA_06G117300	IA_Chr_06	IA	Populus deltoides	9482861	9484258	SQTL_174	CW_Other_proteins	EXPA/EXPB/EXPLA/EXPLB
IA_06G149900	IA_Chr_06	IA	Populus deltoides	12604178	12619988	SQTL_169	CW_Other_proteins	SAC1
IA_06G157600	IA_Chr_06	IA	Populus deltoides	13623568	13629877	SQTL_169	CW_Other_proteins	BGAL
IA_06G164900	IA_Chr_06	IA	Populus deltoides	14773532	14783925	SQTL_169	CW_Other_proteins	EXT
IA_08G124900	IA_Chr_08	IA	Populus deltoides	8436799	8439362	SQTL_39	CW_Other_proteins	THE1
IA_08G154400	IA_Chr_08	IA	Populus deltoides	10672567	10678340	SQTL_39	CW_Other_proteins	GH17
IA_10G106800	IA_Chr_10	IA	Populus deltoides	11574486	11580075	SQTL_39	CW_Other_proteins	GH17
IA_10G146900	IA_Chr_10	IA	Populus deltoides	14350940	14353154	SQTL_39	CW_Other_proteins	THE1
IA_16G140200	IA_Chr_16	IA	Populus deltoides	14000670	14002102	SQTL_174	CW_Other_proteins	EXPA/EXPB/EXPLA/EXPLB
IG_XP_025792098.1	IG_Chr_01	IG	Panicum hallii	50777930	50781889	SQTL_91	CW_Other_proteins	EXPA/EXPB/EXPLA/EXPLB
IG_XP_025810290.1	IG_Chr_03	IG	Panicum hallii	4992746	4997441	SQTL_20	CW_Other_proteins	EXT_PERK
IG_XP_025815389.1	IG_Chr_01	IG	Panicum hallii	51427554	51428640	SQTL_245	CW_Other_proteins	EXPA/EXPB/EXPLA/EXPLB
IG_XP_025815395.1	IG_Chr_01	IG	Panicum hallii	51449879	51451602	SQTL_245	CW_Other_proteins	EXPA/EXPB/EXPLA/EXPLB
IG_XP_025819764.1	IG_Chr_05	IG	Panicum hallii	9508353	9512015	SQTL_20	CW_Other_proteins	EXT_PERK
IG_XP_025823230.1	IG_Chr_07	IG	Panicum hallii	40264935	40268973	SQTL_91	CW_Other_proteins	EXPA/EXPB/EXPLA/EXPLB
IG_XP_025825871.1	IG_Chr_07	IG	Panicum hallii	41197054	41198452	SQTL_245	CW_Other_proteins	EXPA/EXPB/EXPLA/EXPLB
IG_XP_025825874.1	IG_Chr_07	IG	Panicum hallii	41206311	41207940	SQTL_245	CW_Other_proteins	EXPA/EXPB/EXPLA/EXPLB
IL_RLM65040.1	IL_Chr_16	IL	Panicum miliaceum	26809373	26814070	SQTL_91	CW_Other_proteins	EXPA/EXPB/EXPLA/EXPLB
IL_RLM65961.1	IL_Chr_16	IL	Panicum miliaceum	27760389	27761843	SQTL_245	CW_Other_proteins	EXPA/EXPB/EXPLA/EXPLB
IL_RLM74382.1	IL_Chr_15	IL	Panicum miliaceum	31942146	31943293	SQTL_245	CW_Other_proteins	EXPA/EXPB/EXPLA/EXPLB
IL_RLM74678.1	IL_Chr_15	IL	Panicum miliaceum	31955299	31956528	SQTL_245	CW_Other_proteins	EXPA/EXPB/EXPLA/EXPLB
IL_RLM75074.1	IL_Chr_15	IL	Panicum miliaceum	31951991	31953162	SQTL_245	CW_Other_proteins	EXPA/EXPB/EXPLA/EXPLB
IL_RLM78035.1	IL_Chr_12	IL	Panicum miliaceum	11113440	11117392	SQTL_91	CW_Other_proteins	EXPA/EXPB/EXPLA/EXPLB
IL_RLM79538.1	IL_Chr_12	IL	Panicum miliaceum	35179565	35180799	SQTL_245	CW_Other_proteins	EXPA/EXPB/EXPLA/EXPLB
IL_RLM80377.1	IL_Chr_12	IL	Panicum miliaceum	34312490	34315710	SQTL_91	CW_Other_proteins	EXPA/EXPB/EXPLA/EXPLB
IL_RLM94095.1	IL_Chr_08	IL	Panicum miliaceum	40052105	40056616	SQTL_20	CW_Other_proteins	EXT_PERK
IL_RLM99001.1	IL_Chr_06	IL	Panicum miliaceum	7590304	7595301	SQTL_20	CW_Other_proteins	EXT_PERK
IL_RLN24206.1	IL_Chr_07	IL	Panicum miliaceum	41073726	41075893	SQTL_20	CW_Other_proteins	EXT_PERK
IL_RLN28583.1	IL_Chr_05	IL	Panicum miliaceum	51688622	51690943	SQTL_20	CW_Other_proteins	EXT_PERK
IL_RLN30229.1	IL_Chr_05	IL	Panicum miliaceum	8363281	8368308	SQTL_20	CW_Other_proteins	EXT_PERK
IM_XP_008242138.1	IM_LG_01	IM	Prunus mume	1606606	1608455	SQTL_174	CW_Other_proteins	EXPA/EXPB/EXPLA/EXPLB
IM_XP_008242296.1	IM_LG_08	IM	Prunus mume	13646647	13655629	SQTL_169	CW_Other_proteins	SAC1
IM_XP_008242341.2	IM_LG_08	IM	Prunus mume	13832524	13838076	SQTL_169	CW_Other_proteins	BGAL
IM_XP_008245002.1	IM_LG_01	IM	Prunus mume	22855083	22856455	SQTL_174	CW_Other_proteins	EXPA/EXPB/EXPLA/EXPLB
IM_XP_016651723.1	IM_LG_08	IM	Prunus mume	13863651	13871391	SQTL_169	CW_Other_proteins	EXT
IO_XP_007203429.2	IO_LG_07	IO	Prunus persica	19194334	19202258	SQTL_169	CW_Other_proteins	EXT
IO_XP_007205756.1	IO_LG_06	IO	Prunus persica	26925709	26927101	SQTL_174	CW_Other_proteins	EXPA/EXPB/EXPLA/EXPLB
IO_XP_007205762.1	IO_LG_06	IO	Prunus persica	3098711	3100534	SQTL_174	CW_Other_proteins	EXPA/EXPB/EXPLA/EXPLB
IO_XP_007225735.2	IO_LG_01	IO	Prunus persica	31389446	31394149	SQTL_39	CW_Other_proteins	GH17
IO_XP_020423642.1	IO_LG_07	IO	Prunus persica	18325861	18334514	SQTL_169	CW_Other_proteins	SAC1
IU_XP_002308268.2	IU_Chr_06	IU	Populus trichocarpa	12262299	12268628	SQTL_169	CW_Other_proteins	BGAL	QTL_280;	Lignin_Content;
IU_XP_002309181.2	IU_Chr_06	IU	Populus trichocarpa	8417587	8418998	SQTL_174	CW_Other_proteins	EXPA/EXPB/EXPLA/EXPLB	QTL_240;QTL_270;QTL_275;QTL_279;	Hemicellulose_Content;Lignin_Content;Monolignol_Ratio;Lignin_Content;
IU_XP_002311383.3	IU_Chr_08	IU	Populus trichocarpa	6698284	6701242	SQTL_39	CW_Other_proteins	THE1
IU_XP_002316044.2	IU_Chr_10	IU	Populus trichocarpa	15553598	15558023	SQTL_39	CW_Other_proteins	THE1	QTL_272;QTL_281;	Lignin_Content;Lignin_Content;
IU_XP_002323665.1	IU_Chr_16	IU	Populus trichocarpa	13851716	13853096	SQTL_174	CW_Other_proteins	EXPA/EXPB/EXPLA/EXPLB
IU_XP_006370320.2	IU_Chr_01	IU	Populus trichocarpa	42805657	42809241	SQTL_217	CW_Other_proteins	THE1
IU_XP_024459659.1	IU_Chr_06	IU	Populus trichocarpa	11235909	11251327	SQTL_169	CW_Other_proteins	SAC1	QTL_280;	Lignin_Content;
IU_XP_024460062.1	IU_Chr_06	IU	Populus trichocarpa	13329887	13340327	SQTL_169	CW_Other_proteins	EXT	QTL_280;	Lignin_Content;
IU_XP_024462556.1	IU_Chr_08	IU	Populus trichocarpa	8813292	8818801	SQTL_39	CW_Other_proteins	GH17
IU_XP_024466027.1	IU_Chr_10	IU	Populus trichocarpa	12796280	12802360	SQTL_39	CW_Other_proteins	GH17	QTL_272;QTL_281;	Lignin_Content;Lignin_Content;
IV_1KG223000	IV_Chr_01K	IV	Panicum virgatum	44631063	44632728	SQTL_245	CW_Other_proteins	EXPA/EXPB/EXPLA/EXPLB
IV_1KG408500	IV_Chr_01K	IV	Panicum virgatum	43370666	43375700	SQTL_91	CW_Other_proteins	EXPA/EXPB/EXPLA/EXPLB
IV_1KG429200	IV_Chr_01K	IV	Panicum virgatum	44644700	44646532	SQTL_245	CW_Other_proteins	EXPA/EXPB/EXPLA/EXPLB
IV_1NG382800	IV_Chr_01N	IV	Panicum virgatum	54085442	54087200	SQTL_245	CW_Other_proteins	EXPA/EXPB/EXPLA/EXPLB
IV_1NG383000	IV_Chr_01N	IV	Panicum virgatum	54125213	54127004	SQTL_245	CW_Other_proteins	EXPA/EXPB/EXPLA/EXPLB
IV_3NG043200	IV_Chr_03N	IV	Panicum virgatum	5920076	5925178	SQTL_20	CW_Other_proteins	EXT_PERK
IV_3NG258192	IV_Chr_03N	IV	Panicum virgatum	19576479	19581400	SQTL_20	CW_Other_proteins	EXT_PERK
IV_5KG541100	IV_Chr_05K	IV	Panicum virgatum	48557435	48561251	SQTL_20	CW_Other_proteins	EXT_PERK
IV_5NG499400	IV_Chr_05N	IV	Panicum virgatum	57040658	57044299	SQTL_20	CW_Other_proteins	EXT_PERK
IV_7KG259600	IV_Chr_07K	IV	Panicum virgatum	40461261	40466104	SQTL_91	CW_Other_proteins	EXPA/EXPB/EXPLA/EXPLB
IV_7KG280100	IV_Chr_07K	IV	Panicum virgatum	41941252	41942495	SQTL_245	CW_Other_proteins	EXPA/EXPB/EXPLA/EXPLB
IV_7KG280200	IV_Chr_07K	IV	Panicum virgatum	41943922	41945160	SQTL_245	CW_Other_proteins	EXPA/EXPB/EXPLA/EXPLB
IV_7NG316400	IV_Chr_07N	IV	Panicum virgatum	40232003	40233582	SQTL_245	CW_Other_proteins	EXPA/EXPB/EXPLA/EXPLB
IV_7NG316500	IV_Chr_07N	IV	Panicum virgatum	40237916	40239636	SQTL_245	CW_Other_proteins	EXPA/EXPB/EXPLA/EXPLB
IV_7NG337400	IV_Chr_07N	IV	Panicum virgatum	38628733	38633237	SQTL_91	CW_Other_proteins	EXPA/EXPB/EXPLA/EXPLB
IZ_XP_007142047.1	IZ_Chr_08	IZ	Phaseolus vulgaris	56264486	56266809	SQTL_174	CW_Other_proteins	EXPA/EXPB/EXPLA/EXPLB
LB_XP_024181263.1	LB_Chr_02	LB	Rosa chinensis	64690250	64697645	SQTL_169	CW_Other_proteins	SAC1
LB_XP_024181998.1	LB_Chr_02	LB	Rosa chinensis	6671658	6679551	SQTL_169	CW_Other_proteins	EXT
LB_XP_024182032.1	LB_Chr_02	LB	Rosa chinensis	60665306	60671758	SQTL_169	CW_Other_proteins	BGAL
LB_XP_024182885.1	LB_Chr_02	LB	Rosa chinensis	60940146	60946056	SQTL_169	CW_Other_proteins	EXT
LB_XP_024183502.1	LB_Chr_02	LB	Rosa chinensis	6611966	6616879	SQTL_169	CW_Other_proteins	BGAL
LB_XP_024185806.1	LB_Chr_02	LB	Rosa chinensis	8906138	8914535	SQTL_169	CW_Other_proteins	SAC1
LB_XP_024186818.1	LB_Chr_03	LB	Rosa chinensis	8701418	8702728	SQTL_174	CW_Other_proteins	EXPA/EXPB/EXPLA/EXPLB
LB_XP_024197215.1	LB_Chr_04	LB	Rosa chinensis	64535556	64539992	SQTL_39	CW_Other_proteins	GH17
LH_XP_002446833.1	LH_Chr_06	LH	Sorghum bicolor	51587932	51593928	SQTL_91	CW_Other_proteins	EXPA/EXPB/EXPLA/EXPLB	QTL_323;QTL_326;QTL_333;	Acid_detergent_fiber_(ADF);Neutral_Detergent_Fiber;Cellulose_Content;
LH_XP_002446905.1	LH_Chr_06	LH	Sorghum bicolor	52761519	52763028	SQTL_245	CW_Other_proteins	EXPA/EXPB/EXPLA/EXPLB	QTL_323;QTL_326;	Acid_detergent_fiber_(ADF);Neutral_Detergent_Fiber;
LH_XP_002446906.1	LH_Chr_06	LH	Sorghum bicolor	52765812	52767450	SQTL_245	CW_Other_proteins	EXPA/EXPB/EXPLA/EXPLB	QTL_323;QTL_326;	Acid_detergent_fiber_(ADF);Neutral_Detergent_Fiber;
LH_XP_002452512.1	LH_Chr_04	LH	Sorghum bicolor	57748558	57753350	SQTL_91	CW_Other_proteins	EXPA/EXPB/EXPLA/EXPLB
LH_XP_002452804.1	LH_Chr_04	LH	Sorghum bicolor	63429821	63431752	SQTL_245	CW_Other_proteins	EXPA/EXPB/EXPLA/EXPLB	QTL_315;	Hemicellulose_Content;
LH_XP_002454533.1	LH_Chr_04	LH	Sorghum bicolor	63460688	63462395	SQTL_245	CW_Other_proteins	EXPA/EXPB/EXPLA/EXPLB	QTL_315;	Hemicellulose_Content;
LH_XP_021303568.1	LH_Chr_09	LH	Sorghum bicolor	12042659	12047240	SQTL_20	CW_Other_proteins	EXT_PERK
LH_XP_021310973.1	LH_Chr_03	LH	Sorghum bicolor	62873314	62877052	SQTL_20	CW_Other_proteins	EXT_PERK	QTL_360;	Cellulose_Content;
LL_XP_011093733.1	LL_LG_11	LL	Sesamum indicum	8652728	8660519	SQTL_169	CW_Other_proteins	EXT
LL_XP_011095130.1	LL_LG_11	LL	Sesamum indicum	15234354	15235619	SQTL_174	CW_Other_proteins	EXPA/EXPB/EXPLA/EXPLB
LL_XP_020553629.1	LL_LG_11	LL	Sesamum indicum	9632298	9645276	SQTL_169	CW_Other_proteins	SAC1
LN_XP_004953238.1	LN_Chr_01	LN	Setaria italica	32498933	32503249	SQTL_91	CW_Other_proteins	EXPA/EXPB/EXPLA/EXPLB
LN_XP_004960636.1	LN_Chr_03	LN	Setaria italica	5013993	5018900	SQTL_20	CW_Other_proteins	EXT_PERK
LN_XP_004969960.1	LN_Chr_05	LN	Setaria italica	36944963	36949310	SQTL_20	CW_Other_proteins	EXT_PERK
LN_XP_004976320.1	LN_Chr_07	LN	Setaria italica	25676555	25681735	SQTL_91	CW_Other_proteins	EXPA/EXPB/EXPLA/EXPLB
LN_XP_004976444.1	LN_Chr_07	LN	Setaria italica	26611035	26612567	SQTL_245	CW_Other_proteins	EXPA/EXPB/EXPLA/EXPLB
LN_XP_012699935.2	LN_Chr_03	LN	Setaria italica	13215488	13221760	SQTL_20	CW_Other_proteins	EXT_PERK
LN_XP_022679420.1	LN_Chr_01	LN	Setaria italica	33428920	33432071	SQTL_245	CW_Other_proteins	EXPA/EXPB/EXPLA/EXPLB
LN_XP_022683927.1	LN_Chr_07	LN	Setaria italica	26615181	26616334	SQTL_245	CW_Other_proteins	EXPA/EXPB/EXPLA/EXPLB
LT_c0001_01855	LT_Sp1	LT	Schrenkiella parvula	7725487	7728426	SQTL_14	CW_Other_proteins	EXT_PERK
LT_c0012_00359	LT_Sp5	LT	Schrenkiella parvula	12206015	12209150	SQTL_14	CW_Other_proteins	EXT_PERK
LZ_0015s0330	LZ_Chr_08	LZ	Salix purpurea	9236300	9243445	SQTL_39	CW_Other_proteins	GH17
LZ_0065s0390	LZ_Chr_04	LZ	Salix purpurea	18045953	18047277	SQTL_174	CW_Other_proteins	EXPA/EXPB/EXPLA/EXPLB
LZ_0114s0080	LZ_Chr_08	LZ	Salix purpurea	7231042	7233609	SQTL_39	CW_Other_proteins	THE1
LZ_0249s0080	LZ_Chr_06	LZ	Salix purpurea	12645038	12658146	SQTL_169	CW_Other_proteins	SAC1
LZ_0616s0030	LZ_Chr_06	LZ	Salix purpurea	13312574	13320394	SQTL_169	CW_Other_proteins	BGAL
LZ_0904s0030	LZ_Chr_06	LZ	Salix purpurea	14650650	14658333	SQTL_169	CW_Other_proteins	EXT
MB_TKW05599.1	MB_Chr_07	MB	Setaria viridis	24740353	24745657	SQTL_91	CW_Other_proteins	EXPA/EXPB/EXPLA/EXPLB
MB_TKW05845.1	MB_Chr_07	MB	Setaria viridis	25809273	25810897	SQTL_245	CW_Other_proteins	EXPA/EXPB/EXPLA/EXPLB
MB_TKW16788.1	MB_Chr_05	MB	Setaria viridis	36490492	36494807	SQTL_20	CW_Other_proteins	EXT_PERK
MB_TKW24900.1	MB_Chr_03	MB	Setaria viridis	5160861	5166034	SQTL_20	CW_Other_proteins	EXT_PERK
MB_TKW26347.1	MB_Chr_03	MB	Setaria viridis	12903268	12908281	SQTL_20	CW_Other_proteins	EXT_PERK
MB_TKW40551.1	MB_Chr_01	MB	Setaria viridis	32208392	32211367	SQTL_91	CW_Other_proteins	EXPA/EXPB/EXPLA/EXPLB
MB_TKW40730.1	MB_Chr_01	MB	Setaria viridis	33182800	33185742	SQTL_245	CW_Other_proteins	EXPA/EXPB/EXPLA/EXPLB
MB_TKW40734.1	MB_Chr_01	MB	Setaria viridis	33213130	33214854	SQTL_245	CW_Other_proteins	EXPA/EXPB/EXPLA/EXPLB
ME_XP_007045239.2	ME_Chr_02	ME	Theobroma cacao	36256131	36261027	SQTL_39	CW_Other_proteins	GH17
ME_XP_007099524.1	ME_Chr_04	ME	Theobroma cacao	22911678	22913593	SQTL_174	CW_Other_proteins	EXPA/EXPB/EXPLA/EXPLB
ME_XP_017983368.1	ME_Chr_09	ME	Theobroma cacao	4598570	4607085	SQTL_169	CW_Other_proteins	EXT
ME_XP_017983386.1	ME_Chr_09	ME	Theobroma cacao	3595780	3604285	SQTL_169	CW_Other_proteins	SAC1
MV_XP_010653344.1	MV_Chr_08	MV	Vitis vinifera	10682893	10683987	SQTL_174	CW_Other_proteins	EXPA/EXPB/EXPLA/EXPLB
MV_XP_010653417.1	MV_Chr_01	MV	Vitis vinifera	5138969	5144309	SQTL_39	CW_Other_proteins	GH17
MZ_XP_015897434.1	MZ_Chr_11	MZ	Ziziphus jujuba	15188139	15189474	SQTL_174	CW_Other_proteins	EXPA/EXPB/EXPLA/EXPLB
NB_Zm00014a002533	NB_Chr_3	NB	Zea mays	205357425	205360891	SQTL_20	CW_Other_proteins	EXT_PERK
NB_Zm00014a003659	NB_Chr_10	NB	Zea mays	138635250	138636760	SQTL_245	CW_Other_proteins	EXPA/EXPB/EXPLA/EXPLB
NB_Zm00014a003856	NB_Chr_4	NB	Zea mays	158073409	158075275	SQTL_245	CW_Other_proteins	EXPA/EXPB/EXPLA/EXPLB
NB_Zm00014a010880	NB_Chr_6	NB	Zea mays	158254468	158256840	SQTL_20	CW_Other_proteins	EXT_PERK
NB_Zm00014a012581	NB_Chr_6	NB	Zea mays	134157764	134164595	SQTL_20	CW_Other_proteins	EXT_PERK
NB_Zm00014a027193	NB_Chr_5	NB	Zea mays	190212011	190217397	SQTL_91	CW_Other_proteins	EXPA/EXPB/EXPLA/EXPLB
NB_Zm00014a030898	NB_Chr_5	NB	Zea mays	193462872	193464911	SQTL_245	CW_Other_proteins	EXPA/EXPB/EXPLA/EXPLB
NB_Zm00014a030899	NB_Chr_5	NB	Zea mays	193454328	193456123	SQTL_245	CW_Other_proteins	EXPA/EXPB/EXPLA/EXPLB
NB_Zm00014a041556	NB_Chr_8	NB	Zea mays	112208954	112214079	SQTL_20	CW_Other_proteins	EXT_PERK
NB_Zm00014a043763	NB_Chr_2	NB	Zea mays	25211191	25215088	SQTL_91	CW_Other_proteins	EXPA/EXPB/EXPLA/EXPLB
NC_Zm00008a006711	NC_Chr_02	NC	Zea mays	22032506	22036184	SQTL_91	CW_Other_proteins	EXPA/EXPB/EXPLA/EXPLB
NC_Zm00008a022533	NC_Chr_05	NC	Zea mays	189358937	189369106	SQTL_245	CW_Other_proteins	EXPA/EXPB/EXPLA/EXPLB
NC_Zm00008a026191	NC_Chr_06	NC	Zea mays	155616732	155623168	SQTL_20	CW_Other_proteins	EXT_PERK
NC_Zm00008a031399	NC_Chr_08	NC	Zea mays	111679499	111684725	SQTL_20	CW_Other_proteins	EXT_PERK
NC_Zm00008a038492	NC_Chr_10	NC	Zea mays	135524143	135525310	SQTL_245	CW_Other_proteins	EXPA/EXPB/EXPLA/EXPLB
ND_NP_001145767.1	ND_Chr_08	ND	Zea mays	114332735	114337932	SQTL_20	CW_Other_proteins	EXT_PERK	QTL_456;	In_vitro_DM_degradability;
ND_NP_001150054.1	ND_Chr_02	ND	Zea mays	24851378	24854957	SQTL_91	CW_Other_proteins	EXPA/EXPB/EXPLA/EXPLB
ND_NP_001150293.2	ND_Chr_10	ND	Zea mays	140263546	140265009	SQTL_245	CW_Other_proteins	EXPA/EXPB/EXPLA/EXPLB	QTL_386;QTL_400;QTL_403;QTL_407;QTL_459;QTL_460;QTL_611;	Lignin_Content;Arabinose_Content;Degree_of_hemicellulose_substitution;CW_degradability;Acid_detergent_fiber_(ADF);Neutral_Detergent_Fiber;Monolignol_Ratio;
ND_NP_001309204.1	ND_Chr_05	ND	Zea mays	193861967	193866481	SQTL_91	CW_Other_proteins	EXPA/EXPB/EXPLA/EXPLB	QTL_384;QTL_393;	Lignin_Content;Lignin_Content;
ND_XP_008649878.1	ND_Chr_06	ND	Zea mays	163088365	163092970	SQTL_20	CW_Other_proteins	EXT_PERK	QTL_378;QTL_387;QTL_390;QTL_453;QTL_454;	Cellulose_Content;Cellulose_Content;Hemicellulose_Content;Lignin_Content;CW_degradability;
ND_XP_008663530.1	ND_Chr_10	ND	Zea mays	140281571	140283232	SQTL_245	CW_Other_proteins	EXPA/EXPB/EXPLA/EXPLB	QTL_386;QTL_400;QTL_403;QTL_407;QTL_459;QTL_460;QTL_611;	Lignin_Content;Arabinose_Content;Degree_of_hemicellulose_substitution;CW_degradability;Acid_detergent_fiber_(ADF);Neutral_Detergent_Fiber;Monolignol_Ratio;
ND_XP_008675052.2	ND_Chr_03	ND	Zea mays	201472856	201476757	SQTL_20	CW_Other_proteins	EXT_PERK	QTL_516;	Neutral_Detergent_Fiber;
ND_XP_008678905.1	ND_Chr_04	ND	Zea mays	156126120	156141557	SQTL_245	CW_Other_proteins	EXPA/EXPB/EXPLA/EXPLB	QTL_383;QTL_389;QTL_399;QTL_528;QTL_529;QTL_530;	Lignin_Content;Hemicellulose_Content;Arabinose_Content;Hemicellulose_Content;CW_degradability;Cellulose_Content;
ND_XP_008681260.1	ND_Chr_05	ND	Zea mays	197521745	197523521	SQTL_245	CW_Other_proteins	EXPA/EXPB/EXPLA/EXPLB	QTL_384;QTL_393;	Lignin_Content;Lignin_Content;
ND_XP_020394539.1	ND_Chr_06	ND	Zea mays	138545722	138554227	SQTL_20	CW_Other_proteins	EXT_PERK	QTL_555;QTL_558;QTL_559;QTL_560;QTL_561;QTL_566;QTL_567;	Xylose_Content;Neutral_Detergent_Fiber;Monolignol_Ratio;Lignin_Content;Lignin_Content;Arabinose_Content;Hemicellulose_Content;
ND_XP_020408933.1	ND_Chr_05	ND	Zea mays	197531995	197533772	SQTL_245	CW_Other_proteins	EXPA/EXPB/EXPLA/EXPLB	QTL_384;QTL_393;	Lignin_Content;Lignin_Content;
NE_Zm00004b006790	NE_Chr_2	NE	Zea mays	24822104	24826141	SQTL_91	CW_Other_proteins	EXPA/EXPB/EXPLA/EXPLB
NE_Zm00004b014513	NE_Chr_5	NE	Zea mays	191929944	191934762	SQTL_91	CW_Other_proteins	EXPA/EXPB/EXPLA/EXPLB
NE_Zm00004b014613	NE_Chr_5	NE	Zea mays	195549988	195551840	SQTL_245	CW_Other_proteins	EXPA/EXPB/EXPLA/EXPLB
NE_Zm00004b019000	NE_Chr_3	NE	Zea mays	205049273	205052740	SQTL_20	CW_Other_proteins	EXT_PERK
NE_Zm00004b022249	NE_Chr_4	NE	Zea mays	160454092	160455954	SQTL_245	CW_Other_proteins	EXPA/EXPB/EXPLA/EXPLB
NE_Zm00004b026313	NE_Chr_8	NE	Zea mays	113437420	113442563	SQTL_20	CW_Other_proteins	EXT_PERK
NE_Zm00004b040157	NE_Chr_10	NE	Zea mays	138513091	138514373	SQTL_245	CW_Other_proteins	EXPA/EXPB/EXPLA/EXPLB
NF_XP_030481299.1	NF_Chr_09	NF	Cannabis sativa	2131368	2133856	SQTL_174	CW_Other_proteins	EXPA/EXPB/EXPLA/EXPLB
NG_Eucgr.A00721	NG_Chr_01	NG	Eucalyptus grandis	13822093	13823340	SQTL_174	CW_Other_proteins	EXPA/EXPB/EXPLA/EXPLB	QTL_048;QTL_054;QTL_057;	Cellulose_Content;Monolignol_Ratio;Monolignol_Ratio;
NG_Eucgr.G02118	NG_Chr_07	NG	Eucalyptus grandis	40927627	40932166	SQTL_39	CW_Other_proteins	GH17	QTL_076;	Monolignol_Ratio;
NG_Eucgr.J02604	NG_Chr_10	NG	Eucalyptus grandis	31027552	31036511	SQTL_169	CW_Other_proteins	SAC1	QTL_055;QTL_058;QTL_062;QTL_069;	Monolignol_Ratio;Monolignol_Ratio;Monolignol_Ratio;Lignin_Content;
NG_Eucgr.J02859	NG_Chr_10	NG	Eucalyptus grandis	33964940	33968738	SQTL_169	CW_Other_proteins	EXT	QTL_055;QTL_069;	Monolignol_Ratio;Lignin_Content;
NG_Eucgr.J02867	NG_Chr_10	NG	Eucalyptus grandis	34195225	34202265	SQTL_169	CW_Other_proteins	BGAL	QTL_055;QTL_069;	Monolignol_Ratio;Lignin_Content;
BB_OAP12536.1	BB_Chr_01	BB	Arabidopsis thaliana	13091047	13094155	SQTL_50	Cellulose_synthesis_UDP_Glu_supply	CINV
BB_OAP16240.1	BB_Chr_01	BB	Arabidopsis thaliana	26035781	26038593	SQTL_50	Cellulose_synthesis_UDP_Glu_supply	CINV
BB_OAP19603.1	BB_Chr_01	BB	Arabidopsis thaliana	8005707	8008501	SQTL_50	Cellulose_synthesis_UDP_Glu_supply	CINV
BC_NP_177345.1	BC_Chr_01	BC	Arabidopsis thaliana	27103277	27105663	SQTL_50	Cellulose_synthesis_UDP_Glu_supply	CINV	QTL_010;QTL_012;	Neutral_Detergent_Fiber;CW_degradability;
BC_NP_564177.1	BC_Chr_01	BC	Arabidopsis thaliana	8013353	8016150	SQTL_50	Cellulose_synthesis_UDP_Glu_supply	CINV	QTL_004;QTL_005;	CW_degradability;Lignin_Content;
BC_NP_849750.1	BC_Chr_01	BC	Arabidopsis thaliana	13122082	13125328	SQTL_50	Cellulose_synthesis_UDP_Glu_supply	CINV	QTL_006;	Lignin_Content;
BG_XP_003564653.1	BG_Chr_02	BG	Brachypodium distachyon	4150473	4153979	SQTL_69	Cellulose_synthesis_UDP_Glu_supply	HXK/HXK_like
BG_XP_003568782.1	BG_Chr_02	BG	Brachypodium distachyon	33252153	33255676	SQTL_69	Cellulose_synthesis_UDP_Glu_supply	HXK/HXK_like
BG_XP_003578256.1	BG_Chr_04	BG	Brachypodium distachyon	38071150	38078010	SQTL_56	Cellulose_synthesis_UDP_Glu_supply	G6PI
BH_D02G0077000	BH_Chr_D2	BH	Brachypodium hybridum	4319346	4322832	SQTL_69	Cellulose_synthesis_UDP_Glu_supply	HXK/HXK_like
BH_D02G0436800	BH_Chr_D2	BH	Brachypodium hybridum	33574626	33578026	SQTL_69	Cellulose_synthesis_UDP_Glu_supply	HXK/HXK_like
BH_D04G0471500	BH_Chr_D4	BH	Brachypodium hybridum	37715354	37722680	SQTL_56	Cellulose_synthesis_UDP_Glu_supply	G6PI
BH_S01G0372200	BH_Chr_S1	BH	Brachypodium hybridum	25783377	25786591	SQTL_69	Cellulose_synthesis_UDP_Glu_supply	HXK/HXK_like
BH_S05G0170000	BH_Chr_S5	BH	Brachypodium hybridum	14659902	14666269	SQTL_56	Cellulose_synthesis_UDP_Glu_supply	G6PI
BH_S08G0195800	BH_Chr_S8	BH	Brachypodium hybridum	15996733	16000230	SQTL_69	Cellulose_synthesis_UDP_Glu_supply	HXK/HXK_like
BL_XP_013652346.1	BL_Chr_A07	BL	Brassica napus	23574568	23577668	SQTL_50	Cellulose_synthesis_UDP_Glu_supply	CINV
BL_XP_013670217.1	BL_Chr_C06	BL	Brassica napus	40707938	40714422	SQTL_50	Cellulose_synthesis_UDP_Glu_supply	CINV
BM_XP_013587604.1	BM_Chr_C05	BM	Brassica oleracea	12263176	12266945	SQTL_50	Cellulose_synthesis_UDP_Glu_supply	CINV
BM_XP_013590857.1	BM_Chr_C06	BM	Brassica oleracea	35905351	35908289	SQTL_50	Cellulose_synthesis_UDP_Glu_supply	CINV
BP_RID55854.1	BP_Chr_A07	BP	Brassica rapa	24279933	24282714	SQTL_50	Cellulose_synthesis_UDP_Glu_supply	CINV
BQ_XP_009105864.1	BQ_Chr_A07	BQ	Brassica rapa	19474520	19477592	SQTL_50	Cellulose_synthesis_UDP_Glu_supply	CINV
BR_01G355400	BR_Chr_01	BR	Brachypodium stacei	26474091	26477558	SQTL_69	Cellulose_synthesis_UDP_Glu_supply	HXK/HXK_like
BR_05G151600	BR_Chr_05	BR	Brachypodium stacei	14133595	14139900	SQTL_56	Cellulose_synthesis_UDP_Glu_supply	G6PI
BT_1G477400	BT_Chr_1	BT	Brachypodium sylvaticum	42182117	42185741	SQTL_69	Cellulose_synthesis_UDP_Glu_supply	HXK/HXK_like
BT_5G348600	BT_Chr_5	BT	Brachypodium sylvaticum	33954806	33962188	SQTL_56	Cellulose_synthesis_UDP_Glu_supply	G6PI
BU_XP_010679425.1	BU_Chr_01	BU	Beta vulgaris	1336353	1340675	SQTL_50	Cellulose_synthesis_UDP_Glu_supply	CINV
CV_XP_006473178.1	CV_Chr_03	CV	Citrus sinensis	24931562	24936356	SQTL_50	Cellulose_synthesis_UDP_Glu_supply	CINV
DN_XP_010415921.1	DN_Chr_07	DN	Camelina sativa	21633821	21636336	SQTL_50	Cellulose_synthesis_UDP_Glu_supply	CINV
DN_XP_010428053.2	DN_Chr_09	DN	Camelina sativa	28524385	28526922	SQTL_50	Cellulose_synthesis_UDP_Glu_supply	CINV
DN_XP_010460025.1	DN_Chr_14	DN	Camelina sativa	11234470	11237089	SQTL_50	Cellulose_synthesis_UDP_Glu_supply	CINV
DN_XP_010471222.2	DN_Chr_16	DN	Camelina sativa	18194916	18197254	SQTL_50	Cellulose_synthesis_UDP_Glu_supply	CINV
DN_XP_010477524.1	DN_Chr_17	DN	Camelina sativa	10832223	10834818	SQTL_50	Cellulose_synthesis_UDP_Glu_supply	CINV
DN_XP_010498746.1	DN_Chr_03	DN	Camelina sativa	10404254	10406883	SQTL_50	Cellulose_synthesis_UDP_Glu_supply	CINV
FG_HORVU3Hr1G019730	FG_Chr_3H	FG	Hordeum vulgare	57312170	57315566	SQTL_69	Cellulose_synthesis_UDP_Glu_supply	HXK/HXK_like
FG_HORVU5Hr1G069850	FG_Chr_5H	FG	Hordeum vulgare	525961162	525962538	SQTL_56	Cellulose_synthesis_UDP_Glu_supply	G6PI
FT_01G05450.1lpe	FT_1	FT	Leersia perrieri	3782420	3784975	SQTL_69	Cellulose_synthesis_UDP_Glu_supply	HXK/HXK_like
FT_05G05040.1lpe	FT_5	FT	Leersia perrieri	3980530	3983933	SQTL_69	Cellulose_synthesis_UDP_Glu_supply	HXK/HXK_like
FT_08G15100.1lpe	FT_8	FT	Leersia perrieri	16100366	16106245	SQTL_56	Cellulose_synthesis_UDP_Glu_supply	G6PI
FT_09G09570.1lpe	FT_9	FT	Leersia perrieri	10941342	10945192	SQTL_56	Cellulose_synthesis_UDP_Glu_supply	G6PI
GQ_03G197800	GQ_Chr_03	GQ	Miscanthus sinensis	76246521	76250781	SQTL_56	Cellulose_synthesis_UDP_Glu_supply	G6PI
GQ_04G212600	GQ_Chr_04	GQ	Miscanthus sinensis	77578860	77583213	SQTL_56	Cellulose_synthesis_UDP_Glu_supply	G6PI
GQ_05G037300	GQ_Chr_05	GQ	Miscanthus sinensis	8179352	8183496	SQTL_69	Cellulose_synthesis_UDP_Glu_supply	HXK/HXK_like
GQ_06G027300	GQ_Chr_06	GQ	Miscanthus sinensis	6563100	6566335	SQTL_69	Cellulose_synthesis_UDP_Glu_supply	HXK/HXK_like	QTL_129;QTL_132;	Neutral_Detergent_Fiber;Saccharification_yield;
HD_XP_006643859.1	HD_Chr_01	HD	Oryza brachyantha	3552284	3555469	SQTL_69	Cellulose_synthesis_UDP_Glu_supply	HXK/HXK_like
HD_XP_006660715.1	HD_Chr_09	HD	Oryza brachyantha	9660125	9664538	SQTL_56	Cellulose_synthesis_UDP_Glu_supply	G6PI
HD_XP_015696223.1	HD_Chr_08	HD	Oryza brachyantha	14506464	14513116	SQTL_56	Cellulose_synthesis_UDP_Glu_supply	G6PI
HH_ORUFI01G06320.1oru	HH_1	HH	Oryza rufipogon	4428140	4431057	SQTL_69	Cellulose_synthesis_UDP_Glu_supply	HXK/HXK_like
HH_ORUFI05G06160.1oru	HH_5	HH	Oryza rufipogon	4783285	4786816	SQTL_69	Cellulose_synthesis_UDP_Glu_supply	HXK/HXK_like
HH_ORUFI08G20350.1oru	HH_8	HH	Oryza rufipogon	21334655	21340434	SQTL_56	Cellulose_synthesis_UDP_Glu_supply	G6PI
HH_ORUFI09G14220.1oru	HH_9	HH	Oryza rufipogon	15301553	15306252	SQTL_56	Cellulose_synthesis_UDP_Glu_supply	G6PI
HI_NP_001054835.1	HI_Chr_05	HI	Oryza sativa	5319388	5323203	SQTL_69	Cellulose_synthesis_UDP_Glu_supply	HXK/HXK_like
HI_NP_001062053.1	HI_Chr_08	HI	Oryza sativa	23711297	23716562	SQTL_56	Cellulose_synthesis_UDP_Glu_supply	G6PI
HI_NP_001063415.1	HI_Chr_09	HI	Oryza sativa	18302220	18307332	SQTL_56	Cellulose_synthesis_UDP_Glu_supply	G6PI
HL_EAZ43091.1	HL_Chr_08	HL	Oryza sativa	22421946	22426992	SQTL_56	Cellulose_synthesis_UDP_Glu_supply	G6PI
HL_EEE54030.1	HL_Chr_01	HL	Oryza sativa	4848178	4850661	SQTL_69	Cellulose_synthesis_UDP_Glu_supply	HXK/HXK_like
HL_EEE62583.1	HL_Chr_05	HL	Oryza sativa	5130608	5134137	SQTL_69	Cellulose_synthesis_UDP_Glu_supply	HXK/HXK_like
HL_EEE69866.1	HL_Chr_09	HL	Oryza sativa	16366180	16370880	SQTL_56	Cellulose_synthesis_UDP_Glu_supply	G6PI
HM_EAZ07365.1	HM_Chr_08	HM	Oryza sativa	25188363	25193407	SQTL_56	Cellulose_synthesis_UDP_Glu_supply	G6PI
HM_EEC70091.1	HM_Chr_01	HM	Oryza sativa	5218113	5220605	SQTL_69	Cellulose_synthesis_UDP_Glu_supply	HXK/HXK_like
HM_EEC78650.1	HM_Chr_05	HM	Oryza sativa	5679462	5682992	SQTL_69	Cellulose_synthesis_UDP_Glu_supply	HXK/HXK_like
HM_EEC84721.1	HM_Chr_09	HM	Oryza sativa	16245459	16250159	SQTL_56	Cellulose_synthesis_UDP_Glu_supply	G6PI
HN_XP_015611795.1	HN_Chr_09	HN	Oryza sativa	17648533	17653624	SQTL_56	Cellulose_synthesis_UDP_Glu_supply	G6PI
HN_XP_015622018.1	HN_Chr_01	HN	Oryza sativa	4820124	4823320	SQTL_69	Cellulose_synthesis_UDP_Glu_supply	HXK/HXK_like
HN_XP_015637554.1	HN_Chr_05	HN	Oryza sativa	5337212	5341257	SQTL_69	Cellulose_synthesis_UDP_Glu_supply	HXK/HXK_like
HN_XP_015648265.1	HN_Chr_08	HN	Oryza sativa	23623121	23628613	SQTL_56	Cellulose_synthesis_UDP_Glu_supply	G6PI	QTL_208;QTL_232;	Xylose_Content;Acid_detergent_fiber_(ADF);
IA_13G118600	IA_Chr_13	IA	Populus deltoides	12737307	12744767	SQTL_50	Cellulose_synthesis_UDP_Glu_supply	CINV
IA_19G085000	IA_Chr_19	IA	Populus deltoides	11410467	11417162	SQTL_50	Cellulose_synthesis_UDP_Glu_supply	CINV
IG_XP_025804064.1	IG_Chr_02	IG	Panicum hallii	45109192	45113639	SQTL_56	Cellulose_synthesis_UDP_Glu_supply	G6PI
IG_XP_025809051.1	IG_Chr_03	IG	Panicum hallii	9223726	9227188	SQTL_69	Cellulose_synthesis_UDP_Glu_supply	HXK/HXK_like
IG_XP_025815273.1	IG_Chr_05	IG	Panicum hallii	56981143	56984920	SQTL_69	Cellulose_synthesis_UDP_Glu_supply	HXK/HXK_like
IL_RLM85932.1	IL_Chr_04	IL	Panicum miliaceum	31461299	31466109	SQTL_56	Cellulose_synthesis_UDP_Glu_supply	G6PI
IL_RLM93174.1	IL_Chr_08	IL	Panicum miliaceum	2477674	2480514	SQTL_69	Cellulose_synthesis_UDP_Glu_supply	HXK/HXK_like
IL_RLN25359.1	IL_Chr_07	IL	Panicum miliaceum	51899600	51903106	SQTL_69	Cellulose_synthesis_UDP_Glu_supply	HXK/HXK_like
IL_RLN35331.1	IL_Chr_03	IL	Panicum miliaceum	281725	287316	SQTL_56	Cellulose_synthesis_UDP_Glu_supply	G6PI
IU_XP_002325983.1	IU_Chr_19	IU	Populus trichocarpa	11519837	11526485	SQTL_50	Cellulose_synthesis_UDP_Glu_supply	CINV
IU_XP_006376270.1	IU_Chr_13	IU	Populus trichocarpa	12382675	12389922	SQTL_50	Cellulose_synthesis_UDP_Glu_supply	CINV	QTL_245;	Monolignol_Ratio;
IV_2KG357400	IV_Chr_02K	IV	Panicum virgatum	48536336	48541289	SQTL_56	Cellulose_synthesis_UDP_Glu_supply	G6PI
IV_2NG361400	IV_Chr_02N	IV	Panicum virgatum	49263572	49268058	SQTL_56	Cellulose_synthesis_UDP_Glu_supply	G6PI
IV_3KG165100	IV_Chr_03K	IV	Panicum virgatum	12048564	12052152	SQTL_69	Cellulose_synthesis_UDP_Glu_supply	HXK/HXK_like
IV_5KG523100	IV_Chr_05K	IV	Panicum virgatum	3970068	3973745	SQTL_69	Cellulose_synthesis_UDP_Glu_supply	HXK/HXK_like
IV_5NG038000	IV_Chr_05N	IV	Panicum virgatum	4365040	4369090	SQTL_69	Cellulose_synthesis_UDP_Glu_supply	HXK/HXK_like
LH_XP_002440735.1	LH_Chr_09	LH	Sorghum bicolor	8119728	8123479	SQTL_69	Cellulose_synthesis_UDP_Glu_supply	HXK/HXK_like
LH_XP_002455027.1	LH_Chr_03	LH	Sorghum bicolor	3255407	3259380	SQTL_69	Cellulose_synthesis_UDP_Glu_supply	HXK/HXK_like
LH_XP_002462509.1	LH_Chr_02	LH	Sorghum bicolor	62205654	62210434	SQTL_56	Cellulose_synthesis_UDP_Glu_supply	G6PI	QTL_294;QTL_296;QTL_297;QTL_298;QTL_299;	Acid_detergent_fiber_(ADF);Neutral_Detergent_Fiber;Lignin_Content;Cellulose_Content;Hemicellulose_Content;
LL_XP_011096585.1	LL_LG_02	LL	Sesamum indicum	684864	689541	SQTL_50	Cellulose_synthesis_UDP_Glu_supply	CINV
LN_XP_004957064.1	LN_Chr_02	LN	Setaria italica	33920582	33924916	SQTL_56	Cellulose_synthesis_UDP_Glu_supply	G6PI
LN_XP_004960890.1	LN_Chr_03	LN	Setaria italica	7302120	7305650	SQTL_69	Cellulose_synthesis_UDP_Glu_supply	HXK/HXK_like
LN_XP_004968460.1	LN_Chr_05	LN	Setaria italica	11736408	11740849	SQTL_69	Cellulose_synthesis_UDP_Glu_supply	HXK/HXK_like
LT_c0001_01778	LT_Sp1	LT	Schrenkiella parvula	7405462	7408218	SQTL_50	Cellulose_synthesis_UDP_Glu_supply	CINV
LT_c0012_00510	LT_Sp5	LT	Schrenkiella parvula	12839004	12841716	SQTL_50	Cellulose_synthesis_UDP_Glu_supply	CINV
LZ_0277s0180	LZ_Chr_13	LZ	Salix purpurea	13501225	13506955	SQTL_50	Cellulose_synthesis_UDP_Glu_supply	CINV
MB_TKW13930.1	MB_Chr_05	MB	Setaria viridis	11156062	11160235	SQTL_69	Cellulose_synthesis_UDP_Glu_supply	HXK/HXK_like
MB_TKW25328.1	MB_Chr_03	MB	Setaria viridis	7349784	7353577	SQTL_69	Cellulose_synthesis_UDP_Glu_supply	HXK/HXK_like
MB_TKW33564.1	MB_Chr_02	MB	Setaria viridis	32816942	32821340	SQTL_56	Cellulose_synthesis_UDP_Glu_supply	G6PI
ME_XP_017981047.1	ME_Chr_08	ME	Theobroma cacao	16824719	16831736	SQTL_50	Cellulose_synthesis_UDP_Glu_supply	CINV
NB_Zm00014a025298	NB_Chr_2	NB	Zea mays	192899602	192904851	SQTL_56	Cellulose_synthesis_UDP_Glu_supply	G6PI
NB_Zm00014a037687	NB_Chr_7	NB	Zea mays	128214065	128218765	SQTL_56	Cellulose_synthesis_UDP_Glu_supply	G6PI
NB_Zm00014a041468	NB_Chr_6	NB	Zea mays	128920049	128923113	SQTL_69	Cellulose_synthesis_UDP_Glu_supply	HXK/HXK_like
NB_Zm00014a043200	NB_Chr_3	NB	Zea mays	7425763	7429664	SQTL_69	Cellulose_synthesis_UDP_Glu_supply	HXK/HXK_like
NC_Zm00008a009056	NC_Chr_02	NC	Zea mays	193224747	193230153	SQTL_56	Cellulose_synthesis_UDP_Glu_supply	G6PI
NC_Zm00008a010837	NC_Chr_03	NC	Zea mays	7110207	7113703	SQTL_69	Cellulose_synthesis_UDP_Glu_supply	HXK/HXK_like
NC_Zm00008a028316	NC_Chr_07	NC	Zea mays	127894238	127899001	SQTL_56	Cellulose_synthesis_UDP_Glu_supply	G6PI
ND_NP_001147983.1	ND_Chr_07	ND	Zea mays	131824458	131829317	SQTL_56	Cellulose_synthesis_UDP_Glu_supply	G6PI	QTL_455;QTL_572;	In_vitro_DM_degradability;Arabinose_Content;
ND_NP_001150106.1	ND_Chr_06	ND	Zea mays	134063490	134066339	SQTL_69	Cellulose_synthesis_UDP_Glu_supply	HXK/HXK_like	QTL_555;QTL_558;QTL_559;QTL_560;QTL_561;QTL_562;QTL_566;	Xylose_Content;Neutral_Detergent_Fiber;Monolignol_Ratio;Lignin_Content;Lignin_Content;Monolignol_Ratio;Arabinose_Content;
ND_NP_001168977.1	ND_Chr_02	ND	Zea mays	192991654	192996824	SQTL_56	Cellulose_synthesis_UDP_Glu_supply	G6PI	QTL_416;QTL_442;QTL_499;QTL_500;QTL_501;	Cellulose_Content;Neutral_Detergent_Fiber;CW_degradability;Lignin_Content;Xylose_Content;
ND_XP_008672065.1	ND_Chr_03	ND	Zea mays	6248436	6252245	SQTL_69	Cellulose_synthesis_UDP_Glu_supply	HXK/HXK_like	QTL_388;QTL_402;QTL_505;QTL_506;	Hemicellulose_Content;Degree_of_hemicellulose_substitution;Neutral_Detergent_Fiber;In_vitro_DM_degradability;
NE_Zm00004b009156	NE_Chr_2	NE	Zea mays	193637599	193643997	SQTL_56	Cellulose_synthesis_UDP_Glu_supply	G6PI
NE_Zm00004b015822	NE_Chr_3	NE	Zea mays	7054185	7058116	SQTL_69	Cellulose_synthesis_UDP_Glu_supply	HXK/HXK_like
NE_Zm00004b030196	NE_Chr_6	NE	Zea mays	131388300	131391443	SQTL_69	Cellulose_synthesis_UDP_Glu_supply	HXK/HXK_like
NE_Zm00004b036227	NE_Chr_7	NE	Zea mays	130931109	130936400	SQTL_56	Cellulose_synthesis_UDP_Glu_supply	G6PI
NG_Eucgr.F02588	NG_Chr_06	NG	Eucalyptus grandis	37973539	37979302	SQTL_50	Cellulose_synthesis_UDP_Glu_supply	CINV	QTL_060;QTL_064;QTL_071;	Monolignol_Ratio;Monolignol_Ratio;Lignin_Content;
PA_AUR62022704	PA_Chr_10	PA	Chenopodium quinoa	5859322	5863625	SQTL_50	Cellulose_synthesis_UDP_Glu_supply	CINV
AA_KFK41569.1	AA_Chr_02	AA	Arabis alpina	20945865	20947791	SQTL_14	Cellulose_synthesis/CW_Other_proteins	CEL/Endoglucanase/KOR
AA_KFK44376.1	AA_Chr_01	AA	Arabis alpina	17557141	17558949	SQTL_14	Cellulose_synthesis/CW_Other_proteins	CEL/Endoglucanase/KOR
AB_Alp121900	AB_Chr_1	AB	Arabis alpina	22182874	22184599	SQTL_14	Cellulose_synthesis/CW_Other_proteins	CEL/Endoglucanase/KOR
AB_Alp297530	AB_Chr_2	AB	Arabis alpina	29015802	29017556	SQTL_14	Cellulose_synthesis/CW_Other_proteins	CEL/Endoglucanase/KOR
BB_OAP19289.1	BB_Chr_01	BB	Arabidopsis thaliana	25833335	25834679	SQTL_14	Cellulose_synthesis/CW_Other_proteins	CEL/Endoglucanase/KOR
BB_OAP19841.1	BB_Chr_01	BB	Arabidopsis thaliana	8089764	8091078	SQTL_14	Cellulose_synthesis/CW_Other_proteins	CEL/Endoglucanase/KOR
BC_NP_001031082.1	BC_Chr_01	BC	Arabidopsis thaliana	8095449	8097790	SQTL_14	Cellulose_synthesis/CW_Other_proteins	CEL/Endoglucanase/KOR	QTL_004;QTL_005;	CW_degradability;Lignin_Content;
BC_NP_177294.1	BC_Chr_01	BC	Arabidopsis thaliana	26899765	26901976	SQTL_14	Cellulose_synthesis/CW_Other_proteins	CEL/Endoglucanase/KOR	QTL_010;QTL_012;	Neutral_Detergent_Fiber;CW_degradability;
BL_XP_013649470.1	BL_Chr_A07	BL	Brassica napus	23298752	23301317	SQTL_14	Cellulose_synthesis/CW_Other_proteins	CEL/Endoglucanase/KOR
BM_XP_013587762.1	BM_Chr_C06	BM	Brassica oleracea	35524976	35526955	SQTL_14	Cellulose_synthesis/CW_Other_proteins	CEL/Endoglucanase/KOR
BP_RID53643.1	BP_Chr_A07	BP	Brassica rapa	11678648	11680548	SQTL_14	Cellulose_synthesis/CW_Other_proteins	CEL/Endoglucanase/KOR
BP_RID55803.1	BP_Chr_A07	BP	Brassica rapa	24023587	24025644	SQTL_14	Cellulose_synthesis/CW_Other_proteins	CEL/Endoglucanase/KOR
BQ_XP_009103215.1	BQ_Chr_A07	BQ	Brassica rapa	8315089	8316966	SQTL_14	Cellulose_synthesis/CW_Other_proteins	CEL/Endoglucanase/KOR
BQ_XP_009105806.1	BQ_Chr_A07	BQ	Brassica rapa	19222274	19224432	SQTL_14	Cellulose_synthesis/CW_Other_proteins	CEL/Endoglucanase/KOR
DN_XP_010415846.1	DN_Chr_07	DN	Camelina sativa	21312175	21314251	SQTL_14	Cellulose_synthesis/CW_Other_proteins	CEL/Endoglucanase/KOR
DN_XP_010427971.1	DN_Chr_09	DN	Camelina sativa	28210398	28212411	SQTL_14	Cellulose_synthesis/CW_Other_proteins	CEL/Endoglucanase/KOR
DN_XP_010471153.1	DN_Chr_16	DN	Camelina sativa	17896606	17898720	SQTL_14	Cellulose_synthesis/CW_Other_proteins	CEL/Endoglucanase/KOR
DN_XP_010477560.1	DN_Chr_17	DN	Camelina sativa	10976340	10978647	SQTL_14	Cellulose_synthesis/CW_Other_proteins	CEL/Endoglucanase/KOR
DN_XP_019091230.1	DN_Chr_14	DN	Camelina sativa	11377617	11379826	SQTL_14	Cellulose_synthesis/CW_Other_proteins	CEL/Endoglucanase/KOR
DN_XP_019099151.1	DN_Chr_03	DN	Camelina sativa	10525312	10526436	SQTL_14	Cellulose_synthesis/CW_Other_proteins	CEL/Endoglucanase/KOR
LT_c0012_00458	LT_Sp5	LT	Schrenkiella parvula	12611271	12613108	SQTL_14	Cellulose_synthesis/CW_Other_proteins	CEL/Endoglucanase/KOR
BG_XP_014750977.1	BG_Chr_05	BG	Brachypodium distachyon	20465775	20468434	SQTL_91	Cellulose_synthesis	COBL/COBRA
BH_D05G0228000	BH_Chr_D5	BH	Brachypodium hybridum	20533183	20535742	SQTL_91	Cellulose_synthesis	COBL/COBRA
BH_S09G0162600	BH_Chr_S9	BH	Brachypodium hybridum	11717720	11720206	SQTL_91	Cellulose_synthesis	COBL/COBRA
BR_09G158200	BR_Chr_09	BR	Brachypodium stacei	13839650	13842069	SQTL_91	Cellulose_synthesis	COBL/COBRA
BT_9G230800	BT_Chr_9	BT	Brachypodium sylvaticum	20898397	20900915	SQTL_91	Cellulose_synthesis	COBL/COBRA
CC_XP_004485663.1	CC_Chr_01	CC	Cicer arietinum	1649686	1656694	SQTL_217	Cellulose_synthesis	FRA1
CC_XP_012572529.1	CC_Chr_01	CC	Cicer arietinum	15787529	15790738	SQTL_217	Cellulose_synthesis	COBL/COBRA
CI_CDP05790.1	CI_Chr_07	CI	Coffea canephora	26950934	26953565	SQTL_217	Cellulose_synthesis	COBL
CI_CDP05808.1	CI_Chr_07	CI	Coffea canephora	26840569	26846565	SQTL_217	Cellulose_synthesis	FRA1
ES_XP_003539560.2	ES_Chr_12	ES	Glycine max	37233637	37237182	SQTL_217	Cellulose_synthesis	COBL
ES_XP_003541768.1	ES_Chr_13	ES	Glycine max	35830384	35836478	SQTL_217	Cellulose_synthesis	FRA1	QTL_099;	Neutral_Detergent_Fiber;
ES_XP_003541880.1	ES_Chr_13	ES	Glycine max	38884227	38887281	SQTL_217	Cellulose_synthesis	COBL	QTL_099;	Neutral_Detergent_Fiber;
FA_RZB76962.1	FA_Chr_12	FA	Glycine soja	41686050	41689521	SQTL_217	Cellulose_synthesis	COBL
FA_RZB82775.1	FA_Chr_11	FA	Glycine soja	43434461	43440672	SQTL_217	Cellulose_synthesis	FRA1
FA_RZB83375.1	FA_Chr_11	FA	Glycine soja	46498889	46502040	SQTL_217	Cellulose_synthesis	COBL
FT_04G16390.1lpe	FT_4	FT	Leersia perrieri	16163304	16165579	SQTL_91	Cellulose_synthesis	COBL/COBRA
GQ_11G158800	GQ_Chr_11	GQ	Miscanthus sinensis	61147224	61150324	SQTL_91	Cellulose_synthesis	COBL/COBRA	QTL_161;	Lignin_Content;
GQ_12G165800	GQ_Chr_12	GQ	Miscanthus sinensis	64210271	64213725	SQTL_91	Cellulose_synthesis	COBL/COBRA	QTL_175;QTL_186;QTL_187;QTL_188;QTL_189;	Cellulose_Content;Arabinose_Content;Arabinose_Content;Saccharification_yield;Neutral_Detergent_Fiber;
GS_RHN71770.1	GS_Chr_02	GS	Medicago truncatula	2518967	2525863	SQTL_217	Cellulose_synthesis	FRA1
GS_RHN75293.1	GS_Chr_02	GS	Medicago truncatula	41039418	41042378	SQTL_217	Cellulose_synthesis	COBL
GT_XP_003593375.2	GT_Chr_02	GT	Medicago truncatula	2509682	2516525	SQTL_217	Cellulose_synthesis	FRA1
GT_XP_003596652.2	GT_Chr_02	GT	Medicago truncatula	34934680	34937340	SQTL_217	Cellulose_synthesis	COBL
HH_ORUFI02G27240.1oru	HH_2	HH	Oryza rufipogon	24313196	24314583	SQTL_2	Cellulose_synthesis	FRA1
HH_ORUFI04G21830.1oru	HH_4	HH	Oryza rufipogon	22731189	22733193	SQTL_91	Cellulose_synthesis	COBL/COBRA
HI_NP_001053440.1	HI_Chr_04	HI	Oryza sativa	27431366	27433370	SQTL_91	Cellulose_synthesis	COBL/COBRA
HL_EAZ31489.1	HL_Chr_04	HL	Oryza sativa	23965647	23967651	SQTL_91	Cellulose_synthesis	COBL/COBRA
HM_EAY95009.1	HM_Chr_04	HM	Oryza sativa	25743729	25745733	SQTL_91	Cellulose_synthesis	COBL/COBRA
HN_XP_025880328.1	HN_Chr_04	HN	Oryza sativa	27032140	27035054	SQTL_91	Cellulose_synthesis	COBL/COBRA
IA_01G446900	IA_Chr_01	IA	Populus deltoides	48217514	48219920	SQTL_217	Cellulose_synthesis	COBL
IA_11G030200	IA_Chr_11	IA	Populus deltoides	2656604	2662182	SQTL_217	Cellulose_synthesis	FRA1
IA_11G132500	IA_Chr_11	IA	Populus deltoides	15810878	15813373	SQTL_217	Cellulose_synthesis	COBL
IG_XP_025825972.1	IG_Chr_07	IG	Panicum hallii	40664661	40667170	SQTL_91	Cellulose_synthesis	COBL/COBRA
IL_RLM66132.1	IL_Chr_16	IL	Panicum miliaceum	27255616	27257455	SQTL_91	Cellulose_synthesis	COBL/COBRA
IL_RLM75401.1	IL_Chr_15	IL	Panicum miliaceum	30951952	30954294	SQTL_91	Cellulose_synthesis	COBL/COBRA
IO_XP_007214487.2	IO_LG_04	IO	Prunus persica	1188059	1190171	SQTL_217	Cellulose_synthesis	COBL/COBRA
IO_XP_007214637.1	IO_LG_04	IO	Prunus persica	1357622	1362667	SQTL_217	Cellulose_synthesis	FRA1
IO_XP_020418292.1	IO_LG_04	IO	Prunus persica	12792290	12795501	SQTL_217	Cellulose_synthesis	COBL
IU_XP_006370644.1	IU_Chr_01	IU	Populus trichocarpa	44360193	44363146	SQTL_217	Cellulose_synthesis	COBL
IV_7KG268700	IV_Chr_07K	IV	Panicum virgatum	41082813	41085962	SQTL_91	Cellulose_synthesis	COBL/COBRA
IV_7NG299500	IV_Chr_07N	IV	Panicum virgatum	39407240	39410257	SQTL_91	Cellulose_synthesis	COBL/COBRA
IZ_XP_007149688.1	IZ_Chr_05	IZ	Phaseolus vulgaris	26039729	26046253	SQTL_217	Cellulose_synthesis	FRA1
IZ_XP_007149708.1	IZ_Chr_05	IZ	Phaseolus vulgaris	27446250	27449786	SQTL_217	Cellulose_synthesis	COBL
LH_XP_021319304.1	LH_Chr_06	LH	Sorghum bicolor	52086128	52088580	SQTL_91	Cellulose_synthesis	COBL/COBRA	QTL_323;QTL_326;QTL_333;	Acid_detergent_fiber_(ADF);Neutral_Detergent_Fiber;Cellulose_Content;
LN_XP_022684450.1	LN_Chr_07	LN	Setaria italica	26133584	26136165	SQTL_91	Cellulose_synthesis	COBL/COBRA
MB_TKW05699.1	MB_Chr_07	MB	Setaria viridis	25178011	25180933	SQTL_91	Cellulose_synthesis	COBL/COBRA
MQ_BAT92406_1	MQ_Chr_07	MQ	Vigna angularis	10259427	10261871	SQTL_217	Cellulose_synthesis	COBL
MR_XP_017423637.1	MR_Chr_05	MR	Vigna angularis	21930185	21934089	SQTL_217	Cellulose_synthesis	COBL
MU_XP_027927995.1	MU_Chr_05	MU	Vigna unguiculata	39435493	39438594	SQTL_217	Cellulose_synthesis	COBL
MU_XP_027929213.1	MU_Chr_05	MU	Vigna unguiculata	39189927	39196947	SQTL_217	Cellulose_synthesis	FRA1
NB_Zm00014a006832	NB_Chr_2	NB	Zea mays	23294404	23296665	SQTL_91	Cellulose_synthesis	COBL/COBRA
NC_Zm00008a006662	NC_Chr_02	NC	Zea mays	20399639	20401675	SQTL_91	Cellulose_synthesis	COBL/COBRA
NC_Zm00008a006670	NC_Chr_02	NC	Zea mays	20817366	20821293	SQTL_2	Cellulose_synthesis	FRA1
ND_XP_023157538.1	ND_Chr_02	ND	Zea mays	23171766	23174026	SQTL_91	Cellulose_synthesis	COBL/COBRA
NG_Eucgr.F03419	NG_Chr_06	NG	Eucalyptus grandis	45699781	45706116	SQTL_217	Cellulose_synthesis	FRA1	QTL_072;	Cellulose_Content;
NG_Eucgr.F03435	NG_Chr_06	NG	Eucalyptus grandis	45830786	45833094	SQTL_217	Cellulose_synthesis	COBL	QTL_072;	Cellulose_Content;
BG_XP_003565425.2	BG_Chr_02	BG	Brachypodium distachyon	3617165	3618958	SQTL_69	Callose_synthesis	UGT75B1
BG_XP_024315058.1	BG_Chr_02	BG	Brachypodium distachyon	33761162	33763341	SQTL_69	Callose_synthesis	UGT75B1
BH_D02G0069300	BH_Chr_D2	BH	Brachypodium hybridum	3825589	3827106	SQTL_69	Callose_synthesis	UGT75B1
BH_D02G0441800	BH_Chr_D2	BH	Brachypodium hybridum	34076906	34079119	SQTL_69	Callose_synthesis	UGT75B1
BH_S01G0378300	BH_Chr_S1	BH	Brachypodium hybridum	26192637	26194139	SQTL_69	Callose_synthesis	UGT75B1
FT_05G04560.1lpe	FT_5	FT	Leersia perrieri	3536278	3537910	SQTL_69	Callose_synthesis	UGT75B1
GQ_16G065400	GQ_Chr_16	GQ	Miscanthus sinensis	16349370	16351518	SQTL_69	Callose_synthesis	UGT75B1
HN_XP_015640000.1	HN_Chr_05	HN	Oryza sativa	4799110	4800982	SQTL_69	Callose_synthesis	UGT75B1
IG_XP_025807293.1	IG_Chr_03	IG	Panicum hallii	8849360	8851409	SQTL_69	Callose_synthesis	UGT75B1
IL_RLM94001.1	IL_Chr_08	IL	Panicum miliaceum	3216189	3219198	SQTL_69	Callose_synthesis	UGT75B1
IL_RLM99324.1	IL_Chr_06	IL	Panicum miliaceum	4051277	4052824	SQTL_69	Callose_synthesis	UGT75B1
IL_RLN28809.1	IL_Chr_05	IL	Panicum miliaceum	46676654	46678492	SQTL_69	Callose_synthesis	UGT75B1
IL_RLN31072.1	IL_Chr_05	IL	Panicum miliaceum	46887481	46889043	SQTL_69	Callose_synthesis	UGT75B1
IV_3KG157700	IV_Chr_03K	IV	Panicum virgatum	11575082	11577053	SQTL_69	Callose_synthesis	UGT75B1
LH_XP_002440708.1	LH_Chr_09	LH	Sorghum bicolor	7146448	7149013	SQTL_69	Callose_synthesis	UGT75B1
