# Supplementary material for: Detection and Analysis of Syntenic Quantitative Trait Loci Controlling Cell Wall Quality in Angiosperms
Source: Front Plant Sci. 2022 Mar 3;13:855093. doi: 10.3389/fpls.2022.855093 (PMC8928447; doi:10.3389/fpls.2022.855093)
Supplement: Supplementary file 10 [file Table_9.xlsx]

## Sheet: Sheet1
Supplementary Table 9 - The 139 genes known to display patterns of allelic/mutational variation associated with variation in cell wall quality that were collected in maize, rice, sorghum, arabidopsis, and poplar
Gene ID (as in our analysis)	Species	Known mutant related to cell wall	Reference	IncludedinSQTL?
ND_NP_001105928.1	Zea mays	Bk-2 (Brittle-stalk 2)	Ching et al., 2006	SQTL_77
ND_NP_001105654.1	Zea mays	BM1/CAD2	Courtial et al., 2013	SQTL_373
ND_NP_001104947.1	Zea mays	BM2	Courtial et al., 2013	SQTL_161
ND_NP_001106047.1	Zea mays	BM3/COMT	Courtial et al., 2013	SQTL_196
ND_NP_001337790.1	Zea mays	BM4	Courtial et al., 2013	SQTL_385
ND_NP_001105258.2	Zea mays	BM5/4CL1	Xiong et al., 2019
ND_XP_008664759.1	Zea mays	F5H1	Courtial et al., 2013	SQTL_156
ND_NP_001141478.1	Zea mays	F5H2	Courtial et al., 2013	SQTL_156
ND_NP_001147922.2	Zea mays	PAL	Courtial et al., 2013	SQTL_38
ND_NP_001168086.1	Zea mays	PAL	Courtial et al., 2013	SQTL_38
ND_XP_020402425.1	Zea mays	PAL	Courtial et al., 2013
ND_NP_001147433.2	Zea mays	PAL	Courtial et al., 2013	SQTL_38
ND_XP_008668474.2	Zea mays	PAL	Courtial et al., 2013	SQTL_38
ND_XP_008678828.3	Zea mays	PAL	Courtial et al., 2013	SQTL_38
ND_NP_001151482.1	Zea mays	PAL	Courtial et al., 2013	SQTL_38
ND_XP_020393172.1	Zea mays	PAL	Courtial et al., 2013	SQTL_38
ND_NP_001141469.2	Zea mays	PAL	Courtial et al., 2013	SQTL_38
ND_XP_008645952.1	Zea mays	PAL	Courtial et al., 2013	SQTL_38
ND_NP_001130442.1	Zea mays	ZmC3H1	Fornalé et al., 2015	SQTL_36
ND_NP_001307576.1	Zea mays	ZmCCoAOMT1	Fornalé et al., 2017
ND_XP_023156728.1	Zea mays	ZmCCoAOMT2	Fornalé et al., 2017	SQTL_110
ND_XP_008648792.1	Zea mays	ZmCCR1	Smith et al., 2017	SQTL_4
ND_NP_001132616.2	Zea mays	ZmMYB019	Barriere et al., 2017
ND_NP_001105949.2	Zea mays	ZmMYB31	Courtial et al., 2013	SQTL_28
ND_NP_001106009.2	Zea mays	ZmMYB42	Sonbol et al., 2009	SQTL_80
ND_XP_008662308.1	Zea mays	ZmMYB46	Courtial et al., 2013
ND_XP_008648778.1	Zea mays	ZmNST3	Xiao et al., 2018
ND_NP_001147319.1	Zea mays	ZmNST4	Xiao et al., 2018	SQTL_110
ND_XP_008649365.1	Zea mays	ZmPOX3	Courtial et al., 2013	SQTL_25
ND_XP_008667521.1	Zea mays	ZmSWN6	Barriere et al., 2017	SQTL_2
LH_XP_002451647.1	Sorghum bicolor	BM2	Saballos et al., 2012	SQTL_373
LH_XP_021314961.1	Sorghum bicolor	BM6	Saballos et al., 2009	SQTL_373
LH_XP_002465127.2	Sorghum bicolor	Brittle culm 1	Li et al., 2018	SQTL_102
LH_XP_021304506.1	Sorghum bicolor	CCOAOMT	Hannah et al., 2018	SQTL_110
LH_XP_002452709.1	Sorghum bicolor	MYB60	Hannah et al., 2020; Scully et al., 2015	SQTL_195
BC_NP_175579.1	Arabidopsis thaliana	4CL1	TAIR database
BC_NP_001321733.1	Arabidopsis thaliana	AtC3H14	Courtial et al., 2013	SQTL_7
BC_NP_197067.2	Arabidopsis thaliana	AtCOBL4/IRX6/Brittle culm homolog	Li et al., 2018	SQTL_280
BC_NP_200227.1	Arabidopsis thaliana	AtOMT1	TAIR database
BC_NP_177180.1	Arabidopsis thaliana	AXY4	Courtial et al., 2013	SQTL_7
BC_NP_001319013.1	Arabidopsis thaliana	CCR1	TAIR database	SQTL_206
BC_NP_172076.1	Arabidopsis thaliana	CTL1/POM1	Courtial et al., 2013; Rogers et al., 2005
BC_NP_188317.3	Arabidopsis thaliana	CTL2	Courtial et al., 2013
BC_NP_563916.1	Arabidopsis thaliana	DET3	Rogers et al., 2005	SQTL_206
BC_NP_196136.1	Arabidopsis thaliana	ELI1	Rogers et al., 2005
BC_NP_195937.1	Arabidopsis thaliana	FLA11	Persson et al., 2005; MacMillan et al., 2010
BC_NP_200857.1	Arabidopsis thaliana	FLA12	Persson et al., 2005; MacMillan et al., 2010
BC_NP_190239.1	Arabidopsis thaliana	FLA4	Shi et al., 2003
BC_NP_851151.1	Arabidopsis thaliana	FRA1	Courtial et al., 2013
BC_NP_178151.1	Arabidopsis thaliana	FRA2	Courtial et al., 2013
BC_NP_173423.1	Arabidopsis thaliana	GH9B5	Hrynkiewicz-Moczulski, 2012	SQTL_206
BC_NP_176621.1	Arabidopsis thaliana	GH9C2	Hrynkiewicz-Moczulski, 2012
BC_NP_001030722.1	Arabidopsis thaliana	GUX1	Courtial et al., 2013
BC_NP_001154284.1	Arabidopsis thaliana	GUX2	Courtial et al., 2013
BC_NP_177838.2	Arabidopsis thaliana	GUX3	Courtial et al., 2013
BC_NP_567564.1	Arabidopsis thaliana	IRX1	Courtial et al., 2013
BC_NP_174064.1	Arabidopsis thaliana	IRX10	Courtial et al., 2013
BC_NP_568941.1	Arabidopsis thaliana	IRX10L	Courtial et al., 2013
BC_NP_195407.2	Arabidopsis thaliana	IRX14	Courtial et al., 2013	SQTL_371
BC_NP_197244.1	Arabidopsis thaliana	IRX3	Courtial et al., 2013
BC_NP_200280.1	Arabidopsis thaliana	IRX8	Courtial et al., 2013
BC_NP_181246.1	Arabidopsis thaliana	IRX9	Courtial et al., 2013
BC_NP_564805.1	Arabidopsis thaliana	KNAT7	Li et al., 2012
BC_NP_199783.1	Arabidopsis thaliana	KOR1	Courtial et al., 2013
BC_NP_176738.1	Arabidopsis thaliana	KOR2	Courtial et al., 2013
BC_NP_200810.1	Arabidopsis thaliana	LAC17	TAIR database
BC_NP_565881.1	Arabidopsis thaliana	LAC4	TAIR database
BC_NP_174350.2	Arabidopsis thaliana	MUR4	Courtial et al., 2013
BC_NP_176575.1	Arabidopsis thaliana	MYB103	Zhong et al., 2008
BC_NP_176797.1	Arabidopsis thaliana	MYB20	Zhong et al., 2008
BC_NP_567390.4	Arabidopsis thaliana	MYB42	Zhong et al., 2008
BC_NP_197163.1	Arabidopsis thaliana	MYB43	Zhong et al., 2008
BC_NP_196791.1	Arabidopsis thaliana	MYB46	Ko et al., 2009; Zhong et al., 2007	SQTL_140
BC_NP_173237.1	Arabidopsis thaliana	MYB52	Zhong et al., 2008	SQTL_206
BC_NP_177484.1	Arabidopsis thaliana	MYB54	Zhong et al., 2008	SQTL_206
BC_NP_173098.1	Arabidopsis thaliana	MYB58	Zhou et al., 2009	SQTL_206
BC_NP_172425.2	Arabidopsis thaliana	MYB61	Romano et al., 2012
BC_NP_178039.1	Arabidopsis thaliana	MYB63	Zhou et al., 2009
BC_NP_195071.1	Arabidopsis thaliana	MYB69	Zhong et al., 2008
BC_NP_187463.1	Arabidopsis thaliana	MYB83	McCarthy et al., 2009
BC_NP_567664.1	Arabidopsis thaliana	MYB85	Zhong et al., 2008
BC_NP_187307.3	Arabidopsis thaliana	RWA2	Courtial et al., 2013
BC_NP_196680.1	Arabidopsis thaliana	SHN2 - ERF/AP2 TF	Ambavaram et al., 2011	SQTL_140
BC_NP_194579.1	Arabidopsis thaliana	SND2	Zhong et al., 2008
BC_NP_564309.1	Arabidopsis thaliana	SND3	Zhong et al., 2008
BC_NP_566025.2	Arabidopsis thaliana	WRKY12	Courtial et al., 2013
HN_XP_015630993.1	Oryza sativa	BLH6	Hirano et al., 2013	SQTL_5
HN_XP_015633140.1	Oryza sativa	Brittle culm 1	Zhang et al., 2010; Sato-Izawa et al., 2020	SQTL_77
HN_XP_015637963.1	Oryza sativa	Brittle culm 10	Zhang et al., 2010	SQTL_25
HN_XP_015612253.1	Oryza sativa	Brittle culm 12	Zhang et al., 2010
HN_XP_015626812.1	Oryza sativa	Brittle culm 14	Zhang et al., 2010	SQTL_33
HN_XP_015611935.1	Oryza sativa	Brittle culm 15	Zhang et al., 2010	SQTL_218
HN_XP_015626661.1	Oryza sativa	Brittle culm 3	Zhang et al., 2010; Hirano et al., 2013	SQTL_59
HN_XP_015612279.1	Oryza sativa	Brittle culm 6	Zhang et al., 2010; Ye et al., 2021; Kotake et al., 2011	SQTL_58
HN_XP_015621242.1	Oryza sativa	Brittle culm 7	Zhang et al., 2010; Li et al., 2018	SQTL_228
HN_XP_015627967.1	Oryza sativa	Brittle culm-like 1	Zhang et al., 2010	SQTL_161
HN_XP_015633141.1	Oryza sativa	Brittle culm-like 2	Zhang et al., 2010	SQTL_77
HN_XP_015628735.1	Oryza sativa	Brittle culm-like 3	Zhang et al., 2010	SQTL_102
HN_XP_015640087.1	Oryza sativa	Brittle culm-like 4	Zhang et al., 2010	SQTL_22
HN_XP_015642639.1	Oryza sativa	Brittle culm-like 5	Zhang et al., 2010
HN_XP_015646930.1	Oryza sativa	Brittle culm-like 6	Zhang et al., 2010	SQTL_77
HN_XP_015646929.1	Oryza sativa	Brittle culm-like 7	Zhang et al., 2010	SQTL_77
HN_XP_015645132.1	Oryza sativa	Brittle culm-like 8	Zhang et al., 2010	SQTL_161
HN_XP_015613012.1	Oryza sativa	Brittle culm-like 9	Zhang et al., 2010	SQTL_136
HN_XP_015639951.1	Oryza sativa	C3H	Takeda et al., 2018	SQTL_36
HN_XP_015650053.1	Oryza sativa	CAldOMT1	Lam et al., 2019	SQTL_196
HN_XP_015644570.1	Oryza sativa	CLD1/SLR1	Li et al., 2017	SQTL_358
HN_XP_015614790.1	Oryza sativa	DEL1	Leng et al., 2017	SQTL_21
HN_XP_015614553.1	Oryza sativa	F5H	Takeda et al., 2018	SQTL_156
HN_XP_015621850.1	Oryza sativa	IRX10	Courtial et al., 2013	SQTL_34
HN_XP_015648990.1	Oryza sativa	MYB103	Hirano et al., 2013	SQTL_180
HN_XP_025876044.1	Oryza sativa	MYB108	Miyamoto et al., 2019	SQTL_28
HN_XP_015612207.1	Oryza sativa	MYB42/85	Hirano et al., 2013	SQTL_248
HN_XP_015619488.1	Oryza sativa	MYB46	Hirano et al., 2013
HN_XP_015627109.1	Oryza sativa	MYB55/61	Hirano et al., 2013	SQTL_183
HN_XP_025881490.1	Oryza sativa	MYB55/61	Hirano et al., 2013	SQTL_183
HN_XP_015623616.1	Oryza sativa	MYB58/63	Hirano et al., 2013	SQTL_195
HN_XP_015635813.1	Oryza sativa	MYB58/63	Hirano et al., 2013	SQTL_172
HN_XP_015641801.1	Oryza sativa	OsAt10	Bartley et al., 2013
HN_XP_015650590.1	Oryza sativa	Osfc24	Zhang et al., 2020	SQTL_4
HN_XP_015621300.1	Oryza sativa	OsPMT	Hirano et al., 2013	SQTL_183
HN_XP_015626606.1	Oryza sativa	OsSND2	Ye et al., 2018	SQTL_340
HN_XP_015643041.1	Oryza sativa	OsSWN1	Chai et al., 2015; Hirano et al., 2013	SQTL_110
HN_XP_015648974.1	Oryza sativa	OsSWN2	Yoshida et al., 2013; Hirano et al., 2013	SQTL_205
HN_XP_015650573.1	Oryza sativa	PEX1	Ke et al., 2019	SQTL_45
HN_XP_015647892.1	Oryza sativa	SUI4	Ji et al., 2019
IU_XP_002299569.2	Populus trichocarpa	KNAT7	Li et al., 2012
IU_XP_006371482.1	Populus trichocarpa	LACCASE14	Qin et al., 2020	SQTL_50
IU_XP_002311202.1	Populus trichocarpa	LACCASE2	Bryan et al., 2016	SQTL_317
IU_XP_006372565.2	Populus trichocarpa	MYB152	Li et al., 2014
IU_XP_006386329.2	Populus trichocarpa	MYB189	Jiao et al., 2019	SQTL_415
IU_XP_024464058.1	Populus trichocarpa	MYB21a	Karpinska et al., 2004	SQTL_283
IU_XP_006385837.1	Populus trichocarpa	PtrKOR1	Yu et al., 2014
IU_XP_006375168.1	Populus trichocarpa	PtrWRKY19 (Homolog of AtWRKY12)	Yang et al., 2016	SQTL_414
IU_XP_024444707.1	Populus trichocarpa	PtSND2	Wang et al., 2013
IU_XP_024450691.1	Populus trichocarpa	VNS10/WND2B	Takata et al., 2019	SQTL_23
IU_XP_002300500.1	Populus trichocarpa	VNS11/WND1B	Takata et al., 2019; Zhao et al., 2014
IU_XP_024467533.1	Populus trichocarpa	VNS12/WND1A	Takata et al., 2019
IU_XP_002320897.3	Populus trichocarpa	VNS9/WND2A	Takata et al., 2019	SQTL_23
